# Supplementary material for: Testosterone Delays Bone Microstructural Destruction via Osteoblast‐Androgen Receptor‐Mediated Upregulation of Tenascin‐C
Source: Adv Sci (Weinh). 2025 May 30;12(31):e01518. doi: 10.1002/advs.202501518 (PMC12376519; doi:10.1002/advs.202501518)
Supplement: Supplementary file 2 — Supplemental Table 1 [file ADVS-12-e01518-s005.xlsx]

## Sheet: sheet1
NO.	Sex	Age	Diagnosis	BMD (g/cm2)	Teststerone (nmol/L)	TNC (ng/mL)	APP (pg/μg EV)	Height	BMI	β-CTx (ng/mL)	PINP (ng/mL)	Application
Y-NC-1	Male	40	Healthy	0.563	4.9					0.666	390.8
Y-NC-2	Male	33	Healthy	0.563	6.7					1.061	109
Y-NC-3	Male	35	Healthy	0.662	13.3					0.493	96.5
Y-NC-4	Male	37	Healthy	0.643	6					0.429	104.9
Y-NC-5	Male	31	Healthy	0.523	12.07					0.661	84.8
Y-NC-6	Male	37	Healthy	0.556	8.8					0.99	89.1
Y-NC-7	Male	36	Healthy	0.617	5.6					1.348	165.4
Y-NC-8	Male	38	Healthy	0.564	10.4					1.482	65.4
Y-NC-9	Male	28	Healthy	0.56	8.7					0.573	130.3
Y-NC-10	Male	37	Healthy	0.574	13.27					0.777	156.5
Y-NC-11	Male	39	Healthy	0.62	13.43					0.288	156.6
Y-NC-12	Male	26	Healthy	0.591	8.6					0.73	83.6
Y-NC-13	Male	29	Healthy	0.523	11.1					0.95	70.9
Y-NC-14	Male	34	Healthy	0.596	2.9					1.097	78.9
Y-NC-15	Male	39	Healthy	0.537	7.8					1.472	92.8
Y-NC-16	Male	39	Healthy	0.579	17.7					1.084	103.5
Y-NC-17	Male	40	Healthy	0.529	13.9					0.979	107.9
Y-NC-18	Male	27	Healthy	0.524	11.9					1.686	113.5
Y-NC-19	Male	37	Healthy	0.629	13.5					1.347	127.3
Y-NC-20	Male	36	Healthy	0.541	7.1					0.687	162.6
Y-NC-21	Male	35	Healthy	0.565	9					0.928	84.7
Y-NC-22	Male	33	Healthy	0.555	12.9					0.779	90.1
Y-NC-23	Male	31	Healthy	0.592	7.6					0.692	109
Y-NC-24	Male	26	Healthy	0.526	7.6					0.846	157
Y-NC-25	Male	35	Healthy	0.56	8.61					0.963	104.2
Y-NC-26	Male	38	Healthy	0.588	9					0.655	104.5
Y-NC-27	Male	29	Healthy	0.533	5					1.403	129.1
Y-NC-28	Male	29	Healthy	0.704	15.9					0.939	156
Y-NC-29	Male	40	Healthy	0.561	6.9					0.869	54.8
Y-NC-30	Male	33	Healthy	0.57	7.8					1.128	117.4
Y-NC-31	Male	34	Healthy	0.573	7					0.568	145.7
Y-NC-32	Male	26	Healthy	0.559	22.5					0.989	166.6
Y-NC-33	Male	33	Healthy	0.663	10.1					0.774	46.5
Y-NC-34	Male	38	Healthy	0.541	17.3					0.356	82.3
Y-NC-35	Male	35	Healthy	0.535	10.17					1.265	71
Y-NC-36	Male	40	Healthy	0.651	19.7					0.8	71.4
Y-NC-37	Male	36	Healthy	0.544	15.7					0.52	76.8
Y-NC-38	Male	21	Healthy	0.55	10.1					0.317	91.8
Y-NC-39	Male	39	Healthy	0.531	11.61					0.583	208.7
Y-NC-40	Male	40	Healthy	0.548	7.79					1.208	83.8
Y-NC-41	Male	29	Healthy	0.559	9.5					0.327	101
Y-NC-42	Male	35	Healthy	0.594	10.9					0.863	80.9
Y-NC-43	Male	36	Healthy	0.579	13.1					1.975	174.4
Y-NC-44	Male	35	Healthy	0.648	8.6					0.896	108.5
Y-NC-45	Male	40	Healthy	0.568	14.1					0.475	89.3
Y-NC-46	Male	36	Healthy	0.553	8.8					0.654	292.4
Y-NC-47	Male	37	Healthy	0.528	5.2					0.718	107.5
Y-NC-48	Male	32	Healthy	0.591	6.6					0.861	100.1
Y-NC-49	Male	40	Healthy	0.606	8.4					0.341	109
Y-NC-50	Male	34	Healthy	0.664	6.9					0.751	151.3
Y-NC-51	Male	30	Healthy	0.628	9.7					0.596	80.9
Y-NC-52	Male	37	Healthy	0.543	9.8					0.738	112
Y-NC-53	Male	27	Healthy	0.531	9.8					0.432	79.2
Y-NC-54	Male	38	Healthy	0.707	9.5					1.191	205
Y-NC-55	Male	23	Healthy	0.525	10.5					0.928	79.8
Y-NC-56	Male	29	Healthy	0.546	4.5					0.226	100.6
Y-NC-57	Male	30	Healthy	0.522	3.9					1.036	101.5
Y-NC-58	Male	32	Healthy	0.607	20.6					0.601	122.9
Y-NC-59	Male	26	Healthy	0.559	5.7					0.476	124.7
Y-NC-60	Male	36	Healthy	0.52	8.8					0.518	162.4
Y-NC-61	Male	29	Healthy	0.523	6.3					0.534	566.4
Y-NC-62	Male	24	Healthy	0.569	11.1					0.366	103.4
Y-NC-63	Male	29	Healthy	0.521	20.4					0.857	119.6
Y-NC-64	Male	25	Healthy	0.548	17.4					0.359	125.1
Y-NC-65	Male	31	Healthy	0.643	13.1					0.938	166
Y-NC-66	Male	40	Healthy	0.571	6.7					0.501	182.5
Y-NC-67	Male	36	Healthy	0.533	11.2					0.812	189.7
Y-NC-68	Male	34	Healthy	0.527	10.1					0.543	214.9
Y-NC-69	Male	26	Healthy	0.532	13.6					0.462	83.9
Y-NC-70	Male	34	Healthy	0.575	23.9					0.582	94.6
Y-NC-71	Male	36	Healthy	0.581	14.3					1.206	94.8
Y-NC-72	Male	32	Healthy	0.552	10					1.278	101.3
Y-NC-73	Male	32	Healthy	0.525	16.9					0.471	142.1
Y-NC-74	Male	31	Healthy	0.536	15.2					0.442	81.6
Y-NC-75	Male	39	Healthy	0.614	9.8					0.884	205.3
Y-NC-76	Male	40	Healthy	0.548	12.32					0.918	282.5
Y-NC-77	Male	35	Healthy	0.532	19.62					0.881	66.8
Y-NC-78	Male	39	Healthy	0.523	8.69					1.242	69.2
Y-NC-79	Male	32	Healthy	0.605	15.25					0.856	78.6
Y-NC-80	Male	32	Healthy	0.621	13.68					0.77	81.4
Y-NC-81	Male	40	Healthy	0.667	18.02					1.088	87.6
Y-NC-82	Male	37	Healthy	0.595	12.72					0.679	90.1
Y-NC-83	Male	39	Healthy	0.582	8.58					0.561	93.9
Y-NC-84	Male	39	Healthy	0.551	18.66					0.943	123.7
Y-NC-85	Male	39	Healthy	0.568	11.89					0.821	148.1
Y-NC-86	Male	32	Healthy	0.573	11.26					0.659	158.5
Y-NC-87	Male	34	Healthy	0.574	16.84					0.537	237.1
Y-NC-88	Male	40	Healthy	0.572	13.42					0.498	65.2
Y-NC-89	Male	34	Healthy	0.536	12.75					1.107	67.6
Y-NC-90	Male	37	Healthy	0.652	16.06					0.617	68.1
Y-NC-91	Male	40	Healthy	0.52	12.49					0.739	76.3
Y-NC-92	Male	40	Healthy	0.54	13.65					1.264	82
Y-NC-93	Male	40	Healthy	0.568	8.66					1.303	83
Y-NC-94	Male	39	Healthy	0.542	12.26					0.765	99.8
Y-NC-95	Male	39	Healthy	0.641	9.35					0.504	105.2
Y-NC-96	Male	40	Healthy	0.629	11.82					0.494	112.5
Y-NC-97	Male	38	Healthy	0.564	15.15					0.772	119
Y-NC-98	Male	32	Healthy	0.52	8.63					1.017	129.7
Y-NC-99	Male	34	Healthy	0.519	11.43					0.695	137.5
Y-NC-100	Male	40	Healthy	0.591	14.55					0.573	174
Y-NC-101	Male	36	Healthy	0.678	17.49					0.562	300
Y-NC-102	Male	38	Healthy	0.546	15.03					0.447	418.4
Y-NC-103	Male	22	Healthy	0.59	17.85					0.893	112.9
Y-NC-104	Male	25	Healthy	0.52	12.97					0.478	116.2
Y-NC-105	Male	31	Healthy	0.616	5.99					1.12	116.3
E-NC-1	Male	64	Healthy	0.537	17.39			173.3	26.1	1.181	196.2	Bone analysis
E-NC-2	Male	61	Healthy	0.559	4.3			166.5	23.5	0.337	46.3	Bone analysis
E-NC-3	Male	62	Healthy	0.59	3.5			172	28.5	1.491	77.6	Bone analysis
E-NC-4	Male	67	Healthy	0.546	7.08			170.8	28.6	1.045	103.7	Bone analysis
E-NC-5	Male	62	Healthy	0.522	11.14			169	27.6	2.944	104.6	Bone analysis
E-NC-6	Male	68	Healthy	0.543	10.83			171	24	0.478	120.9	Bone analysis
E-NC-7	Male	65	Healthy	0.545	17.21			174.5	27.5	0.89	153.9	Bone analysis
E-NC-8	Male	60	Healthy	0.551	9.5			168	26.8	0.76	204.9	Bone analysis
E-NC-9	Male	60	Healthy	0.549	4.9			172	26	0.988	67.6	Bone analysis
E-NC-10	Male	66	Healthy	0.522	9.93			170.5	27	0.44	79.5	Bone analysis
E-NC-11	Male	64	Healthy	0.521	11.5					0.784	105.4
E-NC-12	Male	60	Healthy	0.597	5.2					0.697	147
E-NC-13	Male	66	Healthy	0.535	9.59					0.492	157.7
E-NC-14	Male	62	Healthy	0.518	2.3					0.72	52.7
E-NC-15	Male	61	Healthy	0.521	2.5					0.664	49.4
E-NC-16	Male	66	Healthy	0.588	10.69					0.723	69.2
E-NC-17	Male	61	Healthy	0.539	14.83					0.71	95.6
E-NC-18	Male	66	Healthy	0.539	10.35					0.659	133.8
E-NC-19	Male	68	Healthy	0.544	3.1					0.625	173.5
E-NC-20	Male	60	Healthy	0.519	8.3					0.676	371.6
E-NC-21	Male	60	Healthy	0.588	10					1.699	71.3
E-NC-22	Male	64	Healthy	0.634	12.24					0.983	97.8
E-NC-23	Male	64	Healthy	0.539	2.9					2.01	115.5
E-NC-24	Male	64	Healthy	0.589	9.28					0.7	47.2
E-NC-25	Male	60	Healthy	0.533	6.4					0.661	78.8
E-NC-26	Male	60	Healthy	0.539	6.7					0.948	96.2
E-NC-27	Male	66	Healthy	0.636	15.55					1.075	107.4
E-NC-28	Male	64	Healthy	0.597	14.91					2.027	131.2
E-NC-29	Male	66	Healthy	0.52	16.62					1.59	193.4
E-NC-30	Male	71	Healthy	0.548	15.6					1.465	84.5
E-NC-31	Male	68	Healthy	0.57	16.1					0.619	87.8
E-NC-32	Male	60	Healthy	0.678	18.57					0.51	76.7
E-NC-33	Male	61	Healthy	0.581	12.54					2.213	124.1
E-NC-34	Male	71	Healthy	0.603	16.99					0.48	55.6
E-NC-35	Male	61	Healthy	0.532	3.3					0.788	147.1
E-NC-36	Male	62	Healthy	0.547	5.7					0.741	63.2
E-NC-37	Male	62	Healthy	0.55	13.1					0.626	107.1
E-NC-38	Male	69	Healthy	0.547	8.44					0.804	112.9
E-NC-39	Male	65	Healthy	0.556	13.58					0.514	121.6
E-NC-40	Male	60	Healthy	0.572	15.68					0.484	53.3
E-NC-41	Male	62	Healthy	0.553	13.37					0.458	74.7
E-NC-42	Male	62	Healthy	0.549	20.1					0.607	99.4
E-NC-43	Male	61	Healthy	0.555	18.34					0.578	101.2
E-NC-44	Male	60	Healthy	0.558	11.55					0.425	101.6
E-NC-45	Male	65	Healthy	0.554	9.73					0.386	215.5
E-NC-46	Male	62	Healthy	0.572	12.93					0.565	105.3
E-NC-47	Male	60	Healthy	0.535	21.18					1.359	87.4
E-NC-48	Male	62	Healthy	0.553	8.82					1.159	102.4
E-NC-49	Male	60	Healthy	0.536	18.6					1.291	68.6
E-NC-50	Male	62	Healthy	0.554	15.26					0.743	123.8
E-NC-51	Male	71	Healthy	0.551	9.46					1.036	60.4
E-NC-52	Male	64	Healthy	0.529	14.81					1.325	74.4
E-NC-53	Male	64	Healthy	0.523	7.6					0.743	107.4
E-NC-54	Male	67	Healthy	0.656	3.9					0.596	87.7
E-NC-55	Male	67	Healthy	0.65	12.1					0.78	236.6
E-NC-56	Male	64	Healthy	0.554	14.68					0.841	289.2
E-NC-57	Male	62	Healthy	0.559	17.54					1.312	150.1
E-NC-58	Male	64	Healthy	0.606	20.11					0.884	194.6
E-NC-59	Male	62	Healthy	0.529	13.89					1.615	288
E-NC-60	Male	60	Healthy	0.567	5.4					1.045	381.8
E-NC-61	Male	66	Healthy	0.529	8.8					0.687	51.7
E-NC-62	Male	66	Healthy	0.579	12.41					1.093	74.2
E-NC-63	Male	61	Healthy	0.587	19.73					1.702	74.7
E-NC-64	Male	65	Healthy	0.592	4.5					0.888	77.2
E-NC-65	Male	62	Healthy	0.527	3.1					1.269	86.8
E-NC-66	Male	60	Healthy	0.557	14.64					0.898	88.2
E-NC-67	Male	64	Healthy	0.618	5.3					1.033	89.9
E-NC-68	Male	64	Healthy	0.584	10.5	1.7065	6.1061			0.895	112.5
E-NC-69	Male	63	Healthy	0.613	21.74	1.2932	3.9075			0.524	232.9
E-NC-70	Male	63	Healthy	0.533	12.18	2.4518	5.00691			0.457	71.4
E-NC-71	Male	62	Healthy	0.569	24.59	3.4605	4.60935			1.008	74.4
E-NC-72	Male	63	Healthy	0.65	9.37	2.662	3.67722			0.556	75.4
E-NC-73	Male	67	Healthy	0.561	10.12	1.3302	4.52977			0.782	86.3
E-NC-74	Male	65	Healthy	0.525	10.43	1.6255	4.14123			0.602	74.8
E-NC-75	Male	66	Healthy	0.598	12	1.967	5.08621			1.555	80.1
E-NC-76	Male	67	Healthy	0.577	12.37	1.5379	5.68142			1.375	81.1
E-NC-77	Male	63	Healthy	0.617	12.5	1.3117	5.49062			0.704	87.8
E-NC-78	Male	61	Healthy	0.547	13.18	1.4352	4.29592			1.771	93
E-NC-79	Male	65	Healthy	0.584	13.31	1.0144	4.71476			1.045	94.6
E-NC-80	Male	65	Healthy	0.579	13.43	1.5636	3.70691			0.489	81.4
E-NC-81	Male	66	Healthy	0.594	13.71	1.7646	4.52746			0.596	94.9
E-NC-82	Male	66	Healthy	0.856	15.43	3.1526	4.51296			0.475	109.9
E-NC-83	Male	60	Healthy	0.609	17.95	2.528	4.38711			0.663	130.3
E-NC-84	Male	63	Healthy	0.553	18.14	1.6293	4.49791			0.824	94
E-NC-85	Male	67	Healthy	0.602	23.16	1.8828	3.07304			0.603	179.4
E-NC-86	Male	68	Healthy	0.557	26.25	3.8914	4.8057			0.869	257
E-ON-1	Male	62	Osteopenia	0.498	12.7					0.924	101.5
E-ON-2	Male	69	Osteopenia	0.474	7.02					1.014	195.7
E-ON-3	Male	61	Osteopenia	0.508	11.45					1.18	189.5
E-ON-4	Male	64	Osteopenia	0.517	18.17					1.162	67.4
E-ON-5	Male	68	Osteopenia	0.476	7.14					0.776	161.8
E-ON-6	Male	63	Osteopenia	0.493	9.07					0.768	70.9
E-ON-7	Male	64	Osteopenia	0.465	4.5					1.063	159
E-ON-8	Male	63	Osteopenia	0.494	10.88					1.436	130.6
E-ON-9	Male	73	Osteopenia	0.512	11.28					0.957	53.1
E-ON-10	Male	64	Osteopenia	0.488	8.81					0.856	80.8
E-ON-11	Male	60	Osteopenia	0.45	8.4					1.178	87.4
E-ON-12	Male	67	Osteopenia	0.484	16.97					1.062	89.3
E-ON-13	Male	64	Osteopenia	0.457	3.1					0.51	94.1
E-ON-14	Male	63	Osteopenia	0.489	9.56					1.373	97.2
E-ON-15	Male	60	Osteopenia	0.476	10.47					0.906	107.4
E-ON-16	Male	67	Osteopenia	0.439	2.8					1.275	107.9
E-ON-17	Male	61	Osteopenia	0.473	8.3					1.202	118.5
E-ON-18	Male	72	Osteopenia	0.511	15.95					2.374	129.9
E-ON-19	Male	61	Osteopenia	0.43	4.5					1.761	348.1
E-ON-20	Male	64	Osteopenia	0.429	3.3					0.881	52.4
E-ON-21	Male	65	Osteopenia	0.449	4.5					1.655	63.2
E-ON-22	Male	60	Osteopenia	0.487	20.01					0.726	74.4
E-ON-23	Male	61	Osteopenia	0.455	7.8					1.407	105.9
E-ON-24	Male	60	Osteopenia	0.494	7.9					0.526	112.4
E-ON-25	Male	65	Osteopenia	0.437	7.4					1.888	153.4
E-ON-26	Male	68	Osteopenia	0.493	10.46					1.451	215.6
E-ON-27	Male	64	Osteopenia	0.483	15.21					1.916	60
E-ON-28	Male	68	Osteopenia	0.516	12.76					0.744	84.8
E-ON-29	Male	66	Osteopenia	0.484	16.88					0.718	107.5
E-ON-30	Male	65	Osteopenia	0.502	6.89					1.248	125.7
E-ON-31	Male	62	Osteopenia	0.499	6.12					0.517	202.3
E-ON-32	Male	68	Osteopenia	0.513	22.44					0.653	47.1
E-ON-33	Male	67	Osteopenia	0.472	3.8					1.329	60.9
E-ON-34	Male	63	Osteopenia	0.441	6.6					0.728	68.5
E-ON-35	Male	64	Osteopenia	0.495	7					0.672	73.2
E-ON-36	Male	61	Osteopenia	0.503	15.46					1.124	76.5
E-ON-37	Male	61	Osteopenia	0.473	5.6					0.935	90.5
E-ON-38	Male	60	Osteopenia	0.435	4.3					0.821	104.1
E-ON-39	Male	63	Osteopenia	0.496	2.9					0.785	137.1
E-ON-40	Male	62	Osteopenia	0.434	4					1.15	156.3
E-ON-41	Male	62	Osteopenia	0.46	4.6					0.603	160.9
E-ON-42	Male	63	Osteopenia	0.453	5.7					0.535	168.2
E-ON-43	Male	64	Osteopenia	0.442	7.6					1.129	65.5
E-ON-44	Male	60	Osteopenia	0.444	9.37		5.79432			1.341	73
E-ON-45	Male	63	Osteopenia	0.514	9.85		4.66213			0.798	86.2
E-ON-46	Male	61	Osteopenia	0.517	8.57		3.80298			1.122	124.8
E-ON-47	Male	62	Osteopenia	0.452	9.37		9.16451			1.32	144.1
E-ON-48	Male	61	Osteopenia	0.489	9.36		6.88927			0.795	153.5
E-ON-49	Male	64	Osteopenia	0.458	3.9		5.90036			0.914	47.6
E-ON-50	Male	65	Osteopenia	0.464	10.2		4.07728			0.692	58.8
E-ON-51	Male	61	Osteopenia	0.472	10		6.20468			0.551	63.7
E-ON-52	Male	66	Osteopenia	0.503	7.6		4.41849			0.684	113.4
E-ON-53	Male	64	Osteopenia	0.475	16.99		7.05934			1.694	83.6
E-ON-54	Male	62	Osteopenia	0.513	4.3		5.56427			0.796	87.8
E-ON-55	Male	63	Osteopenia	0.466	9.46		5.99796			0.967	42.7
E-ON-56	Male	63	Osteopenia	0.514	4.9		3.73852			0.794	48.5
E-ON-57	Male	65	Osteopenia	0.407	12.41		5.30793			0.602	57.3
E-ON-58	Male	60	Osteopenia	0.559	3.2		4.9663			1.436	73.5
E-ON-59	Male	65	Osteopenia	0.476	5.7		4.494			2.194	57.4
E-ON-60	Male	63	Osteopenia	0.451	11.5		4.8265			2.057	68.1
E-ON-61	Male	62	Osteopenia	0.501	6.4		6.23589			1.231	109.7
E-ON-62	Male	61	Osteopenia	0.439	6.7		4.32209			1.05	102
E-ON-63	Male	60	Osteopenia	0.494	7.6		6.71302			0.918	87.6
E-ON-64	Male	62	Osteopenia	0.48	8.4		5.62845			0.885	77.1
E-OP-1	Male	62	Osteoporosis	0.387	5.6			173	29.2	1.058	182.9	Bone analysis
E-OP-2	Male	62	Osteoporosis	0.341	5.61			171.9	28.3	0.546	87.5	Bone analysis
E-OP-3	Male	65	Osteoporosis	0.398	2.3			175.7	27.5	0.511	89.8	Bone analysis
E-OP-4	Male	62	Osteoporosis	0.422	3.8			163.6	23.8	0.574	122.1	Bone analysis
E-OP-5	Male	67	Osteoporosis	0.248	7.7			170	25.9	1.449	130.5	Bone analysis
E-OP-6	Male	60	Osteoporosis	0.391	7.4			170	26.8	1.277	50.2	Bone analysis
E-OP-7	Male	60	Osteoporosis	0.373	1.8			172	27	0.627	108.8	Bone analysis
E-OP-8	Male	66	Osteoporosis	0.347	3.8			169.8	26.2	0.874	119.5	Bone analysis
E-OP-9	Male	69	Osteoporosis	0.427	14.09			168.5	23.8	0.935	151.5	Bone analysis
E-OP-10	Male	69	Osteoporosis	0.38	4.6			172.5	28.2	1.091	112.7	Bone analysis
E-OP-11	Male	66	Osteoporosis	0.391	9.51					1.4	125.9
E-OP-12	Male	68	Osteoporosis	0.425	17.49					0.912	128.5
E-OP-13	Male	66	Osteoporosis	0.379	11.4					1.375	128.7
E-OP-14	Male	61	Osteoporosis	0.338	3.2					0.907	150.2
E-OP-15	Male	60	Osteoporosis	0.392	3.5					0.526	176.5
E-OP-16	Male	62	Osteoporosis	0.424	16.08					0.708	47.6
E-OP-17	Male	65	Osteoporosis	0.399	6.15					0.68	91.3
E-OP-18	Male	60	Osteoporosis	0.35	10.61					1.186	93.2
E-OP-19	Male	64	Osteoporosis	0.38	11.7					1.155	66.2
E-OP-20	Male	64	Osteoporosis	0.392	3.1					0.936	118.4
E-OP-21	Male	61	Osteoporosis	0.321	11.16					0.356	138.1
E-OP-22	Male	64	Osteoporosis	0.329	3.6					0.597	92.4
E-OP-23	Male	64	Osteoporosis	0.405	14.64					0.746	51.4
E-OP-24	Male	68	Osteoporosis	0.374	3.5					0.78	56
E-OP-25	Male	60	Osteoporosis	0.417	4.6					0.818	74.9
E-OP-26	Male	64	Osteoporosis	0.384	8.1					0.832	110.3
E-OP-27	Male	70	Osteoporosis	0.345	12.6					0.508	114.2
E-OP-28	Male	65	Osteoporosis	0.396	7.1					1.108	136.6
E-OP-29	Male	62	Osteoporosis	0.348	1.9					0.963	143.3
E-OP-30	Male	76	Osteoporosis	0.417	7					0.633	145.4
E-OP-31	Male	65	Osteoporosis	0.377	3.5					0.641	203.5
E-OP-32	Male	64	Osteoporosis	0.371	4.7					0.63	99.1
E-OP-33	Male	64	Osteoporosis	0.427	4.2					0.57	185.4
E-OP-34	Male	72	Osteoporosis	0.4	4.9					1.912	84.9
E-OP-35	Male	64	Osteoporosis	0.417	4.6					1.938	89.6
E-OP-36	Male	62	Osteoporosis	0.415	4.3					1.957	93.3
E-OP-37	Male	60	Osteoporosis	0.428	3.9					0.733	93.4
E-OP-38	Male	68	Osteoporosis	0.387	14.18					0.656	93.4
E-OP-39	Male	67	Osteoporosis	0.408	19.51					0.837	100.1
E-OP-40	Male	67	Osteoporosis	0.413	14.49					0.712	137.8
E-OP-41	Male	60	Osteoporosis	0.417	13.89					0.608	104.2
E-OP-42	Male	65	Osteoporosis	0.428	19.32					1.735	98.7
E-OP-43	Male	61	Osteoporosis	0.352	3.2					1.6	119.6
E-OP-44	Male	61	Osteoporosis	0.415	13.56					1.097	273
E-OP-45	Male	60	Osteoporosis	0.427	2.5					1.033	49.6
E-OP-46	Male	66	Osteoporosis	0.338	3.1					1.002	85.4
E-OP-47	Male	61	Osteoporosis	0.292	1.4					1.744	78.7
E-OP-48	Male	64	Osteoporosis	0.392	15.49					0.656	77.8
E-OP-49	Male	60	Osteoporosis	0.415	17.18					0.922	149.9
E-OP-50	Male	66	Osteoporosis	0.391	21.97					0.701	56.9
E-OP-51	Male	61	Osteoporosis	0.41	3.2					2.254	66.2
E-OP-52	Male	63	Osteoporosis	0.373	5.2					1.254	77.5
E-OP-53	Male	62	Osteoporosis	0.361	10.48					1.357	82.5
E-OP-54	Male	63	Osteoporosis	0.39	3.6					1.746	99.2
E-OP-55	Male	67	Osteoporosis	0.331	5.7	2.0339				0.995	70.4
E-OP-56	Male	63	Osteoporosis	0.355	7.13	0.9209				0.592	103.1
E-OP-57	Male	62	Osteoporosis	0.369	7.2	1.2099				1.66	92.7
E-OP-58	Male	62	Osteoporosis	0.353	7.33	1.0757				0.668	108.5
E-OP-59	Male	60	Osteoporosis	0.359	7.4	1.4738				1.649	64
E-OP-60	Male	66	Osteoporosis	0.375	7.93	1.2565				0.478	167.8
E-OP-61	Male	64	Osteoporosis	0.396	8.62	1.7379				1.488	104.4
E-OP-62	Male	70	Osteoporosis	0.493	8.95	1.8747				0.675	174.4
E-OP-63	Male	62	Osteoporosis	0.492	9.13	2.2863				1.426	142.3
E-OP-64	Male	62	Osteoporosis	0.464	9.74	0.8531				1.54	68.4
E-OP-65	Male	62	Osteoporosis	0.466	9.76	1.4424				1.827	111.2
E-OP-66	Male	69	Osteoporosis	0.472	11.38	1.0317				1.894	96.5
E-OP-67	Male	66	Osteoporosis	0.458	11.74	0.9063				2.116	176.4
E-OP-68	Male	60	Osteoporosis	0.407	11.83	0.7801				2.596	116.8
E-OP-69	Male	62	Osteoporosis	0.487	12.1	0.8641				2.248	133.2
E-OP-70	Male	64	Osteoporosis	0.475	14.82	2.8657				1.785	114
E-OP-71	Male	64	Osteoporosis	0.503	18.04	1.5809				1.9	92.6
E-OP-72	Male	60	Osteoporosis	0.513	18.7	1.5513				1.384	117.4
E-OP-73	Male	62	Osteoporosis	0.514	20.02	2.5425				0.664	122.6
E-OP-74	Male	65	Osteoporosis	0.559	21.71	1.4634				1.016	126.1
E-OP-75	Male	60	Osteoporosis	0.339	6.94	1.2927				1.893	158.3
E-OP-76	Male	62	Osteoporosis	0.37	7.89	0.9496				0.582	159.2
E-OP-77	Male	64	Osteoporosis	0.372	8.3	2.0179	5.50078			1.659	185.4
E-OP-78	Male	65	Osteoporosis	0.38	8.44	0.4313	5.51449			1.893	59.1
E-OP-79	Male	64	Osteoporosis	0.354	8.68	2.7209	6.03088			0.514	59.8
E-OP-80	Male	64	Osteoporosis	0.42	9.37	0.8122	4.26022			1.04	67.9
E-OP-81	Male	65	Osteoporosis	0.35	11.98	1.0917	3.96389			0.649	86.5
E-OP-82	Male	68	Osteoporosis	0.318	12.16	1.6405	9.40639			1.433	89.7
E-OP-83	Male	60	Osteoporosis	0.381	12.37	1.1086	3.91366			1.871	99.6
E-OP-84	Male	67	Osteoporosis	0.427	12.87	2.71803	7.8963			1.695	108.9
E-OP-85	Male	68	Osteoporosis	0.309	13.56	1.3525	8.82663			1.506	93.9
E-OP-86	Male	67	Osteoporosis	0.292	13.69	1.569	4.95829			0.674	99.7
E-OP-87	Male	62	Osteoporosis	0.385	14.36	1.0808	6.90835			0.902	109.9
E-OP-88	Male	60	Osteoporosis	0.353	14.91	2.4547	6.46184			0.537	113.2
E-OP-89	Male	62	Osteoporosis	0.386	16.25	1.4904	7.20701			1.247	116.6
E-OP-90	Male	66	Osteoporosis	0.426	16.98	0.9546	5.08179			1.598	131
E-OP-91	Male	66	Osteoporosis	0.392	17.44	3.0974	3.40983			1.608	146.1
E-OP-92	Male	62	Osteoporosis	0.373	12.87	2.3626	4.94653			2.019	133.8
E-OP-93	Male	69	Osteoporosis	0.423	8.57	0.7655	6.27788			0.825	214.1
E-OP-94	Male	66	Osteoporosis	0.399	9.36	2.0419	5.48872			0.586	259.6
E-OP-95	Male	68	Osteoporosis	0.425	9.37	2.375	3.6342			0.892	56.4
E-OP-96	Male	60	Osteoporosis	0.327	9.85	2.1605	4.92621			1.14	59.7
E-OP-97	Male	64	Osteoporosis	0.357	12.18	2.6181	3.88369			2.912	176.9
