# Supplementary material for: Testosterone Delays Bone Microstructural Destruction via Osteoblast‐Androgen Receptor‐Mediated Upregulation of Tenascin‐C
Source: Adv Sci (Weinh). 2025 May 30;12(31):e01518. doi: 10.1002/advs.202501518 (PMC12376519; doi:10.1002/advs.202501518)
Supplement: Supplementary file 3 — Supplemental Table 2 [file ADVS-12-e01518-s004.xlsx]

## Sheet: Day15-DEPs
Accession	Description	Sum PEP Score	Coverage (%)	# Peptides	# PSMs	# Unique Peptides	# AAs	MW (kDa)	calc# pI	Abundance Ratio: (F1, 129) / (F1, 128)	Abundance Ratio: (F1, 131) / (F1, 129)	log2 (129/128)	log2 (131/129)	Cluster
P11031	Activated RNA polymerase II transcriptional coactivator p15 OS=Mus musculus OX=10090 GN=Sub1 PE=1 SV=3	113.659	64	13	52	13	127	14.4	9.6	0.898	0.528	-0.155213	-0.92139	1
P08071	Lactotransferrin OS=Mus musculus OX=10090 GN=Ltf PE=1 SV=4	8.429	2	2	6	1	707	77.8	8.53	4.44	0.543	2.15056	-0.880976	2
Q8VE04	MOB kinase activator 3B OS=Mus musculus OX=10090 GN=Mob3b PE=2 SV=1	1.336	3	1	1	1	216	25.5	8.44	1.503	0.553	0.587845	-0.854649	2
E9Q5C9	Nucleolar and coiled-body phosphoprotein 1 OS=Mus musculus OX=10090 GN=Nolc1 PE=1 SV=1	206.706	25	21	80	21	702	73.7	9.36	0.744	0.567	-0.426625	-0.818579	1
P00329	Alcohol dehydrogenase 1 OS=Mus musculus OX=10090 GN=Adh1 PE=1 SV=2	88.641	32	11	42	11	375	39.7	8.1	0.977	0.57	-0.0335695	-0.810966	1
Q8CGP5	Histone H2A type 1-F OS=Mus musculus OX=10090 GN=Hist1h2af PE=1 SV=3	144.318	48	11	171	1	130	14.2	11.05	0.578	0.575	-0.790859	-0.798366	1
Q02013	Aquaporin-1 OS=Mus musculus OX=10090 GN=Aqp1 PE=1 SV=3	35.722	16	5	18	5	269	28.8	7.43	0.865	0.589	-0.209228	-0.76366	1
P16406	Glutamyl aminopeptidase OS=Mus musculus OX=10090 GN=Enpep PE=1 SV=1	195.596	37	35	71	35	945	107.9	5.44	0.378	0.596	-1.40354	-0.746616	1
P97762	Retinitis pigmentosa 9 protein homolog OS=Mus musculus OX=10090 GN=rp9 PE=1 SV=1	2.99	5	1	1	1	213	25.2	9.83	1.295	0.6	0.372952	-0.736966	2
Q9CVI2	Protein FAM133B OS=Mus musculus OX=10090 GN=Fam133b PE=1 SV=3	3.87	3	1	1	1	245	27.9	10.07	0.728	0.602	-0.45799	-0.732165	1
Q3UTD9	Small integral membrane protein 15 OS=Mus musculus OX=10090 GN=Smim15 PE=1 SV=1	4.178	9	1	2	1	74	8.6	9.82	1.293	0.613	0.370722	-0.706041	2
P35980	Large ribosomal subunit protein eL18 OS=Mus musculus OX=10090 GN=Rpl18 PE=1 SV=3	112.762	46	11	84	11	188	21.6	11.78	1.156	0.624	0.209141	-0.680382	1
Q6ZWY8	Thymosin beta-10 OS=Mus musculus OX=10090 GN=Tmsb10 PE=1 SV=3	24.856	45	4	15	2	44	5	5.36	1.605	0.625	0.682573	-0.678072	2
A4UUI3	Guanylate-binding protein 4 OS=Mus musculus OX=10090 GN=Gbp4 PE=1 SV=1	37.389	11	7	16	1	631	72	6.01	0.759	0.626	-0.397828	-0.675765	1
Q8CGP7	Histone H2A type 1-K OS=Mus musculus OX=10090 GN=H2ac15 PE=1 SV=3	140.111	46	11	170	1	130	14.1	11.05	1.396	0.634	0.481299	-0.657445	2
P62984	Ubiquitin-ribosomal protein eL40 fusion protein OS=Mus musculus OX=10090 GN=Uba52 PE=1 SV=2	138.343	60	15	129	1	128	14.7	9.83	1.064	0.646	0.0894982	-0.630394	1
Q9D1C1	Ubiquitin-conjugating enzyme E2 C OS=Mus musculus OX=10090 GN=Ube2c PE=1 SV=1	2.352	6	1	1	1	179	19.6	7.33	0.664	0.648	-0.590745	-0.625934	1
P63158	High mobility group protein B1 OS=Mus musculus OX=10090 GN=Hmgb1 PE=1 SV=2	287.901	46	19	275	15	215	24.9	5.74	0.949	0.652	-0.07552	-0.617056	1
Q9D0F4	NF-kappa-B-activating protein OS=Mus musculus OX=10090 GN=Nkap PE=2 SV=1	28.636	12	3	6	3	415	47.2	10.13	0.85	0.657	-0.234465	-0.606035	1
A0A0G2JDV3	Guanylate-binding protein 6 OS=Mus musculus OX=10090 GN=Gbp6 PE=2 SV=2	90.366	29	17	33	9	611	70.4	6.05	0.822	0.658	-0.28279	-0.603841	1
Q9ESX4	Zinc finger CCHC domain-containing protein 17 OS=Mus musculus OX=10090 GN=Zcchc17 PE=1 SV=1	18.843	20	4	6	4	241	27.5	9.63	0.706	0.659	-0.50226	-0.60165	1
P60761	Neurogranin OS=Mus musculus OX=10090 GN=Nrgn PE=1 SV=1	22.819	19	2	8	2	78	7.5	7.05	1.519	0.664	0.603122	-0.590745	2
Q7TNS2	MICOS complex subunit Mic10 OS=Mus musculus OX=10090 GN=Micos10 PE=1 SV=1	1.765	11	1	4	1	76	8.6	8.94	0.887	0.696	-0.172994	-0.522841	1
Q9R020	Zinc finger Ran-binding domain-containing protein 2 OS=Mus musculus OX=10090 GN=Zranb2 PE=1 SV=2	83.223	24	10	50	10	330	37.3	9.89	0.773	0.7	-0.37146	-0.514573	1
Q9D4C5	ELL-associated factor 1 OS=Mus musculus OX=10090 GN=Eaf1 PE=1 SV=2	3.77	4	1	2	1	268	28.9	5.4	0.797	0.709	-0.327348	-0.496142	1
Q66K08	Cartilage intermediate layer protein 1 OS=Mus musculus OX=10090 GN=Cilp PE=1 SV=1	8.249	2	2	2	2	1184	132.2	8.21	1.812	0.71	0.857583	-0.494109	2
O70458	Oncostatin-M-specific receptor subunit beta OS=Mus musculus OX=10090 GN=Osmr PE=1 SV=1	9.528	3	2	3	2	971	110.2	6.6	0.787	0.711	-0.345564	-0.492079	1
Q9R118	Serine protease HTRA1 OS=Mus musculus OX=10090 GN=Htra1 PE=1 SV=2	130.057	37	17	58	17	480	51.2	7.65	2.916	0.711	1.54399	-0.492079	2
Q9WTQ5	A-kinase anchor protein 12 OS=Mus musculus OX=10090 GN=Akap12 PE=1 SV=1	460.425	42	48	108	48	1684	180.6	4.44	0.49	0.717	-1.02915	-0.479955	1
P25976	Nucleolar transcription factor 1 OS=Mus musculus OX=10090 GN=Ubtf PE=1 SV=1	213.931	40	32	104	32	765	89.5	5.76	0.882	0.717	-0.181149	-0.479955	1
P97430	Antileukoproteinase OS=Mus musculus OX=10090 GN=Slpi PE=1 SV=1	2.566	5	1	1	1	131	14.3	8.79	1.964	0.719	0.973795	-0.475936	2
Q99M28	RNA-binding protein with serine-rich domain 1 OS=Mus musculus OX=10090 GN=Rnps1 PE=1 SV=1	80.991	23	5	35	5	305	34.2	11.84	0.906	0.727	-0.142417	-0.459973	1
Q8BH44	Coronin-2B OS=Mus musculus OX=10090 GN=Coro2b PE=1 SV=2	5.87	3	2	2	2	480	54.9	8.27	1.086	0.731	0.119024	-0.452057	1
P14148	Large ribosomal subunit protein uL30 OS=Mus musculus OX=10090 GN=Rpl7 PE=1 SV=2	210.824	64	26	152	25	270	31.4	10.89	1.106	0.74	0.145351	-0.434403	1
P27661	Histone H2AX OS=Mus musculus OX=10090 GN=H2ax PE=1 SV=2	77.047	52	9	119	4	143	15.1	10.74	1.425	0.741	0.510962	-0.432455	2
Q62302	Protein TEX261 OS=Mus musculus OX=10090 GN=Tex261 PE=2 SV=1	2.217	4	1	4	1	196	22.5	7.11	0.82	0.745	-0.286304	-0.424688	1
Q62092	Neuronal vesicle trafficking-associated protein 1 OS=Mus musculus OX=10090 GN=Nsg1 PE=1 SV=3	14.345	20	3	3	3	185	20.9	6.21	0.36	0.748	-1.47393	-0.41889	1
P30681	High mobility group protein B2 OS=Mus musculus OX=10090 GN=Hmgb2 PE=1 SV=3	145.707	56	15	127	11	210	24.1	7.31	0.966	0.749	-0.0499049	-0.416962	1
Q9DA19	Corepressor interacting with RBPJ 1 OS=Mus musculus OX=10090 GN=Cir1 PE=1 SV=2	4.063	2	1	1	1	450	51.8	9.92	0.963	0.75	-0.0543923	-0.415037	1
P56379	ATP synthase subunit ATP5MPL, mitochondrial OS=Mus musculus OX=10090 GN=Atp5mpl PE=1 SV=1	24.933	34	2	18	2	58	6.7	9.99	0.945	0.751	-0.0816138	-0.413115	1
Q9WUB3	Glycogen phosphorylase, muscle form OS=Mus musculus OX=10090 GN=Pygm PE=1 SV=3	223.131	42	38	105	25	842	97.2	7.11	1.86	0.754	0.895303	-0.407364	2
Q8CIP4	MAP/microtubule affinity-regulating kinase 4 OS=Mus musculus OX=10090 GN=Mark4 PE=1 SV=1	12.295	5	3	4	1	752	82.6	9.67	0.848	0.755	-0.237864	-0.405451	1
Q80XU3	Nuclear ubiquitous casein and cyclin-dependent kinase substrate 1 OS=Mus musculus OX=10090 GN=Nucks1 PE=1 SV=1	51.1	23	7	20	7	234	26.3	5.14	0.922	0.757	-0.117161	-0.401635	1
P06909	Complement factor H OS=Mus musculus OX=10090 GN=Cfh PE=1 SV=2	50.403	11	12	16	12	1234	139	6.99	1.509	0.758	0.593593	-0.39973	2
Q8CBB9	S-adenosylmethionine-dependent nucleotide dehydratase RSAD2 OS=Mus musculus OX=10090 GN=Rsad2 PE=1 SV=1	1.83	2	1	1	1	362	41.5	6.21	0.825	0.76	-0.277534	-0.395929	1
A2AR02	Peptidyl-prolyl cis-trans isomerase G OS=Mus musculus OX=10090 GN=Ppig PE=1 SV=1	73.767	13	11	35	11	752	88.3	10.27	0.826	0.761	-0.275786	-0.394032	1
Q9CR30	Josephin-2 OS=Mus musculus OX=10090 GN=Josd2 PE=1 SV=1	1.33	4	1	1	1	188	20.8	6.54	1.215	0.763	0.280956	-0.390245	1
P47879	Insulin-like growth factor-binding protein 4 OS=Mus musculus OX=10090 GN=Igfbp4 PE=1 SV=2	30.869	25	5	16	5	254	27.8	7.17	0.726	0.765	-0.461959	-0.386468	1
A3KGW5	Inactive glycosyltransferase 25 family member 3 OS=Mus musculus OX=10090 GN=Cercam PE=3 SV=1	99.215	21	12	34	12	592	67.6	6.76	1.16	0.77	0.214125	-0.37707	1
P70696	Histone H2B type 1-A OS=Mus musculus OX=10090 GN=H2bc1 PE=1 SV=3	94.856	61	12	336	1	127	14.2	10.29	2.266	0.772	1.18015	-0.373327	2
Q8C3F7	Kelch-like protein 30 OS=Mus musculus OX=10090 GN=Klhl30 PE=2 SV=1	2.888	2	1	1	1	581	64.6	5.4	1.201	0.773	0.264236	-0.37146	1
Q8CGP0	Histone H2B type 3-B OS=Mus musculus OX=10090 GN=H2bc26 PE=1 SV=3	129.587	63	11	521	1	126	13.9	10.32	0.323	0.774	-1.63039	-0.369595	1
P81069	GA-binding protein subunit beta-2 OS=Mus musculus OX=10090 GN=Gabpb2 PE=1 SV=2	16.287	7	4	8	2	414	45.6	4.91	1.113	0.774	0.154454	-0.369595	1
Q6NXK8	Acid-sensing ion channel 1 OS=Mus musculus OX=10090 GN=Asic1 PE=1 SV=1	1.163	2	1	1	1	526	59.6	5.58	2.477	0.776	1.30859	-0.365871	2
P51163	Uroporphyrinogen-III synthase OS=Mus musculus OX=10090 GN=Uros PE=1 SV=1	23.222	17	3	5	3	265	28.5	6.54	0.958	0.78	-0.0619024	-0.358454	1
Q8R367	Ras-related and estrogen-regulated growth inhibitor OS=Mus musculus OX=10090 GN=Rerg PE=2 SV=1	4.917	8	2	4	2	199	22.6	7.37	1.028	0.78	0.0398403	-0.358454	1
Q9Z1P4	Leucine-rich repeat-containing G-protein coupled receptor 5 OS=Mus musculus OX=10090 GN=Lgr5 PE=1 SV=2	1.915	1	1	1	1	907	99.6	6.61	1.934	0.78	0.951588	-0.358454	2
Q70E20	Sushi, nidogen and EGF-like domain-containing protein 1 OS=Mus musculus OX=10090 GN=Sned1 PE=2 SV=2	7.834	1	1	1	1	1403	151.5	6.42	0.612	0.782	-0.708396	-0.354759	1
Q8BTE5	Protein CEBPZOS OS=Mus musculus OX=10090 GN=Cebpzos PE=3 SV=2	4.238	10	1	4	1	80	9.3	9.45	0.768	0.782	-0.380822	-0.354759	1
Q64519	Syndecan-3 OS=Mus musculus OX=10090 GN=Sdc3 PE=1 SV=2	7.299	2	1	2	1	442	46	4.59	0.858	0.784	-0.22095	-0.351074	1
Q8BGA7	Integrator complex subunit 15 OS=Mus musculus OX=10090 GN=Ints15 PE=2 SV=1	2.719	2	1	1	1	448	49.9	7.52	1.097	0.784	0.133564	-0.351074	1
O08784	Treacle protein OS=Mus musculus OX=10090 GN=Tcof1 PE=1 SV=1	341.935	32	36	133	36	1320	134.9	9.35	0.952	0.788	-0.0709665	-0.343732	1
Q9D3B1	Very-long-chain (3R)-3-hydroxyacyl-CoA dehydratase 2 OS=Mus musculus OX=10090 GN=Hacd2 PE=1 SV=1	8.373	8	2	3	2	254	28.4	9.58	1.516	0.789	0.60027	-0.341903	2
P33435	Collagenase 3 OS=Mus musculus OX=10090 GN=Mmp13 PE=1 SV=1	44.064	20	9	11	9	472	54.1	5.34	1.765	0.793	0.819668	-0.334607	2
Q7TNV0	Protein DEK OS=Mus musculus OX=10090 GN=Dek PE=1 SV=1	122.422	29	12	39	12	380	43.1	6.86	0.876	0.799	-0.190997	-0.323733	1
Q9CQZ7	DNA-directed RNA polymerase III subunit RPC10 OS=Mus musculus OX=10090 GN=Polr3k PE=3 SV=1	6.936	18	1	1	1	108	12.3	7.83	0.858	0.801	-0.22095	-0.320126	1
Q9CQL7	MORF4 family-associated protein 1 OS=Mus musculus OX=10090 GN=Mrfap1 PE=1 SV=1	13.42	26	2	3	2	125	14.2	4.73	0.796	0.804	-0.32916	-0.314733	1
Q99JI1	Musculoskeletal embryonic nuclear protein 1 OS=Mus musculus OX=10090 GN=Mustn1 PE=1 SV=1	21.414	41	4	6	4	82	8.9	9.64	0.982	0.804	-0.0262051	-0.314733	1
Q8BGN6	Transmembrane gamma-carboxyglutamic acid protein 4 OS=Mus musculus OX=10090 GN=Prrg4 PE=2 SV=1	2.113	4	1	2	1	226	25.4	7.39	0.928	0.805	-0.107803	-0.312939	1
Q91VU8	Prostate tumor-overexpressed gene 1 protein homolog OS=Mus musculus OX=10090 GN=Ptov1 PE=1 SV=1	8.238	5	2	2	2	416	46.8	10.78	0.958	0.805	-0.0619024	-0.312939	1
Q62445	Transcription factor Sp4 OS=Mus musculus OX=10090 GN=Sp4 PE=2 SV=2	2.372	1	1	1	1	782	81.9	7.09	1.008	0.805	0.0114956	-0.312939	1
P68433	Histone H3.1 OS=Mus musculus OX=10090 GN=H3c1 PE=1 SV=2	41.441	38	10	68	1	136	15.4	11.12	2.224	0.805	1.15316	-0.312939	2
Q9R1N9	Collagen alpha-1(XIII) chain OS=Mus musculus OX=10090 GN=Col13a1 PE=2 SV=1	1.417	1	1	1	1	751	73.1	9.1	4.64	0.805	2.21412	-0.312939	2
O08800	Serpin B8 OS=Mus musculus OX=10090 GN=Serpinb8 PE=1 SV=2	18.911	12	5	7	5	374	42.1	6.46	1.787	0.806	0.83754	-0.311148	2
Q64299	CCN family member 3 OS=Mus musculus OX=10090 GN=Ccn3 PE=1 SV=1	3.277	3	1	1	1	354	38.9	7.64	0.545	0.807	-0.875672	-0.309359	1
Q7JJ13	Bromodomain-containing protein 2 OS=Mus musculus OX=10090 GN=Brd2 PE=1 SV=1	91.852	19	16	27	13	798	88	9.13	0.82	0.807	-0.286304	-0.309359	1
P13707	Glycerol-3-phosphate dehydrogenase [NAD(+)], cytoplasmic OS=Mus musculus OX=10090 GN=Gpd1 PE=1 SV=3	10.714	10	4	10	3	349	37.5	7.17	1.548	0.807	0.630405	-0.309359	2
P27790	Major centromere autoantigen B OS=Mus musculus OX=10090 GN=Cenpb PE=2 SV=2	1.407	1	1	1	1	599	65.3	4.53	0.757	0.808	-0.401635	-0.307573	1
Q64437	All-trans-retinol dehydrogenase [NAD(+)] ADH7 OS=Mus musculus OX=10090 GN=Adh7 PE=2 SV=2	191.717	57	19	74	17	374	39.9	7.85	0.75	0.81	-0.415037	-0.304006	1
G5E872	Aminopeptidase RNPEPL1 OS=Mus musculus OX=10090 GN=Rnpepl1 PE=3 SV=2	6.694	3	2	2	2	720	79.5	5.21	0.813	0.811	-0.298673	-0.302226	1
Q9JM93	ADP-ribosylation factor-like protein 6-interacting protein 4 OS=Mus musculus OX=10090 GN=Arl6ip4 PE=1 SV=1	30.966	14	2	6	2	229	25.5	11.19	0.798	0.814	-0.325539	-0.296899	1
P29788	Vitronectin OS=Mus musculus OX=10090 GN=Vtn PE=1 SV=2	11.654	7	4	11	3	478	54.8	5.88	2.631	0.814	1.39561	-0.296899	2
Q9D173	Mitochondrial import receptor subunit TOM7 homolog OS=Mus musculus OX=10090 GN=Tomm7 PE=3 SV=1	17.652	44	2	7	2	55	6.2	10.17	1.048	0.816	0.0676387	-0.293359	1
Q9Z0R9	Acyl-CoA 6-desaturase OS=Mus musculus OX=10090 GN=Fads2 PE=1 SV=1	51.262	22	10	15	9	444	52.4	8.82	1.084	0.816	0.116365	-0.293359	1
Q99L85	Elongator complex protein 5 OS=Mus musculus OX=10090 GN=Elp5 PE=2 SV=1	24.639	13	4	6	4	300	33.5	5.49	0.935	0.817	-0.0969617	-0.291592	1
Q99LX5	Multiple myeloma tumor-associated protein 2 homolog OS=Mus musculus OX=10090 GN=Mmtag2 PE=2 SV=1	12.834	9	2	3	2	260	29.3	9.86	0.874	0.819	-0.194295	-0.288065	1
Q8R2Q6	Tectonic-3 OS=Mus musculus OX=10090 GN=Tctn3 PE=1 SV=1	2.692	1	1	1	1	595	64.8	7.9	0.982	0.82	-0.0262051	-0.286304	1
P53657	Pyruvate kinase PKLR OS=Mus musculus OX=10090 GN=Pklr PE=1 SV=1	19.022	4	3	22	1	574	62.3	7.09	1.455	0.82	0.541019	-0.286304	2
A2APX8	Sodium channel protein type 1 subunit alpha OS=Mus musculus OX=10090 GN=Scn1a PE=1 SV=1	1.193	1	1	2	1	2009	228.7	5.87	1.606	0.82	0.683472	-0.286304	2
Q8VBT1	Beta-taxilin OS=Mus musculus OX=10090 GN=Txlnb PE=1 SV=2	5.183	2	2	3	1	685	77.2	5.01	0.794	0.823	-0.332789	-0.281036	1
P09405	Nucleolin OS=Mus musculus OX=10090 GN=Ncl PE=1 SV=2	386.685	56	49	353	49	707	76.7	4.75	0.935	0.823	-0.0969617	-0.281036	1
Q9R0P4	Small acidic protein OS=Mus musculus OX=10090 GN=Smap PE=1 SV=1	99.427	34	7	50	7	181	20	4.82	1.328	0.823	0.409255	-0.281036	2
Q9CQ90	Uncharacterized protein C9orf85 homolog OS=Mus musculus OX=10090 PE=2 SV=1	5.617	10	2	2	2	155	17.7	8.31	0.746	0.824	-0.422752	-0.279284	1
Q3UY34	Protein CUSTOS OS=Mus musculus OX=10090 GN=Custos PE=2 SV=1	25.718	16	3	6	3	256	27.6	8.7	0.752	0.825	-0.411195	-0.277534	1
Q8K2T8	RNA polymerase II-associated factor 1 homolog OS=Mus musculus OX=10090 GN=Paf1 PE=1 SV=1	90.387	25	12	26	12	535	60.5	4.65	0.799	0.825	-0.323733	-0.277534	1
P70694	Estradiol 17 beta-dehydrogenase 5 OS=Mus musculus OX=10090 GN=Akr1c6 PE=1 SV=1	10.123	5	2	8	1	323	37	8.28	0.841	0.825	-0.249822	-0.277534	1
Q91XC8	Death-associated protein 1 OS=Mus musculus OX=10090 GN=Dap PE=1 SV=3	87.206	77	10	60	10	102	11.1	9.36	1.746	0.825	0.804054	-0.277534	2
Q99M07	Cytochrome c oxidase assembly factor 5 OS=Mus musculus OX=10090 GN=Coa5 PE=1 SV=1	6.465	24	1	1	1	74	8.4	8.7	0.912	0.826	-0.132894	-0.275786	1
P97329	Kinesin-like protein KIF20A OS=Mus musculus OX=10090 GN=Kif20a PE=1 SV=1	15.179	6	5	5	5	887	99.8	6.99	0.66	0.827	-0.599462	-0.274041	1
P18608	Non-histone chromosomal protein HMG-14 OS=Mus musculus OX=10090 GN=Hmgn1 PE=1 SV=2	25.337	50	4	4	4	96	10.1	9.76	0.881	0.83	-0.182786	-0.268817	1
Q8BG09	Transmembrane protein 184B OS=Mus musculus OX=10090 GN=Tmem184b PE=2 SV=1	1.433	1	1	1	1	407	45.6	7.37	0.919	0.83	-0.121863	-0.268817	1
Q61823	Programmed cell death protein 4 OS=Mus musculus OX=10090 GN=Pdcd4 PE=1 SV=1	195.29	55	21	56	21	469	51.7	5.16	0.928	0.83	-0.107803	-0.268817	1
Q61937	Nucleophosmin OS=Mus musculus OX=10090 GN=Npm1 PE=1 SV=1	297.507	54	20	274	20	292	32.5	4.77	1.016	0.83	0.0229004	-0.268817	1
P70423	Cationic amino acid transporter 3 OS=Mus musculus OX=10090 GN=Slc7a3 PE=1 SV=1	1.558	1	1	1	1	618	67.4	7.37	1.304	0.83	0.382944	-0.268817	2
Q8BL86	Acyl-coenzyme A thioesterase MBLAC2 OS=Mus musculus OX=10090 GN=Mblac2 PE=1 SV=2	21.372	22	5	5	5	279	31.2	6.86	1.446	0.83	0.532068	-0.268817	2
Q8VEM9	Kelch domain-containing protein 3 OS=Mus musculus OX=10090 GN=Klhdc3 PE=2 SV=1	10.024	3	1	2	1	382	43.1	8.09	0.725	0.831	-0.463947	-0.26708	1
O54879	High mobility group protein B3 OS=Mus musculus OX=10090 GN=Hmgb3 PE=1 SV=3	66.144	24	4	17	4	200	23	8.37	0.86	0.831	-0.217591	-0.26708	1
P07146	Anionic trypsin-2 OS=Mus musculus OX=10090 GN=Prss2 PE=1 SV=1	5.451	11	2	3	1	246	26.2	4.63	1.026	0.831	0.0370307	-0.26708	1
Q9D7V9	N-acylethanolamine-hydrolyzing acid amidase OS=Mus musculus OX=10090 GN=Naaa PE=1 SV=2	13.688	6	2	4	2	362	40.1	6.46	0.446	0.832	-1.16488	-0.265345	1
Q8BJQ2	Ubiquitin carboxyl-terminal hydrolase 1 OS=Mus musculus OX=10090 GN=Usp1 PE=1 SV=1	4.405	2	1	1	1	784	87.4	5.41	0.675	0.833	-0.567041	-0.263612	1
O54974	Galectin-7 OS=Mus musculus OX=10090 GN=Lgals7 PE=2 SV=3	7.806	14	2	5	2	136	15.2	7.25	4.222	0.833	2.07793	-0.263612	2
P61237	Protein yippee-like 3 OS=Mus musculus OX=10090 GN=Ypel3 PE=1 SV=1	2.62	7	1	1	1	119	13.6	7.75	0.886	0.835	-0.174621	-0.260152	1
Q3TNA1	Xylulose kinase OS=Mus musculus OX=10090 GN=Xylb PE=1 SV=1	60.678	26	11	16	11	551	59.5	6.9	1.256	0.835	0.328836	-0.260152	2
Q3U3C9	Genetic suppressor element 1 OS=Mus musculus OX=10090 GN=Gse1 PE=1 SV=2	12.881	3	3	3	3	1213	136.1	7.61	0.803	0.836	-0.316528	-0.258425	1
Q8BVZ5	Interleukin-33 OS=Mus musculus OX=10090 GN=Il33 PE=1 SV=1	17.848	12	3	4	3	266	30	8.6	1.415	0.836	0.500802	-0.258425	2
O35074	Prostacyclin synthase OS=Mus musculus OX=10090 GN=Ptgis PE=1 SV=1	85.207	23	10	20	10	501	57	6.73	2.447	0.836	1.29101	-0.258425	2
P97477	Aurora kinase A OS=Mus musculus OX=10090 GN=Aurka PE=1 SV=1	4.705	5	2	2	2	395	44.7	9.38	0.658	0.837	-0.603841	-0.2567	1
Q60961	Lysosomal-associated transmembrane protein 4A OS=Mus musculus OX=10090 GN=Laptm4a PE=1 SV=1	5.94	9	2	4	2	233	26.8	6.51	0.714	0.838	-0.486004	-0.254978	1
O88843	Death domain-containing protein CRADD OS=Mus musculus OX=10090 GN=Cradd PE=1 SV=2	11.791	12	2	2	2	199	22.6	6.21	1.062	0.838	0.0867838	-0.254978	1
P26618	Platelet-derived growth factor receptor alpha OS=Mus musculus OX=10090 GN=Pdgfra PE=1 SV=3	26.306	5	6	10	4	1089	122.6	5.15	0.588	0.839	-0.766112	-0.253257	1
Q8BMU0	Zinc finger protein 76 OS=Mus musculus OX=10090 GN=Znf76 PE=2 SV=1	28.425	8	7	9	1	568	61.4	6.13	0.85	0.839	-0.234465	-0.253257	1
Q9CQQ4	Gem-associated protein 2 OS=Mus musculus OX=10090 GN=Gemin2 PE=2 SV=1	10.955	7	2	3	2	269	30.4	5.53	0.969	0.839	-0.0454314	-0.253257	1
P28661	Septin-4 OS=Mus musculus OX=10090 GN=Septin4 PE=1 SV=1	47.294	21	10	55	7	478	54.9	5.87	1.866	0.839	0.899949	-0.253257	2
Q14DQ1	Protein FAM219B OS=Mus musculus OX=10090 GN=Fam219b PE=1 SV=1	9.44	20	2	2	2	197	21	6.54	1.122	0.84	0.166073	-0.251539	1
P51943	Cyclin-A2 OS=Mus musculus OX=10090 GN=Ccna2 PE=1 SV=2	3.688	2	1	2	1	422	47.2	6.21	0.58	0.842	-0.785875	-0.248108	1
Q9ESY9	Gamma-interferon-inducible lysosomal thiol reductase OS=Mus musculus OX=10090 GN=Ifi30 PE=1 SV=3	76.389	28	5	27	5	248	27.8	5.01	0.802	0.843	-0.318326	-0.246395	1
Q8BP67	Large ribosomal subunit protein eL24 OS=Mus musculus OX=10090 GN=Rpl24 PE=1 SV=2	76.738	54	10	77	10	157	17.8	11.25	1.02	0.843	0.0285692	-0.246395	1
Q8CEE0	Centrosomal protein of 57 kDa OS=Mus musculus OX=10090 GN=Cep57 PE=1 SV=2	2.509	2	1	1	1	500	56.9	9.07	1.092	0.843	0.126973	-0.246395	1
Q9DBY0	Forkhead box protein P4 OS=Mus musculus OX=10090 GN=Foxp4 PE=1 SV=1	8.117	3	2	2	2	795	85.9	7.08	0.692	0.844	-0.531156	-0.244685	1
O70326	Gremlin-1 OS=Mus musculus OX=10090 GN=Grem1 PE=2 SV=1	8.121	14	2	2	2	184	20.7	9.39	1.271	0.844	0.345964	-0.244685	2
Q6IR41	Complement C1q tumor necrosis factor-related protein 6 OS=Mus musculus OX=10090 GN=C1qtnf6 PE=2 SV=1	9.441	12	2	3	2	264	29.1	6.95	0.543	0.845	-0.880976	-0.242977	1
Q8K2F0	Bromodomain-containing protein 3 OS=Mus musculus OX=10090 GN=Brd3 PE=1 SV=2	128.584	22	15	40	9	726	79.7	9.36	0.854	0.845	-0.227692	-0.242977	1
O35103	Osteomodulin OS=Mus musculus OX=10090 GN=Omd PE=2 SV=1	74.29	21	8	25	8	423	49.7	5.16	2.293	1.145	1.19724	0.195348	6
Q9D2N4	Dystrobrevin alpha OS=Mus musculus OX=10090 GN=Dtna PE=1 SV=2	41.178	14	10	17	6	746	84	6.76	0.722	1.181	-0.469929	0.240009	3
Q7TPC1	Corneodesmosin OS=Mus musculus OX=10090 GN=Cdsn PE=2 SV=2	24.399	17	6	10	6	561	54.3	9.28	1.553	1.181	0.635058	0.240009	5
Q9ES52	Phosphatidylinositol 3,4,5-trisphosphate 5-phosphatase 1 OS=Mus musculus OX=10090 GN=Inpp5d PE=1 SV=2	14.179	2	3	10	1	1191	133.5	7.8	1.555	1.182	0.636915	0.24123	5
Q91VJ2	Caveolae-associated protein 3 OS=Mus musculus OX=10090 GN=Cavin3 PE=1 SV=1	70.026	40	11	40	11	260	27.8	5.57	0.527	1.183	-0.924125	0.24245	3
Q8BWH0	Sodium-coupled neutral amino acid transporter 7 OS=Mus musculus OX=10090 GN=Slc38a7 PE=1 SV=1	12.45	5	2	5	2	463	49.9	5.29	0.8	1.183	-0.321928	0.24245	3
Q9D023	Mitochondrial pyruvate carrier 2 OS=Mus musculus OX=10090 GN=Mpc2 PE=1 SV=1	18.844	35	5	13	5	127	14.3	10.61	0.963	1.183	-0.0543923	0.24245	3
P51912	Neutral amino acid transporter B(0) OS=Mus musculus OX=10090 GN=Slc1a5 PE=1 SV=2	38.878	12	6	14	6	553	58.4	7.84	0.825	1.184	-0.277534	0.243669	3
P01942	Hemoglobin subunit alpha OS=Mus musculus OX=10090 GN=Hba PE=1 SV=2	28.184	17	3	26	3	142	15.1	8.22	2.465	1.184	1.30159	0.243669	6
Q8C0I4	Enhancer of polycomb homolog 2 OS=Mus musculus OX=10090 GN=Epc2 PE=2 SV=2	4.083	4	2	2	2	808	90.9	8.73	0.701	1.185	-0.512514	0.244887	3
Q570Y9	DEP domain-containing mTOR-interacting protein OS=Mus musculus OX=10090 GN=Deptor PE=1 SV=2	11.332	9	3	3	3	409	46.1	7.91	0.818	1.185	-0.289827	0.244887	3
A2AMZ4	NADH dehydrogenase [ubiquinone] 1 alpha subcomplex assembly factor 8 OS=Mus musculus OX=10090 GN=Ndufaf8 PE=1 SV=1	8.71	26	2	2	2	74	7.8	9.55	0.836	1.185	-0.258425	0.244887	3
Q61193	Ral guanine nucleotide dissociation stimulator-like 2 OS=Mus musculus OX=10090 GN=Rgl2 PE=1 SV=2	32.479	9	6	8	6	778	83.8	6.73	0.901	1.185	-0.150401	0.244887	3
P08414	Calcium/calmodulin-dependent protein kinase type IV OS=Mus musculus OX=10090 GN=Camk4 PE=1 SV=2	4.794	3	1	1	1	469	52.6	4.93	1.008	1.185	0.0114956	0.244887	3
Q8JZX9	Cdc42 effector protein 2 OS=Mus musculus OX=10090 GN=Cdc42ep2 PE=1 SV=1	23.933	24	3	4	3	214	23	5.54	0.715	1.186	-0.483985	0.246104	3
Q8C4U2	Transmembrane protein 145 OS=Mus musculus OX=10090 GN=Tmem145 PE=1 SV=1	1.309	1	1	1	1	746	82.4	8.9	0.895	1.186	-0.16004	0.246104	3
P08046	Early growth response protein 1 OS=Mus musculus OX=10090 GN=Egr1 PE=1 SV=2	13.002	5	2	3	2	533	56.6	8.27	0.983	1.186	-0.0247367	0.246104	3
P60904	DnaJ homolog subfamily C member 5 OS=Mus musculus OX=10090 GN=Dnajc5 PE=1 SV=1	61.242	31	7	33	7	198	22.1	5.07	0.864	1.187	-0.210897	0.24732	3
P21460	Cystatin-C OS=Mus musculus OX=10090 GN=Cst3 PE=1 SV=2	48.09	53	6	21	5	140	15.5	9	0.712	1.188	-0.490051	0.248535	3
Q921C1	Gap junction gamma-3 protein OS=Mus musculus OX=10090 GN=Gjc3 PE=1 SV=2	4.303	6	1	1	1	269	30.3	8.37	0.523	1.189	-0.935117	0.249749	3
Q6P073	Ubiquitin-conjugating enzyme E2 J2 OS=Mus musculus OX=10090 GN=Ube2j2 PE=1 SV=1	5.477	6	1	1	1	259	28.9	8.62	0.719	1.189	-0.475936	0.249749	3
Q8R3I2	Lysophospholipid acyltransferase 2 OS=Mus musculus OX=10090 GN=Mboat2 PE=1 SV=1	2.662	2	1	1	1	519	59	8.35	0.782	1.189	-0.354759	0.249749	3
Q7TQK0	Cyclin-T2 OS=Mus musculus OX=10090 GN=Ccnt2 PE=1 SV=1	8.635	4	3	6	2	723	80.2	8.91	0.807	1.189	-0.309359	0.249749	3
P42580	NK1 transcription factor-related protein 2 OS=Mus musculus OX=10090 GN=Nkx1-2 PE=1 SV=1	1.536	2	1	1	1	305	32	6.7	0.826	1.19	-0.275786	0.250962	3
Q60805	Tyrosine-protein kinase Mer OS=Mus musculus OX=10090 GN=Mertk PE=1 SV=1	23.731	7	5	6	5	994	110.1	5.5	0.896	1.19	-0.158429	0.250962	3
P07742	Ribonucleoside-diphosphate reductase large subunit OS=Mus musculus OX=10090 GN=Rrm1 PE=1 SV=2	156.855	29	20	57	20	792	90.2	6.7	0.564	1.192	-0.826233	0.253384	3
Q8CH09	SURP and G-patch domain-containing protein 2 OS=Mus musculus OX=10090 GN=Sugp2 PE=1 SV=2	8.397	2	2	4	2	1067	118	8.31	0.718	1.193	-0.477944	0.254594	3
Q99PJ1	Protocadherin-15 OS=Mus musculus OX=10090 GN=Pcdh15 PE=1 SV=3	1.54	0	1	2	1	1943	214.6	5.15	0.824	1.194	-0.279284	0.255803	3
Q99L43	Phosphatidate cytidylyltransferase 2 OS=Mus musculus OX=10090 GN=Cds2 PE=1 SV=1	42.228	14	6	13	6	444	51.3	7.05	0.878	1.194	-0.187707	0.255803	3
Q9Z2Z9	Glutamine--fructose-6-phosphate aminotransferase [isomerizing] 2 OS=Mus musculus OX=10090 GN=Gfpt2 PE=1 SV=3	104.526	16	10	33	3	682	77	7.15	1.054	1.194	0.0758749	0.255803	5
Q99J93	Interferon-induced transmembrane protein 2 OS=Mus musculus OX=10090 GN=Ifitm2 PE=1 SV=1	45.499	33	4	16	3	144	15.7	7.3	0.659	1.195	-0.60165	0.257011	3
Q99K24	Zinc transporter ZIP3 OS=Mus musculus OX=10090 GN=Slc39a3 PE=1 SV=1	5.317	6	1	2	1	317	34	6.87	0.793	1.195	-0.334607	0.257011	3
P47226	Testin OS=Mus musculus OX=10090 GN=Tes PE=1 SV=1	47.698	25	8	10	8	423	48	8.31	0.796	1.195	-0.32916	0.257011	3
Q9DC37	Major facilitator superfamily domain-containing protein 1 OS=Mus musculus OX=10090 GN=Mfsd1 PE=1 SV=1	22.364	8	4	7	4	464	51.4	8.21	0.82	1.195	-0.286304	0.257011	3
Q9CR60	Vesicle transport protein GOT1B OS=Mus musculus OX=10090 GN=Golt1b PE=1 SV=1	9.871	16	3	4	3	138	15.4	10.58	1.109	1.195	0.149259	0.257011	5
Q920C1	Chordin-like protein 1 OS=Mus musculus OX=10090 GN=Chrdl1 PE=1 SV=1	85.566	26	9	25	9	447	50.7	7.69	1.779	1.195	0.831067	0.257011	6
P47242	Paired box protein Pax-9 OS=Mus musculus OX=10090 GN=Pax9 PE=2 SV=1	1.499	4	1	1	1	342	36.4	9.32	1.86	1.196	0.895303	0.258217	6
O88898	Tumor protein 63 OS=Mus musculus OX=10090 GN=Tp63 PE=1 SV=1	15.258	9	5	6	5	680	76.7	6.65	0.878	1.197	-0.187707	0.259423	3
Q8R0G7	Protein spinster homolog 1 OS=Mus musculus OX=10090 GN=Spns1 PE=2 SV=1	15.743	4	2	6	2	528	56.7	7.15	0.798	1.198	-0.325539	0.260628	3
Q3U3N6	AP-4 complex accessory subunit Tepsin OS=Mus musculus OX=10090 GN=Tepsin PE=2 SV=1	12.896	7	2	3	2	573	60.7	5.68	0.799	1.198	-0.323733	0.260628	3
P59326	YTH domain-containing family protein 1 OS=Mus musculus OX=10090 GN=Ythdf1 PE=1 SV=1	138.985	36	17	59	11	559	60.8	8.95	0.799	1.198	-0.323733	0.260628	3
Q8BSV3	BEN domain-containing protein 7 OS=Mus musculus OX=10090 GN=Bend7 PE=2 SV=1	1.75	3	1	5	1	434	48.4	9.41	2.528	1.198	1.338	0.260628	6
Q64302	Transmembrane 4 L6 family member 1 OS=Mus musculus OX=10090 GN=Tm4sf1 PE=1 SV=1	3.801	4	1	1	1	202	22.2	5.73	0.718	1.199	-0.477944	0.261832	3
Q8CF60	Zinc finger protein 263 OS=Mus musculus OX=10090 GN=Znf263 PE=1 SV=1	21.367	7	4	9	1	680	77.5	6.87	0.743	1.2	-0.428566	0.263034	3
Q99LE1	RILP-like protein 2 OS=Mus musculus OX=10090 GN=Rilpl2 PE=1 SV=1	16.91	24	4	6	3	197	22.4	5.12	0.737	1.201	-0.440263	0.264236	3
Q3V0G7	GTPase-activating Rap/Ran-GAP domain-like protein 3 OS=Mus musculus OX=10090 GN=Garnl3 PE=1 SV=1	3.384	2	2	2	2	1038	115.4	7.17	0.805	1.201	-0.312939	0.264236	3
Q5DTH5	Teashirt homolog 1 OS=Mus musculus OX=10090 GN=Tshz1 PE=1 SV=2	1.672	1	1	1	1	1084	118.5	7.23	1.305	1.202	0.38405	0.265437	5
Q3TDN0	Protein dispatched homolog 1 OS=Mus musculus OX=10090 GN=Disp1 PE=1 SV=2	1.686	1	1	1	1	1521	170	6.84	0.946	1.203	-0.0800879	0.266637	3
Q4VAE3	Transmembrane protein 65 OS=Mus musculus OX=10090 GN=Tmem65 PE=1 SV=1	27.046	20	4	9	4	234	24.9	7.78	0.78	1.204	-0.358454	0.267835	3
Q3TEI4	Uncharacterized protein C15orf39 homolog OS=Mus musculus OX=10090 PE=1 SV=2	4.964	1	1	1	1	1023	108.2	8.25	0.844	1.206	-0.244685	0.27023	3
Q3TWL2	Type 1 phosphatidylinositol 4,5-bisphosphate 4-phosphatase OS=Mus musculus OX=10090 GN=Pip4p1 PE=1 SV=1	28.047	18	5	8	4	284	30	8.82	0.949	1.207	-0.07552	0.271426	3
Q61420	CMP-sialic acid transporter OS=Mus musculus OX=10090 GN=Slc35a1 PE=1 SV=2	13.278	6	2	4	2	336	36.4	8.73	0.767	1.208	-0.382702	0.27262	3
K7N6K2	E3 ubiquitin-protein ligase TRIM34B OS=Mus musculus OX=10090 GN=Trim34b PE=3 SV=1	6.458	4	2	4	2	485	55.8	8.03	0.637	1.209	-0.650635	0.273814	3
Q9ER38	Torsin-3A OS=Mus musculus OX=10090 GN=Tor3a PE=1 SV=2	26.062	15	6	9	5	385	43.8	6.28	0.49	1.21	-1.02915	0.275007	3
O35640	Annexin A8 OS=Mus musculus OX=10090 GN=Anxa8 PE=1 SV=2	102.645	48	13	33	13	327	36.7	5.94	1.666	1.211	0.736388	0.276199	6
Q3UJK4	GTP-binding protein 2 OS=Mus musculus OX=10090 GN=Gtpbp2 PE=1 SV=1	11.318	4	2	2	2	602	65.7	8.05	0.704	1.213	-0.506353	0.27858	3
Q8BY89	Choline transporter-like protein 2 OS=Mus musculus OX=10090 GN=Slc44a2 PE=1 SV=2	18.089	7	7	11	6	706	80.1	8.79	0.765	1.213	-0.386468	0.27858	3
Q3UHD9	Arf-GAP with GTPase, ANK repeat and PH domain-containing protein 2 OS=Mus musculus OX=10090 GN=Agap2 PE=1 SV=1	1.274	1	1	1	1	1186	124.4	9.89	1.734	1.214	0.794104	0.279768	6
Q9ESD7	Dysferlin OS=Mus musculus OX=10090 GN=Dysf PE=1 SV=3	368.784	28	56	113	50	2090	237.8	5.6	0.744	1.215	-0.426625	0.280956	3
O35615	Zinc finger protein ZFPM1 OS=Mus musculus OX=10090 GN=Zfpm1 PE=1 SV=1	2.529	1	1	1	1	995	105.9	6.89	0.873	1.216	-0.195946	0.282143	3
Q8BIK4	Dedicator of cytokinesis protein 9 OS=Mus musculus OX=10090 GN=Dock9 PE=1 SV=2	13.201	2	3	3	2	2055	235.2	7.25	0.685	1.217	-0.545824	0.283329	3
Q99P65	Equilibrative nucleoside transporter 3 OS=Mus musculus OX=10090 GN=Slc29a3 PE=1 SV=1	18.109	8	2	2	2	475	51.7	7.61	0.81	1.217	-0.304006	0.283329	3
P14602	Heat shock protein beta-1 OS=Mus musculus OX=10090 GN=Hspb1 PE=1 SV=3	15.921	17	3	3	3	209	23	6.55	1.413	1.217	0.498761	0.283329	5
B1AXV0	DOMON domain-containing protein FRRS1L OS=Mus musculus OX=10090 GN=Frrs1l PE=1 SV=1	1.762	4	1	3	1	293	32.5	5.43	11.96	1.218	3.58015	0.284514	7
Q91XA2	Golgi membrane protein 1 OS=Mus musculus OX=10090 GN=Golm1 PE=1 SV=2	29.489	13	4	6	4	393	44.3	5.27	0.745	1.219	-0.424688	0.285698	3
P26040	Ezrin OS=Mus musculus OX=10090 GN=Ezr PE=1 SV=3	408.64	55	43	373	26	586	69.4	6.1	0.794	1.219	-0.332789	0.285698	3
P97333	Neuropilin-1 OS=Mus musculus OX=10090 GN=Nrp1 PE=1 SV=2	7.54	3	2	3	2	923	102.9	5.9	0.955	1.219	-0.0664274	0.285698	3
P02463	Collagen alpha-1(IV) chain OS=Mus musculus OX=10090 GN=Col4a1 PE=1 SV=4	83.565	6	7	69	7	1669	160.6	8.24	1.947	1.219	0.961253	0.285698	6
Q9WU62	Inner centromere protein OS=Mus musculus OX=10090 GN=Incenp PE=1 SV=2	5.985	2	2	3	2	880	101.1	9.55	0.738	1.221	-0.438307	0.288063	3
Q3TDX8	Cytochrome b5 reductase 4 OS=Mus musculus OX=10090 GN=Cyb5r4 PE=2 SV=3	5.233	4	2	2	2	528	59.7	6.35	0.843	1.221	-0.246395	0.288063	3
Q924C6	Lysyl oxidase homolog 4 OS=Mus musculus OX=10090 GN=Loxl4 PE=2 SV=2	120.981	22	15	48	14	757	84.7	7.99	1.78	1.221	0.831877	0.288063	6
P42867	UDP-N-acetylglucosamine--dolichyl-phosphate N-acetylglucosaminephosphotransferase OS=Mus musculus OX=10090 GN=Dpagt1 PE=1 SV=2	5.715	4	2	3	2	410	46.4	7.87	0.984	1.224	-0.0232698	0.291604	3
P39876	Metalloproteinase inhibitor 3 OS=Mus musculus OX=10090 GN=Timp3 PE=1 SV=1	46.438	27	6	25	6	211	24.2	8.76	1.684	1.224	0.751892	0.291604	6
P17809	Solute carrier family 2, facilitated glucose transporter member 1 OS=Mus musculus OX=10090 GN=Slc2a1 PE=1 SV=4	31.244	15	8	17	8	492	53.9	8.87	2.169	1.224	1.11703	0.291604	6
O89029	Matrilin-4 OS=Mus musculus OX=10090 GN=Matn4 PE=1 SV=1	225.454	38	23	118	22	624	68.9	5.76	3.405	1.224	1.76765	0.291604	7
P56389	Cytidine deaminase OS=Mus musculus OX=10090 GN=Cda PE=1 SV=2	15.518	21	2	3	2	146	16.1	5.58	0.938	1.225	-0.0923402	0.292782	3
Q91ZV7	Plexin domain-containing protein 1 OS=Mus musculus OX=10090 GN=Plxdc1 PE=1 SV=2	1.823	1	1	1	1	500	55.6	6.62	1.868	1.226	0.901494	0.293959	6
P62761	Visinin-like protein 1 OS=Mus musculus OX=10090 GN=Vsnl1 PE=1 SV=2	4.808	5	1	2	1	191	22.1	5.15	0.943	1.227	-0.0846703	0.295135	3
Q9CZB0	Succinate dehydrogenase cytochrome b560 subunit, mitochondrial OS=Mus musculus OX=10090 GN=Sdhc PE=1 SV=1	11.066	12	2	8	2	169	18.4	9.94	1.033	1.227	0.0468403	0.295135	5
P10417	Apoptosis regulator Bcl-2 OS=Mus musculus OX=10090 GN=Bcl2 PE=1 SV=3	3.582	3	2	2	2	236	26.4	7.18	0.735	1.228	-0.444184	0.296311	3
Q9JIM1	Equilibrative nucleoside transporter 1 OS=Mus musculus OX=10090 GN=Slc29a1 PE=1 SV=3	29.886	11	6	10	5	460	50.2	8.31	0.875	1.229	-0.192645	0.297485	3
P41438	Reduced folate transporter OS=Mus musculus OX=10090 GN=Slc19a1 PE=1 SV=1	1.623	4	1	1	1	512	58.1	8.62	0.763	1.23	-0.390245	0.298658	3
Q9CQE6	Histone chaperone ASF1A OS=Mus musculus OX=10090 GN=Asf1a PE=1 SV=1	15.283	29	3	5	3	204	22.9	4.41	0.873	1.23	-0.195946	0.298658	3
P35991	Tyrosine-protein kinase BTK OS=Mus musculus OX=10090 GN=Btk PE=1 SV=4	5.993	4	3	4	2	659	76.4	7.9	1.049	1.23	0.0690147	0.298658	5
Q9D2G5	Synaptojanin-2 OS=Mus musculus OX=10090 GN=Synj2 PE=1 SV=2	8.535	2	3	4	3	1434	158.4	7.5	0.615	1.232	-0.701342	0.301002	3
Q9D009	Putative lipoyltransferase 2, mitochondrial OS=Mus musculus OX=10090 GN=Lipt2 PE=1 SV=2	4.712	10	2	2	2	231	24.9	8.6	0.809	1.232	-0.305788	0.301002	3
P18572	Basigin OS=Mus musculus OX=10090 GN=Bsg PE=1 SV=2	89.64	21	8	39	8	389	42.4	5.85	1.446	1.232	0.532068	0.301002	5
Q640N3	Rho GTPase-activating protein 30 OS=Mus musculus OX=10090 GN=Arhgap30 PE=1 SV=3	2.298	1	1	1	1	1101	120	4.84	2.12	1.232	1.08406	0.301002	6
Q6NXM2	RCC1 and BTB domain-containing protein 1 OS=Mus musculus OX=10090 GN=Rcbtb1 PE=1 SV=1	2.294	1	1	1	1	531	58.3	6.43	1.022	1.233	0.0313952	0.302173	5
P41139	DNA-binding protein inhibitor ID-4 OS=Mus musculus OX=10090 GN=Id4 PE=1 SV=1	15.231	24	2	2	2	161	16.6	8.32	0.617	1.234	-0.696658	0.303342	3
Q9Z2P8	Vesicle-associated membrane protein 5 OS=Mus musculus OX=10090 GN=Vamp5 PE=1 SV=1	29.085	38	3	6	3	102	11.4	7.97	0.751	1.237	-0.413115	0.306846	3
Q6PB51	Coiled-coil domain-containing protein 117 OS=Mus musculus OX=10090 GN=Ccdc117 PE=1 SV=1	12.095	10	2	4	2	277	30.4	5.88	0.826	1.237	-0.275786	0.306846	3
P55002	Microfibrillar-associated protein 2 OS=Mus musculus OX=10090 GN=Mfap2 PE=2 SV=1	7.397	5	1	2	1	183	20.6	4.89	1.063	1.237	0.0881416	0.306846	5
Q9ER47	Potassium voltage-gated channel subfamily H member 7 OS=Mus musculus OX=10090 GN=Kcnh7 PE=1 SV=2	1.79	1	1	1	1	1195	135	8	0.585	1.238	-0.773491	0.308011	3
P11609	Antigen-presenting glycoprotein CD1d1 OS=Mus musculus OX=10090 GN=Cd1d1 PE=1 SV=3	11.668	9	3	3	3	336	38.5	7.14	0.642	1.239	-0.639355	0.309176	3
Q14DH7	Acyl-CoA synthetase short-chain family member 3, mitochondrial OS=Mus musculus OX=10090 GN=Acss3 PE=1 SV=2	13.497	6	4	4	4	682	74.5	8.63	0.671	1.239	-0.575615	0.309176	3
O70139	cAMP-dependent protein kinase inhibitor gamma OS=Mus musculus OX=10090 GN=Pkig PE=1 SV=1	2.265	21	1	2	1	76	7.9	4.21	0.863	1.24	-0.212568	0.31034	3
Q6NZA9	Transcription initiation factor TFIID subunit 9B OS=Mus musculus OX=10090 GN=Taf9b PE=1 SV=2	19.153	16	4	7	1	249	27.2	9.58	0.759	1.241	-0.397828	0.311503	3
Q02257	Junction plakoglobin OS=Mus musculus OX=10090 GN=Jup PE=1 SV=3	41.614	9	6	15	2	745	81.7	6.14	0.956	1.242	-0.0649175	0.312665	3
Q3UAW9	Transcription factor IIIB 50 kDa subunit OS=Mus musculus OX=10090 GN=Brf2 PE=1 SV=1	2.717	2	1	1	1	420	47	7.27	0.876	1.243	-0.190997	0.313826	3
Q04857	Collagen alpha-1(VI) chain OS=Mus musculus OX=10090 GN=Col6a1 PE=1 SV=1	870.133	65	65	583	64	1025	108.4	5.36	1.976	1.245	0.982583	0.316146	6
O89109	Intermediate conductance calcium-activated potassium channel protein 4 OS=Mus musculus OX=10090 GN=Kcnn4 PE=2 SV=1	5.885	6	1	1	1	425	47.8	9.77	1.171	1.246	0.227741	0.317304	5
Q91WA4	CXXC-type zinc finger protein 5 OS=Mus musculus OX=10090 GN=Cxxc5 PE=2 SV=1	3.455	3	1	1	1	317	32.8	9.1	0.771	1.248	-0.375197	0.319618	3
P07141	Macrophage colony-stimulating factor 1 OS=Mus musculus OX=10090 GN=Csf1 PE=1 SV=2	25.014	7	4	7	4	552	60.6	5.24	1.471	1.248	0.556797	0.319618	5
Q99LJ8	Dehydrodolichyl diphosphate synthase complex subunit Nus1 OS=Mus musculus OX=10090 GN=Nus1 PE=2 SV=1	6.344	6	1	1	1	297	33.5	8.31	0.782	1.249	-0.354759	0.320773	3
Q6ZQE4	Nuclear envelope integral membrane protein 1 OS=Mus musculus OX=10090 GN=Nemp1 PE=1 SV=2	16.95	9	4	5	4	437	49.8	7.01	0.968	1.249	-0.046921	0.320773	3
P70701	Protein Wnt-10a OS=Mus musculus OX=10090 GN=Wnt10a PE=2 SV=1	15.076	11	5	5	5	417	46.4	8.97	1.035	1.25	0.0496308	0.321928	5
Q8K211	High affinity copper uptake protein 1 OS=Mus musculus OX=10090 GN=Slc31a1 PE=1 SV=1	9.924	10	1	4	1	196	21.9	7.28	0.794	1.252	-0.332789	0.324235	3
Q9D081	UDP-N-acetylglucosamine transferase subunit ALG14 homolog OS=Mus musculus OX=10090 GN=Alg14 PE=1 SV=1	12.077	9	2	4	2	217	24.4	9.48	1.085	1.252	0.117695	0.324235	5
Q62433	Protein NDRG1 OS=Mus musculus OX=10090 GN=Ndrg1 PE=1 SV=1	205.04	43	10	75	10	394	43	6.1	1.45	1.254	0.536053	0.326537	5
Q05793	Basement membrane-specific heparan sulfate proteoglycan core protein OS=Mus musculus OX=10090 GN=Hspg2 PE=1 SV=1	1222.75	41	114	507	114	3707	398	6.32	2.099	1.254	1.0697	0.326537	6
P10404	MLV-related proviral Env polyprotein OS=Mus musculus OX=10090 PE=1 SV=3	97.028	14	7	26	7	641	69.6	7.96	0.811	1.257	-0.302226	0.329985	3
Q8C6I2	Succinate dehydrogenase assembly factor 2, mitochondrial OS=Mus musculus OX=10090 GN=Sdhaf2 PE=1 SV=1	7.019	12	2	3	1	164	19.4	6.35	1.083	1.261	0.115033	0.334568	5
Q9EPK8	Transient receptor potential cation channel subfamily V member 4 OS=Mus musculus OX=10090 GN=Trpv4 PE=1 SV=1	6.931	2	2	4	2	871	98	7.33	1.259	1.261	0.332278	0.334568	5
Q3V1M1	Immunoglobulin superfamily member 10 OS=Mus musculus OX=10090 GN=Igsf10 PE=2 SV=2	67.213	5	14	19	14	2594	285.4	9.29	1.475	1.261	0.560715	0.334568	5
Q05769	Prostaglandin G/H synthase 2 OS=Mus musculus OX=10090 GN=Ptgs2 PE=1 SV=1	40.573	13	6	7	6	604	69	7.37	2.326	1.262	1.21785	0.335712	6
Q6L8S8	Beta-1,4-N-acetylgalactosaminyltransferase 3 OS=Mus musculus OX=10090 GN=B4galnt3 PE=2 SV=1	2.391	1	1	2	1	986	113.4	7.85	3.765	1.262	1.91265	0.335712	7
O88454	Potassium channel subfamily K member 4 OS=Mus musculus OX=10090 GN=Kcnk4 PE=1 SV=1	2.48	2	1	4	1	398	43	9.19	4.517	1.262	2.17536	0.335712	7
Q61578	NADPH:adrenodoxin oxidoreductase, mitochondrial OS=Mus musculus OX=10090 GN=Fdxr PE=1 SV=1	164.675	52	19	57	19	494	54.2	8.66	1.05	1.263	0.0703893	0.336855	5
Q60870	Receptor expression-enhancing protein 5 OS=Mus musculus OX=10090 GN=Reep5 PE=1 SV=1	36.344	19	4	40	4	185	21	8.38	1.18	1.263	0.238787	0.336855	5
Q8CBG9	E3 ubiquitin-protein ligase RNF170 OS=Mus musculus OX=10090 GN=Rnf170 PE=1 SV=1	1.888	4	1	1	1	286	33.4	5.66	1.06	1.264	0.0840643	0.337996	5
Q3TIT8	Sugar phosphate exchanger 3 OS=Mus musculus OX=10090 GN=Slc37a3 PE=1 SV=1	1.393	1	1	2	1	494	54.5	5.48	1.116	1.266	0.158337	0.340277	5
P20801	Troponin C, skeletal muscle OS=Mus musculus OX=10090 GN=Tnnc2 PE=1 SV=2	9.038	16	3	17	2	160	18.1	4.2	0.633	1.267	-0.659723	0.341417	3
Q9CXY1	Endosomal/lysosomal proton channel TMEM175 OS=Mus musculus OX=10090 GN=Tmem175 PE=1 SV=2	1.398	1	1	2	1	499	55.5	6.79	1.037	1.267	0.0524159	0.341417	5
P97927	Laminin subunit alpha-4 OS=Mus musculus OX=10090 GN=Lama4 PE=1 SV=2	294.166	27	45	90	45	1816	201.7	6.21	1.583	1.27	0.662661	0.344828	5
Q3U2C5	E3 ubiquitin-protein ligase RNF149 OS=Mus musculus OX=10090 GN=Rnf149 PE=1 SV=3	11.364	7	2	2	2	394	42.5	7.01	0.762	1.272	-0.392137	0.347099	3
Q60648	Ganglioside GM2 activator OS=Mus musculus OX=10090 GN=Gm2a PE=1 SV=2	35.001	31	6	15	6	193	20.8	5.9	0.737	1.273	-0.440263	0.348232	3
Q8CEG5	Coiled-coil domain-containing protein 28B OS=Mus musculus OX=10090 GN=Ccdc28b PE=1 SV=3	2.223	8	1	1	1	200	22	5.36	0.789	1.273	-0.341903	0.348232	3
Q8BXV2	BRI3-binding protein OS=Mus musculus OX=10090 GN=Bri3bp PE=1 SV=1	23.486	12	3	12	3	253	28.2	9.52	0.881	1.273	-0.182786	0.348232	3
P62806	Histone H4 OS=Mus musculus OX=10090 GN=H4c1 PE=1 SV=2	186.583	65	13	256	13	103	11.4	11.36	1.281	1.275	0.35727	0.350497	5
Q9WTZ2	Membrane-bound transcription factor site-1 protease OS=Mus musculus OX=10090 GN=Mbtps1 PE=1 SV=1	13.592	3	3	3	3	1052	117.4	8.76	0.87	1.276	-0.200913	0.351628	3
Q61982	Neurogenic locus notch homolog protein 3 OS=Mus musculus OX=10090 GN=Notch3 PE=1 SV=1	13.357	2	4	6	3	2318	244.1	5.33	1.109	1.276	0.149259	0.351628	5
Q64314	Hematopoietic progenitor cell antigen CD34 OS=Mus musculus OX=10090 GN=Cd34 PE=1 SV=1	32.481	14	7	14	7	382	41	5.3	0.469	1.277	-1.09234	0.352759	3
Q99JY8	Phospholipid phosphatase 3 OS=Mus musculus OX=10090 GN=Plpp3 PE=1 SV=1	31.098	18	5	10	5	312	35.2	9.07	0.513	1.277	-0.962969	0.352759	3
Q9R1Q7	Proteolipid protein 2 OS=Mus musculus OX=10090 GN=Plp2 PE=1 SV=1	20.626	18	2	9	2	152	16.6	7.14	1.197	1.28	0.259423	0.356144	5
Q02788	Collagen alpha-2(VI) chain OS=Mus musculus OX=10090 GN=Col6a2 PE=1 SV=3	587.123	50	58	490	58	1034	110.3	6.42	1.99	1.28	0.992768	0.356144	6
Q9D8M3	Heme transporter HRG1 OS=Mus musculus OX=10090 GN=Slc48a1 PE=2 SV=1	3.829	8	1	1	1	146	16.5	9.45	0.755	1.281	-0.405451	0.35727	3
P14873	Microtubule-associated protein 1B OS=Mus musculus OX=10090 GN=Map1b PE=1 SV=2	1250.51	56	111	453	109	2464	270.1	4.83	0.929	1.282	-0.106249	0.358396	3
Q8BGT9	Polypeptide N-acetylgalactosaminyltransferase 12 OS=Mus musculus OX=10090 GN=Galnt12 PE=2 SV=1	4.713	3	2	2	1	576	66.5	7.24	0.702	1.284	-0.510457	0.360645	3
P02301	Histone H3.3C OS=Mus musculus OX=10090 GN=H3-5 PE=3 SV=3	37.139	38	10	66	1	136	15.3	11.14	1.302	1.285	0.380729	0.361768	5
Q99P30	Peroxisomal coenzyme A diphosphatase NUDT7 OS=Mus musculus OX=10090 GN=Nudt7 PE=1 SV=2	11.803	12	2	2	2	236	26.8	6.34	0.838	1.286	-0.254978	0.362891	3
Q8K385	Ferric-chelate reductase 1 OS=Mus musculus OX=10090 GN=FRRS1 PE=1 SV=1	4.073	5	2	3	2	592	66	8.1	1.303	1.286	0.381837	0.362891	5
Q91VC9	Growth hormone-inducible transmembrane protein OS=Mus musculus OX=10090 GN=Ghitm PE=1 SV=1	22.12	10	3	7	3	346	37.3	9.8	0.903	1.287	-0.147202	0.364012	3
P47939	Regulated endocrine-specific protein 18 OS=Mus musculus OX=10090 GN=Resp18 PE=2 SV=1	1.456	6	1	1	1	175	19.5	8.91	1.062	1.287	0.0867838	0.364012	5
P37889	Fibulin-2 OS=Mus musculus OX=10090 GN=Fbln2 PE=1 SV=2	335.122	31	29	119	29	1221	131.7	4.68	1.933	1.292	0.950842	0.369606	6
Q9WVP6	Poly(A) polymerase beta OS=Mus musculus OX=10090 GN=Papolb PE=1 SV=3	27.772	13	7	11	1	642	72.3	6.74	2.144	1.294	1.1003	0.371838	6
P29268	CCN family member 2 OS=Mus musculus OX=10090 GN=Ccn2 PE=1 SV=3	4.076	4	1	1	1	348	37.8	7.81	0.856	1.295	-0.224317	0.372952	3
P02802	Metallothionein-1 OS=Mus musculus OX=10090 GN=Mt1 PE=1 SV=1	28.582	56	2	37	2	61	6	7.96	0.946	1.295	-0.0800879	0.372952	3
P15535	Beta-1,4-galactosyltransferase 1 OS=Mus musculus OX=10090 GN=B4galt1 PE=1 SV=1	3.545	4	2	2	2	399	44.4	9.38	0.695	1.296	-0.524915	0.374066	3
Q3UDP0	WD repeat-containing protein 41 OS=Mus musculus OX=10090 GN=Wdr41 PE=1 SV=1	4.513	3	1	1	1	460	51.5	5.15	0.652	1.299	-0.617056	0.377401	3
Q91VM4	Sphingosine-1-phosphate transporter SPNS2 OS=Mus musculus OX=10090 GN=Spns2 PE=1 SV=2	1.361	2	1	1	1	549	58.2	9.17	0.753	1.302	-0.409278	0.380729	3
Q8VE96	Solute carrier family 35 member F6 OS=Mus musculus OX=10090 GN=Slc35f6 PE=1 SV=1	8.06	6	3	6	3	372	41	7.14	1.306	1.302	0.385155	0.380729	5
Q9JIF3	Solute carrier family 2, facilitated glucose transporter member 8 OS=Mus musculus OX=10090 GN=Slc2a8 PE=1 SV=2	16.938	4	2	9	2	477	51.5	8.29	0.778	1.307	-0.362158	0.386259	3
P18828	Syndecan-1 OS=Mus musculus OX=10090 GN=Sdc1 PE=1 SV=1	12.456	7	2	3	2	311	32.9	4.79	1.543	1.307	0.625738	0.386259	5
Q80XC3	USP6 N-terminal-like protein OS=Mus musculus OX=10090 GN=Usp6nl PE=1 SV=2	9.811	4	2	2	2	819	93.5	9.13	0.718	1.308	-0.477944	0.387363	3
Q61087	Laminin subunit beta-3 OS=Mus musculus OX=10090 GN=Lamb3 PE=1 SV=2	1.178	1	1	1	1	1168	128.8	7.47	0.769	1.31	-0.378944	0.389567	3
Q7TPD2	Protein FAM185A OS=Mus musculus OX=10090 GN=Fam185a PE=2 SV=1	9.872	9	2	2	2	378	40	6.38	0.907	1.311	-0.140826	0.390668	3
Q9QUP5	Hyaluronan and proteoglycan link protein 1 OS=Mus musculus OX=10090 GN=Hapln1 PE=1 SV=1	36.101	26	7	8	7	356	40.5	7.8	1.751	1.311	0.808179	0.390668	5
Q62009	Periostin OS=Mus musculus OX=10090 GN=Postn PE=1 SV=2	686.051	56	49	342	49	838	93.1	7.53	2.474	1.313	1.30685	0.392867	6
Q9WTP7	GTP:AMP phosphotransferase AK3, mitochondrial OS=Mus musculus OX=10090 GN=Ak3 PE=1 SV=3	214.675	68	18	101	18	227	25.4	8.84	0.962	1.315	-0.0558912	0.395063	3
O08746	Matrilin-2 OS=Mus musculus OX=10090 GN=Matn2 PE=2 SV=2	59.38	16	14	17	13	956	106.7	6.58	1.111	1.319	0.151859	0.399445	5
P09542	Myosin light chain 3 OS=Mus musculus OX=10090 GN=Myl3 PE=1 SV=4	32.454	13	3	17	1	204	22.4	5.1	1.032	1.32	0.045443	0.400538	5
Q9DCK3	Tetraspanin-4 OS=Mus musculus OX=10090 GN=Tspan4 PE=1 SV=1	2.064	3	1	1	1	238	26	5.48	1.065	1.325	0.0908534	0.405992	5
Q8R040	Ribonuclease P protein subunit p21 OS=Mus musculus OX=10090 GN=Rpp21 PE=1 SV=2	3.271	8	1	1	1	150	17.2	9.19	0.64	1.326	-0.643856	0.407081	3
O08716	Fatty acid-binding protein 9 OS=Mus musculus OX=10090 GN=Fabp9 PE=1 SV=2	1.452	5	1	1	1	132	15	7.74	0.747	1.329	-0.42082	0.410341	3
P15105	Glutamine synthetase OS=Mus musculus OX=10090 GN=Glul PE=1 SV=6	3.691	4	2	3	2	373	42.1	7.08	0.861	1.331	-0.215915	0.412511	3
Q99MD8	Myoneurin OS=Mus musculus OX=10090 GN=Mynn PE=2 SV=2	11.916	4	2	5	1	610	68.5	8.34	0.691	1.333	-0.533242	0.414677	3
P63250	G protein-activated inward rectifier potassium channel 1 OS=Mus musculus OX=10090 GN=Kcnj3 PE=1 SV=1	1.192	3	1	1	1	501	56.5	8.37	0.863	1.333	-0.212568	0.414677	3
Q640N1	Adipocyte enhancer-binding protein 1 OS=Mus musculus OX=10090 GN=Aebp1 PE=1 SV=1	283.941	33	31	105	31	1128	128.3	5.08	1.412	1.333	0.49774	0.414677	5
Q9CPY6	Glucose-induced degradation protein 4 homolog OS=Mus musculus OX=10090 GN=Gid4 PE=1 SV=1	14.989	29	3	4	3	217	24.8	6.52	0.681	1.334	-0.554273	0.415759	3
Q32MG2	Protein chibby homolog 2 OS=Mus musculus OX=10090 GN=Cby2 PE=1 SV=2	2.156	2	1	1	1	446	51.8	6.74	0.821	1.334	-0.284546	0.415759	3
Q91YI4	Beta-arrestin-2 OS=Mus musculus OX=10090 GN=Arrb2 PE=1 SV=1	13.764	5	2	13	2	410	46.3	7.66	2.693	1.334	1.42921	0.415759	6
Q9WTV7	E3 ubiquitin-protein ligase RLIM OS=Mus musculus OX=10090 GN=Rlim PE=1 SV=2	5.677	3	1	1	1	600	66.3	6.9	0.821	1.335	-0.284546	0.41684	3
G5E8Q8	Adhesion G protein-coupled receptor F5 OS=Mus musculus OX=10090 GN=Adgrf5 PE=1 SV=1	27.322	5	8	11	8	1348	149.3	7.02	2.12	1.335	1.08406	0.41684	6
Q9D8V7	Signal peptidase complex catalytic subunit SEC11C OS=Mus musculus OX=10090 GN=Sec11c PE=1 SV=3	5.404	8	2	4	2	192	21.6	9.23	0.808	1.336	-0.307573	0.41792	3
Q80UF4	Serologically defined colon cancer antigen 8 homolog OS=Mus musculus OX=10090 GN=Sdccag8 PE=1 SV=1	1.394	1	1	1	1	717	82.9	6.52	1.501	1.343	0.585924	0.425459	5
Q6DIB5	Multiple epidermal growth factor-like domains protein 10 OS=Mus musculus OX=10090 GN=Megf10 PE=1 SV=1	1.939	1	1	1	1	1147	122.9	7.05	1.379	1.346	0.463622	0.428678	5
Q8VHY0	Chondroitin sulfate proteoglycan 4 OS=Mus musculus OX=10090 GN=Cspg4 PE=1 SV=3	681.453	37	64	217	63	2327	252.2	5.44	1.924	1.354	0.944109	0.437228	6
Q80ZD3	Sodium-independent sulfate anion transporter OS=Mus musculus OX=10090 GN=Slc26a11 PE=1 SV=2	12.285	5	3	4	3	593	64.1	7.64	0.797	1.365	-0.327348	0.448901	3
Q80Z71	Tenascin-N OS=Mus musculus OX=10090 GN=Tnn PE=1 SV=2	9.356	3	3	3	3	1560	173	5.41	0.967	1.367	-0.0484122	0.451013	3
Q8CC21	Tetratricopeptide repeat protein 19, mitochondrial OS=Mus musculus OX=10090 GN=Ttc19 PE=1 SV=1	10.96	4	1	1	1	365	41.2	6.21	0.662	1.372	-0.595097	0.45628	3
Q6PHN7	Transmembrane protein 164 OS=Mus musculus OX=10090 GN=Tmem164 PE=1 SV=1	2.232	5	1	1	1	296	33.4	8.1	0.501	1.376	-0.997117	0.46048	3
Q99JR5	Tubulointerstitial nephritis antigen-like OS=Mus musculus OX=10090 GN=Tinagl1 PE=1 SV=1	24.405	16	6	9	6	466	52.6	6.77	2.002	1.379	1.00144	0.463622	6
Q07563	Collagen alpha-1(XVII) chain OS=Mus musculus OX=10090 GN=Col17a1 PE=1 SV=3	2.764	1	2	4	1	1470	147.9	8.7	2.416	1.379	1.27262	0.463622	6
P09242	Alkaline phosphatase, tissue-nonspecific isozyme OS=Mus musculus OX=10090 GN=Alpl PE=1 SV=2	40.76	17	9	14	9	524	57.5	7.01	1.489	1.386	0.574344	0.470927	5
Q80YX1	Tenascin OS=Mus musculus OX=10090 GN=Tnc PE=1 SV=1	1529.16	61	118	734	118	2110	231.7	4.89	3.784	1.391	1.91991	0.476122	7
Q8BJ51	UNC93-like protein MFSD11 OS=Mus musculus OX=10090 GN=Mfsd11 PE=1 SV=1	6.978	2	2	6	2	449	49.1	5.47	0.913	1.392	-0.131313	0.477159	3
Q9ESP1	Stromal cell-derived factor 2-like protein 1 OS=Mus musculus OX=10090 GN=Sdf2l1 PE=1 SV=2	44.662	32	6	22	6	221	23.6	7.42	1.134	1.399	0.181421	0.484396	5
P49817	Caveolin-1 OS=Mus musculus OX=10090 GN=Cav1 PE=1 SV=1	76.148	34	7	50	7	178	20.5	6.02	0.451	1.403	-1.1488	0.488515	3
Q8BID6	Zinc finger and BTB domain-containing protein 46 OS=Mus musculus OX=10090 GN=Zbtb46 PE=1 SV=2	1.222	3	1	2	1	600	65.5	5.64	0.672	1.407	-0.573467	0.492622	3
Q7TQJ1	MARVEL domain-containing protein 1 OS=Mus musculus OX=10090 GN=Marveld1 PE=2 SV=1	7.744	8	2	7	2	173	19.1	9.7	1.042	1.408	0.0593553	0.493647	5
P35441	Thrombospondin-1 OS=Mus musculus OX=10090 GN=Thbs1 PE=1 SV=1	355.616	38	40	145	40	1170	129.6	4.96	1.779	1.409	0.831067	0.494672	6
O35125	Leucine-rich repeat-containing protein 23 OS=Mus musculus OX=10090 GN=Lrrc23 PE=1 SV=1	2.227	2	1	1	1	340	39.3	4.67	0.874	1.414	-0.194295	0.499782	3
Q9WVC3	Caveolin-2 OS=Mus musculus OX=10090 GN=Cav2 PE=1 SV=1	42.909	40	4	12	4	162	18.2	5.63	0.585	1.416	-0.773491	0.501821	3
Q80T21	ADAMTS-like protein 4 OS=Mus musculus OX=10090 GN=Adamtsl4 PE=2 SV=1	88.673	20	17	29	17	1036	113.2	8.15	1.471	1.417	0.556797	0.50284	5
Q9DD18	D-aminoacyl-tRNA deacylase 1 OS=Mus musculus OX=10090 GN=Dtd1 PE=1 SV=2	49.48	31	7	26	7	209	23.4	7.87	0.767	1.418	-0.382702	0.503858	4
P12265	Beta-glucuronidase OS=Mus musculus OX=10090 GN=Gusb PE=1 SV=2	54.175	16	10	17	9	648	74.1	6.7	0.939	1.42	-0.0908029	0.505891	3
Q64378	Peptidyl-prolyl cis-trans isomerase FKBP5 OS=Mus musculus OX=10090 GN=Fkbp5 PE=1 SV=1	122.199	39	19	46	19	456	50.9	7.8	0.88	1.431	-0.184425	0.517024	3
P50637	Translocator protein OS=Mus musculus OX=10090 GN=Tspo PE=1 SV=1	1.446	4	1	4	1	169	18.8	9.52	1.657	1.444	0.728574	0.530071	6
P16627	Heat shock 70 kDa protein 1-like OS=Mus musculus OX=10090 GN=Hspa1l PE=1 SV=4	142.152	21	14	151	1	641	70.6	6.24	0.651	1.445	-0.619271	0.531069	3
Q07763	Natural killer cell receptor 2B4 OS=Mus musculus OX=10090 GN=Cd244 PE=1 SV=3	1.2	2	1	1	1	397	44.8	8.43	0.629	1.446	-0.668868	0.532068	3
Q6ZQF0	DNA topoisomerase 2-binding protein 1 OS=Mus musculus OX=10090 GN=Topbp1 PE=1 SV=2	1.377	0	1	1	1	1515	168.8	6.67	1.854	1.449	0.890641	0.535058	6
Q91YE8	Synaptopodin-2 OS=Mus musculus OX=10090 GN=Synpo2 PE=1 SV=2	10.184	2	2	2	2	1087	116.5	7.37	0.671	1.461	-0.575615	0.546956	3
Q9Z1X9	Cell division control protein 45 homolog OS=Mus musculus OX=10090 GN=Cdc45 PE=1 SV=2	1.755	1	1	1	1	566	65.3	5.43	0.624	1.464	-0.680382	0.549916	3
Q9CR20	Immediate early response 3-interacting protein 1 OS=Mus musculus OX=10090 GN=Ier3ip1 PE=3 SV=1	16.972	24	1	2	1	82	9	8.22	1.016	1.485	0.0229004	0.570463	4
B2RPU2	Pleckstrin homology domain-containing family D member 1 OS=Mus musculus OX=10090 GN=Plekhd1 PE=1 SV=1	2.912	2	1	2	1	505	59.1	6.44	0.761	1.487	-0.394032	0.572405	4
P35639	DNA damage-inducible transcript 3 protein OS=Mus musculus OX=10090 GN=Ddit3 PE=1 SV=1	10.584	14	1	1	1	168	19.2	4.65	1.373	1.49	0.457332	0.575312	5
P69525	Transmembrane protease serine 9 OS=Mus musculus OX=10090 GN=Tmprss9 PE=3 SV=1	1.168	2	1	1	1	1065	114.4	7.75	1.037	1.499	0.0524159	0.584	4
Q8CE33	Kelch-like protein 11 OS=Mus musculus OX=10090 GN=Klhl11 PE=1 SV=1	18.014	8	5	5	5	709	80.4	6.01	0.96	1.501	-0.0588937	0.585924	4
Q8BHL4	Retinoic acid-induced protein 3 OS=Mus musculus OX=10090 GN=Gprc5a PE=1 SV=1	1.556	2	1	1	1	356	40.1	7.62	0.992	1.502	-0.011588	0.586885	4
B2RQL2	Storkhead-box protein 1 OS=Mus musculus OX=10090 GN=Stox1 PE=1 SV=1	1.192	1	1	2	1	990	108.8	7.91	0.721	1.516	-0.471929	0.60027	4
Q99MT2	MutS protein homolog 4 OS=Mus musculus OX=10090 GN=Msh4 PE=2 SV=1	1.411	1	1	1	1	958	106.9	8.18	0.827	1.518	-0.274041	0.602172	4
Q08879	Fibulin-1 OS=Mus musculus OX=10090 GN=Fbln1 PE=1 SV=2	30.372	6	5	22	5	705	78	5.16	2.415	1.522	1.27202	0.605968	6
Q80UN1	BTB/POZ domain-containing protein KCTD9 OS=Mus musculus OX=10090 GN=Kctd9 PE=2 SV=1	10.207	7	1	1	1	339	37	6.25	0.67	1.539	-0.577767	0.621993	3
P54869	Hydroxymethylglutaryl-CoA synthase, mitochondrial OS=Mus musculus OX=10090 GN=Hmgcs2 PE=1 SV=2	17.833	6	3	5	2	508	56.8	8.41	0.955	1.54	-0.0664274	0.62293	4
Q9JHR9	Nuclear receptor-interacting protein 2 OS=Mus musculus OX=10090 GN=Nrip2 PE=1 SV=2	10.152	10	2	2	2	270	29.3	7.68	1.041	1.544	0.0579701	0.626673	4
Q8BHY8	Sorting nexin-14 OS=Mus musculus OX=10090 GN=Snx14 PE=1 SV=2	21.143	2	2	6	2	964	111.8	6.83	0.78	1.556	-0.358454	0.637842	4
P02798	Metallothionein-2 OS=Mus musculus OX=10090 GN=Mt2 PE=1 SV=2	39.322	66	3	24	3	61	6.1	7.83	0.915	1.558	-0.128156	0.639695	4
P51910	Apolipoprotein D OS=Mus musculus OX=10090 GN=Apod PE=1 SV=1	2.662	4	1	1	1	189	21.5	4.91	0.454	1.559	-1.13924	0.640621	3
P19091	Androgen receptor OS=Mus musculus OX=10090 GN=Ar PE=1 SV=1	20.418	8	6	8	5	899	98.1	6.79	0.842	1.605	-0.248108	0.682573	4
Q8BJZ3	Protein lifeguard 3 OS=Mus musculus OX=10090 GN=Tmbim1 PE=1 SV=1	1.75	2	1	1	1	309	34.4	6.84	0.894	1.612	-0.161653	0.688852	4
Q9DC07	LIM zinc-binding domain-containing Nebulette OS=Mus musculus OX=10090 GN=Nebl PE=1 SV=1	77.999	44	12	58	10	270	31.1	8.31	0.719	1.655	-0.475936	0.726831	4
Q9JKW0	ADP-ribosylation factor-like protein 6-interacting protein 1 OS=Mus musculus OX=10090 GN=Arl6ip1 PE=1 SV=1	18.321	12	3	8	3	203	23.4	9.32	0.891	1.657	-0.166503	0.728574	4
Q6PFX7	Neuronal tyrosine-phosphorylated phosphoinositide-3-kinase adapter 1 OS=Mus musculus OX=10090 GN=Nyap1 PE=1 SV=1	1.289	1	1	1	1	833	87.6	9.48	5.713	1.66	2.51425	0.731183	7
Q8CJF8	Protein argonaute-4 OS=Mus musculus OX=10090 GN=Ago4 PE=2 SV=2	76.411	18	16	28	1	861	97	9.06	0.736	1.684	-0.442222	0.751892	4
P19788	Matrix Gla protein OS=Mus musculus OX=10090 GN=Mgp PE=3 SV=1	60.288	38	4	47	4	104	12.4	9.55	1.73	1.684	0.790772	0.751892	4
Q8VCM7	Fibrinogen gamma chain OS=Mus musculus OX=10090 GN=Fgg PE=1 SV=1	18.147	4	4	8	4	436	49.4	5.86	1.152	1.721	0.204141	0.783247	4
Q8K0E8	Fibrinogen beta chain OS=Mus musculus OX=10090 GN=Fgb PE=1 SV=1	8.273	5	3	6	3	481	54.7	7.08	1.203	1.753	0.266637	0.809826	4
Q2UY11	Collagen alpha-1(XXVIII) chain OS=Mus musculus OX=10090 GN=Col28a1 PE=2 SV=1	4.155	2	3	9	2	1141	118.7	8.07	2.239	1.784	1.16285	0.835116	4
Q6VGS5	Protein Daple OS=Mus musculus OX=10090 GN=Ccdc88c PE=1 SV=1	6.328	1	3	4	1	2009	226.4	6.15	0.58	1.788	-0.785875	0.838347	4
Q80XH2	Interphotoreceptor matrix proteoglycan 2 OS=Mus musculus OX=10090 GN=Impg2 PE=1 SV=1	2.964	1	2	3	1	1243	138	4.78	0.585	1.796	-0.773491	0.844787	4
Q61663	T-cell leukemia homeobox protein 2 OS=Mus musculus OX=10090 GN=Tlx2 PE=2 SV=1	2.924	3	1	3	1	284	30.3	11.21	0.626	1.847	-0.675765	0.885184	4
Q4VA55	PWWP domain-containing DNA repair factor 3B OS=Mus musculus OX=10090 GN=Pwwp3b PE=1 SV=2	2.531	3	1	1	1	681	76.9	4.93	0.972	1.892	-0.0409718	0.919912	4
Q64435	UDP-glucuronosyltransferase 1-6 OS=Mus musculus OX=10090 GN=Ugt1a6 PE=1 SV=1	26.664	13	6	12	3	531	60.4	8.62	1.115	1.918	0.157044	0.939603	4
Q91X86	Transmembrane protein 98 OS=Mus musculus OX=10090 GN=Tmem98 PE=1 SV=1	1.593	4	1	1	1	226	24.7	4.94	1.266	1.92	0.340277	0.941106	4
P14106	Complement C1q subcomponent subunit B OS=Mus musculus OX=10090 GN=C1qb PE=1 SV=2	3.265	8	2	2	2	253	26.7	8.15	2.108	1.931	1.07587	0.949348	4
E9Q816	Cytochrome P450 2W1 OS=Mus musculus OX=10090 GN=Cyp2w1 PE=2 SV=1	1.152	1	1	1	1	493	54.4	9.14	0.787	1.962	-0.345564	0.972325	4
Q91X72	Hemopexin OS=Mus musculus OX=10090 GN=Hpx PE=1 SV=2	1.289	1	1	1	1	460	51.3	7.8	1.323	2.021	0.403813	1.01507	4
P10923	Osteopontin OS=Mus musculus OX=10090 GN=Spp1 PE=1 SV=1	67.664	34	6	12	6	294	32.4	4.53	1.414	2.025	0.499782	1.01792	4
Q7TSK3	Protocadherin-8 OS=Mus musculus OX=10090 GN=Pcdh8 PE=1 SV=1	1.198	1	1	1	1	1070	113.2	5.39	0.594	2.113	-0.751465	1.07929	4
Q14BB9	MAP6 domain-containing protein 1 OS=Mus musculus OX=10090 GN=Map6d1 PE=1 SV=1	1.773	5	1	2	1	191	20.4	9.88	9.897	2.308	3.30699	1.20664	7
Q7TNU6	Zinc finger protein 250 OS=Mus musculus OX=10090 GN=Znf250 PE=2 SV=1	1.383	1	1	7	1	535	59.8	8.34	4.642	2.722	2.21475	1.44467	7
