# Supplementary material for: Testosterone Delays Bone Microstructural Destruction via Osteoblast‐Androgen Receptor‐Mediated Upregulation of Tenascin‐C
Source: Adv Sci (Weinh). 2025 May 30;12(31):e01518. doi: 10.1002/advs.202501518 (PMC12376519; doi:10.1002/advs.202501518)
Supplement: Supplementary file 4 — Supplemental Table 3 [file ADVS-12-e01518-s006.xlsx]

## Sheet: Day18-DEPs
Accession	Description	Sum PEP Score	Coverage (%)	# Peptides	# PSMs	# Unique Peptides	# AAs	MW (kDa)	calc# pI	Abundance Ratio: (F1, 128) / (F1, 127)	Abundance Ratio: (F1, 130) / (F1, 128)	log2 (128/127)	log2 (130/128)	Cluster
Q8BHA9	2-phosphoxylose phosphatase 1 OS=Mus musculus OX=10090 GN=Pxylp1 PE=2 SV=1	14.713	9	4	8	4	480	54.9	8.78	1.008	0.803	0.0114956	-0.316528	1
Q8VC19	5-aminolevulinate synthase, non-specific, mitochondrial OS=Mus musculus OX=10090 GN=Alas1 PE=1 SV=2	19.233	12	6	6	6	642	71	8.53	1.143	0.842	0.192825	-0.248108	1
Q6PAM0	5'-AMP-activated protein kinase subunit beta-2 OS=Mus musculus OX=10090 GN=Prkab2 PE=1 SV=1	50.201	67	11	14	9	271	30.2	6.46	1.19	1.219	0.250962	0.285698	3
P97478	5-demethoxyubiquinone hydroxylase, mitochondrial OS=Mus musculus OX=10090 GN=Coq7 PE=1 SV=3	21.565	13	3	4	3	217	24	7.17	1.025	0.816	0.0356239	-0.293359	1
P70265	6-phosphofructo-2-kinase/fructose-2,6-bisphosphatase 2 OS=Mus musculus OX=10090 GN=Pfkfb2 PE=1 SV=2	45.553	24	12	15	10	519	59.9	8.12	0.916	1.376	-0.12658	0.46048	3
O88455	7-dehydrocholesterol reductase OS=Mus musculus OX=10090 GN=Dhcr7 PE=1 SV=1	36.988	15	6	9	6	471	53.9	8.35	1.201	0.847	0.264236	-0.239566	1
Q8R1M0	Abasic site processing protein HMCES OS=Mus musculus OX=10090 GN=Hmces PE=1 SV=1	38.159	29	9	14	9	353	40.1	8.57	0.847	0.844	-0.239566	-0.244685	1
P37172	Activin receptor type-1 OS=Mus musculus OX=10090 GN=Acvr1 PE=1 SV=2	12.444	5	2	4	2	509	57.2	7.33	2.07	0.743	1.04963	-0.428566	2
Q9Z0R9	Acyl-CoA 6-desaturase OS=Mus musculus OX=10090 GN=Fads2 PE=1 SV=1	40.034	15	5	9	5	444	52.4	8.82	0.901	0.822	-0.150401	-0.28279	1
Q14DH7	Acyl-CoA synthetase short-chain family member 3, mitochondrial OS=Mus musculus OX=10090 GN=Acss3 PE=1 SV=2	29.216	17	9	12	9	682	74.5	8.63	0.714	1.244	-0.486004	0.314986	3
P70349	Adenosine 5'-monophosphoramidase HINT1 OS=Mus musculus OX=10090 GN=Hint1 PE=1 SV=3	156.198	83	9	121	9	126	13.8	6.87	1.093	1.18	0.128293	0.238787	3
Q920P5	Adenylate kinase isoenzyme 5 OS=Mus musculus OX=10090 GN=Ak5 PE=1 SV=2	61.024	26	12	20	12	562	63.3	5.29	1.903	0.792	0.928276	-0.336428	2
G5E8Q8	Adhesion G protein-coupled receptor F5 OS=Mus musculus OX=10090 GN=Adgrf5 PE=1 SV=1	69.975	15	15	26	15	1348	149.3	7.02	1.628	1.205	0.703101	0.269033	4
B7ZCC9	Adhesion G-protein coupled receptor G4 OS=Mus musculus OX=10090 GN=Adgrg4 PE=3 SV=1	1.29	0	1	1	1	3073	334	6.62	1.171	0.792	0.227741	-0.336428	1
Q9JKW0	ADP-ribosylation factor-like protein 6-interacting protein 1 OS=Mus musculus OX=10090 GN=Arl6ip1 PE=1 SV=1	10.954	9	2	3	2	203	23.4	9.32	0.708	0.814	-0.498179	-0.296899	1
P00329	Alcohol dehydrogenase 1 OS=Mus musculus OX=10090 GN=Adh1 PE=1 SV=2	118.416	36	14	46	14	375	39.7	8.1	0.893	0.841	-0.163268	-0.249822	1
Q8K023	Aldo-keto reductase family 1 member C18 OS=Mus musculus OX=10090 GN=Akr1c18 PE=1 SV=2	13.582	8	2	2	1	323	37.2	6.46	0.85	1.215	-0.234465	0.280956	3
P09242	Alkaline phosphatase, tissue-nonspecific isozyme OS=Mus musculus OX=10090 GN=Alpl PE=1 SV=2	74.013	23	10	21	10	524	57.5	7.01	1.197	1.168	0.259423	0.22404	3
Q64FW2	All-trans-retinol 13,14-reductase OS=Mus musculus OX=10090 GN=Retsat PE=1 SV=3	45.48	23	11	14	11	609	67.3	8.95	1.001	1.198	0.00144197	0.260628	3
Q812F8	Alpha-1,3-mannosyl-glycoprotein 4-beta-N-acetylglucosaminyltransferase B OS=Mus musculus OX=10090 GN=Mgat4b PE=2 SV=1	32.043	11	5	6	5	548	63.3	7.88	0.813	1.226	-0.298673	0.293959	3
P29699	Alpha-2-HS-glycoprotein OS=Mus musculus OX=10090 GN=Ahsg PE=1 SV=1	3.406	2	1	2	1	345	37.3	6.51	3.145	1.191	1.65306	0.252173	4
G5E872	Aminopeptidase RNPEPL1 OS=Mus musculus OX=10090 GN=Rnpepl1 PE=3 SV=2	9.285	4	2	2	2	720	79.5	5.21	1.018	1.203	0.0257376	0.266637	3
Q6PB70	Anoctamin-8 OS=Mus musculus OX=10090 GN=Ano8 PE=1 SV=3	30.356	9	7	7	7	1060	119	5.74	2.48	0.676	1.31034	-0.564905	2
Q9WVP1	AP-1 complex subunit mu-2 OS=Mus musculus OX=10090 GN=Ap1m2 PE=1 SV=3	26.878	14	6	15	1	423	48.1	7.55	0.988	1.211	-0.0174171	0.276199	3
P51910	Apolipoprotein D OS=Mus musculus OX=10090 GN=Apod PE=1 SV=1	4.962	11	2	3	2	189	21.5	4.91	0.639	1.595	-0.646112	0.673556	3
Q80VP9	Aspartate beta-hydroxylase domain-containing protein 2 OS=Mus musculus OX=10090 GN=Asphd2 PE=1 SV=1	2.305	3	1	1	1	343	38.7	7.05	0.73	1.334	-0.454032	0.415759	3
Q9D1Z3	ATP synthase subunit C lysine N-methyltransferase OS=Mus musculus OX=10090 GN=Atpsckmt PE=1 SV=1	4.763	5	1	1	1	247	27.4	8.75	1.158	0.786	0.211635	-0.347399	1
Q9D2Q3	ATPase PAAT OS=Mus musculus OX=10090 GN=Paat PE=2 SV=1	20.719	15	5	5	5	444	48.7	6.48	2.582	0.714	1.36849	-0.486004	2
Q6AXC6	ATP-dependent DNA helicase DDX11 OS=Mus musculus OX=10090 GN=Ddx11 PE=1 SV=2	1.363	2	1	1	1	906	101.9	7.56	0.961	0.82	-0.0573917	-0.286304	1
Q9R1S0	B9 domain-containing protein 1 OS=Mus musculus OX=10090 GN=B9d1 PE=1 SV=1	4.349	6	1	2	1	204	22.6	6.57	2.307	0.773	1.20602	-0.37146	2
Q3V3N7	Bardet-Biedl syndrome 1 protein homolog OS=Mus musculus OX=10090 GN=Bbs1 PE=1 SV=1	12.101	12	4	4	4	593	65.1	8.54	1.235	0.838	0.304511	-0.254978	1
Q9CWF6	Bardet-Biedl syndrome 2 protein homolog OS=Mus musculus OX=10090 GN=Bbs2 PE=1 SV=1	26.544	11	8	9	8	721	79.9	5.86	0.954	0.849	-0.0679388	-0.236164	1
Q91ZE9	Bcl-2-modifying factor OS=Mus musculus OX=10090 GN=Bmf PE=1 SV=1	2.697	14	1	1	1	185	20.7	5.03	0.183	0.456	-2.45008	-1.13289	1
Q8CGN4	BCL-6 corepressor OS=Mus musculus OX=10090 GN=Bcor PE=1 SV=2	10.371	3	4	4	4	1759	192.5	6.54	1.087	1.2	0.120352	0.263034	3
Q09324	Beta-1,3-galactosyl-O-glycosyl-glycoprotein beta-1,6-N-acetylglucosaminyltransferase OS=Mus musculus OX=10090 GN=Gcnt1 PE=1 SV=2	13.417	11	4	4	4	428	49.8	8.34	1.059	1.207	0.0827026	0.271426	3
Q9QY30	Bile salt export pump OS=Mus musculus OX=10090 GN=Abcb11 PE=1 SV=2	5.229	1	1	1	1	1321	146.7	7.66	0.728	1.246	-0.45799	0.317304	3
Q9D6Y4	BLOC-1-related complex subunit 8 OS=Mus musculus OX=10090 GN=Borcs8 PE=1 SV=1	16.54	38	4	4	4	120	13.6	6.54	1.029	1.183	0.041243	0.24245	3
Q9CWI3	BRCA2 and CDKN1A-interacting protein OS=Mus musculus OX=10090 GN=Bccip PE=1 SV=1	67.28	38	9	18	9	316	35.9	4.45	0.928	0.843	-0.107803	-0.246395	1
Q5SYL3	Bridge-like lipid transfer protein family member 2 OS=Mus musculus OX=10090 GN=Bltp2 PE=1 SV=1	28.276	4	7	8	7	2234	254.3	7.34	1.011	1.201	0.015783	0.264236	3
P58686	Bublin coiled-coil protein OS=Mus musculus OX=10090 GN=Bbln PE=3 SV=1	10.742	30	2	2	2	83	9	4.26	0.697	1.327	-0.520769	0.408168	3
P08414	Calcium/calmodulin-dependent protein kinase type IV OS=Mus musculus OX=10090 GN=Camk4 PE=1 SV=2	11.181	7	3	4	3	469	52.6	4.93	1.046	1.38	0.0648829	0.464668	3
P12849	cAMP-dependent protein kinase type I-beta regulatory subunit OS=Mus musculus OX=10090 GN=Prkar1b PE=1 SV=2	46.554	16	7	21	2	381	43.2	5.96	0.772	1.193	-0.373327	0.254594	3
P16015	Carbonic anhydrase 3 OS=Mus musculus OX=10090 GN=Ca3 PE=1 SV=3	71.125	49	8	25	8	260	29.3	7.37	1.899	0.833	0.92524	-0.263612	2
Q66K08	Cartilage intermediate layer protein 1 OS=Mus musculus OX=10090 GN=Cilp PE=1 SV=1	6.999	2	2	2	2	1184	132.2	8.21	0.942	0.849	-0.086201	-0.236164	1
O54724	Caveolae-associated protein 1 OS=Mus musculus OX=10090 GN=Cavin1 PE=1 SV=1	256.389	41	18	95	18	392	43.9	5.52	0.66	1.19	-0.599462	0.250962	3
Q91VJ2	Caveolae-associated protein 3 OS=Mus musculus OX=10090 GN=Cavin3 PE=1 SV=1	89.681	50	11	36	11	260	27.8	5.57	0.683	1.189	-0.550043	0.249749	3
P49817	Caveolin-1 OS=Mus musculus OX=10090 GN=Cav1 PE=1 SV=1	88.322	46	8	44	8	178	20.5	6.02	0.534	1.207	-0.905088	0.271426	3
P18406	CCN family member 1 OS=Mus musculus OX=10090 GN=Ccn1 PE=1 SV=1	67.029	32	11	22	11	379	41.7	8.12	0.878	1.189	-0.187707	0.249749	3
P29268	CCN family member 2 OS=Mus musculus OX=10090 GN=Ccn2 PE=1 SV=3	29.415	21	7	11	7	348	37.8	7.81	1.212	1.324	0.27739	0.404903	3
Q61490	CD166 antigen OS=Mus musculus OX=10090 GN=Alcam PE=1 SV=3	5.768	4	2	2	2	583	65.1	6.15	0.919	1.183	-0.121863	0.24245	3
Q8JZX9	Cdc42 effector protein 2 OS=Mus musculus OX=10090 GN=Cdc42ep2 PE=1 SV=1	36.075	25	4	11	4	214	23	5.54	0.881	1.238	-0.182786	0.308011	3
Q9D211	CDKN2AIP N-terminal-like protein OS=Mus musculus OX=10090 GN=Cdkn2aipnl PE=3 SV=1	9.022	28	2	3	2	116	13.2	5.29	1.33	0.82	0.411426	-0.286304	1
Q9ERC8	Cell adhesion molecule DSCAM OS=Mus musculus OX=10090 GN=Dscam PE=1 SV=1	1.575	0	1	1	1	2013	222.1	7.74	0.769	1.259	-0.378944	0.332278	3
Q8R2Y2	Cell surface glycoprotein MUC18 OS=Mus musculus OX=10090 GN=Mcam PE=1 SV=1	11.339	4	2	4	2	648	71.5	5.83	0.975	1.238	-0.0365259	0.308011	3
Q9CZW2	Centromere protein N OS=Mus musculus OX=10090 GN=Cenpn PE=2 SV=1	6.755	7	1	1	1	337	39.2	8.65	0.748	1.351	-0.41889	0.434028	3
Q6RT24	Centromere-associated protein E OS=Mus musculus OX=10090 GN=Cenpe PE=1 SV=1	7.448	1	4	4	4	2474	286.3	5.31	1.231	0.837	0.299831	-0.2567	1
Q3UJV1	Centrosomal protein CCDC61 OS=Mus musculus OX=10090 GN=Ccdc61 PE=1 SV=1	6.02	6	2	2	2	511	57.3	10.49	0.793	1.174	-0.334607	0.231432	3
Q8BT07	Centrosomal protein of 55 kDa OS=Mus musculus OX=10090 GN=Cep55 PE=1 SV=2	21.204	11	5	5	5	462	53.9	7.94	3.022	0.681	1.5955	-0.554273	2
Q9D6J1	Ceramide synthase 4 OS=Mus musculus OX=10090 GN=Cers4 PE=1 SV=1	7.631	10	3	3	3	393	46	8.38	1.149	0.802	0.200379	-0.318326	1
Q8BGU2	Cerebellin-2 OS=Mus musculus OX=10090 GN=Cbln2 PE=1 SV=1	1.836	4	1	2	1	224	24	8.18	3.441	0.756	1.78283	-0.403542	2
E9Q7T7	Chondroadherin-like protein OS=Mus musculus OX=10090 GN=Chadl PE=1 SV=1	4.36	3	2	2	2	748	81.3	8.87	1.784	0.725	0.835116	-0.463947	2
Q9QWF0	Chromatin assembly factor 1 subunit A OS=Mus musculus OX=10090 GN=Chaf1a PE=1 SV=1	13.038	6	4	4	4	911	101.9	5.4	1.148	1.177	0.199123	0.235114	3
Q9CR35	Chymotrypsinogen B OS=Mus musculus OX=10090 GN=Ctrb1 PE=1 SV=1	3.188	3	1	2	1	263	27.8	5.07	3.18	0.822	1.66903	-0.28279	2
Q06194	Coagulation factor VIII OS=Mus musculus OX=10090 GN=F8 PE=2 SV=2	1.636	1	1	1	1	2319	266	7.34	0.906	1.202	-0.142417	0.265437	3
Q8BH61	Coagulation factor XIII A chain OS=Mus musculus OX=10090 GN=F13a1 PE=1 SV=3	337.914	36	27	127	27	732	83.2	5.92	1.982	1.199	0.986957	0.261832	4
D3YV10	Coiled-coil domain-containing protein 13 OS=Mus musculus OX=10090 GN=Ccdc13 PE=1 SV=1	1.225	2	1	3	1	709	79.7	9.01	1.536	0.726	0.619178	-0.461959	2
Q3U155	Coiled-coil domain-containing protein 174 OS=Mus musculus OX=10090 GN=Ccdc174 PE=2 SV=1	26.943	13	5	8	5	467	53.9	6.21	0.912	1.171	-0.132894	0.227741	3
P28481	Collagen alpha-1(II) chain OS=Mus musculus OX=10090 GN=Col2a1 PE=1 SV=2	433.891	33	38	192	35	1487	141.9	6.92	2.509	0.702	1.32711	-0.510457	2
O88207	Collagen alpha-1(V) chain OS=Mus musculus OX=10090 GN=Col5a1 PE=1 SV=2	593.35	39	55	288	46	1838	183.6	4.98	1.564	0.797	0.645241	-0.327348	2
Q61245	Collagen alpha-1(XI) chain OS=Mus musculus OX=10090 GN=Col11a1 PE=1 SV=2	279.951	26	36	95	28	1804	180.9	5.21	1.747	0.718	0.80488	-0.477944	2
Q30D77	Collagen alpha-1(XXIV) chain OS=Mus musculus OX=10090 GN=Col24a1 PE=2 SV=2	1.181	1	1	1	1	1733	175.6	7.34	6.247	0.661	2.64316	-0.597278	2
Q01149	Collagen alpha-2(I) chain OS=Mus musculus OX=10090 GN=Col1a2 PE=1 SV=2	1319.4	80	80	1274	79	1372	129.5	9.19	1.543	0.805	0.625738	-0.312939	2
Q3U962	Collagen alpha-2(V) chain OS=Mus musculus OX=10090 GN=Col5a2 PE=1 SV=1	476.221	42	43	193	41	1497	144.9	6.7	1.579	0.823	0.659011	-0.281036	2
Q64739	Collagen alpha-2(XI) chain OS=Mus musculus OX=10090 GN=Col11a2 PE=2 SV=3	149.301	17	23	42	21	1736	171.4	6.48	2.912	0.59	1.54201	-0.761213	2
P33435	Collagenase 3 OS=Mus musculus OX=10090 GN=Mmp13 PE=1 SV=1	186.844	54	20	59	20	472	54.1	5.34	1.552	0.794	0.634129	-0.332789	2
P06909	Complement factor H OS=Mus musculus OX=10090 GN=Cfh PE=1 SV=2	81.799	22	19	26	19	1234	139	6.99	1.445	0.834	0.531069	-0.261881	2
Q91WA4	CXXC-type zinc finger protein 5 OS=Mus musculus OX=10090 GN=Cxxc5 PE=2 SV=1	10.089	15	2	3	2	317	32.8	9.1	0.997	0.642	-0.00433459	-0.639355	1
Q9CZD0	Cyanocobalamin reductase / alkylcobalamin dealkylase OS=Mus musculus OX=10090 GN=Mmachc PE=1 SV=2	4.83	3	1	1	1	279	31.6	7.55	1.025	0.805	0.0356239	-0.312939	1
Q8BGU5	Cyclin-Y OS=Mus musculus OX=10090 GN=Ccny PE=1 SV=1	29.886	14	4	13	4	341	39.4	7.2	1.497	0.785	0.582074	-0.349235	2
P21460	Cystatin-C OS=Mus musculus OX=10090 GN=Cst3 PE=1 SV=2	79.188	54	6	15	6	140	15.5	9	0.93	1.189	-0.104697	0.249749	3
P97315	Cysteine and glycine-rich protein 1 OS=Mus musculus OX=10090 GN=Csrp1 PE=1 SV=3	160.522	55	10	80	10	193	20.6	8.57	0.901	1.189	-0.150401	0.249749	3
Q8C9S8	Cysteine protease ATG4A OS=Mus musculus OX=10090 GN=Atg4a PE=2 SV=2	15.758	11	3	3	3	396	45.1	4.96	1.117	1.201	0.159629	0.264236	3
P63254	Cysteine-rich protein 1 OS=Mus musculus OX=10090 GN=Crip1 PE=1 SV=2	30.879	35	4	18	4	77	8.5	8.57	1.299	1.194	0.377401	0.255803	3
Q8BT51	Cytochrome c oxidase assembly factor 4 homolog, mitochondrial OS=Mus musculus OX=10090 GN=COA4 PE=3 SV=1	8.531	28	2	2	2	87	10.1	6.9	1.189	1.185	0.249749	0.244887	3
P56393	Cytochrome c oxidase subunit 7B, mitochondrial OS=Mus musculus OX=10090 GN=Cox7b PE=1 SV=1	15.17	10	2	13	2	80	9	10.27	0.866	0.839	-0.207561	-0.253257	1
P17665	Cytochrome c oxidase subunit 7C, mitochondrial OS=Mus musculus OX=10090 GN=Cox7c PE=1 SV=1	19.8	29	2	13	2	63	7.3	11	1.043	0.852	0.0607392	-0.231075	1
Q50L42	Cytosolic phospholipase A2 epsilon OS=Mus musculus OX=10090 GN=Pla2g4e PE=1 SV=1	1.302	2	1	2	1	875	100.1	5.62	1.088	0.818	0.121679	-0.289827	1
Q149L7	Cytotoxic and regulatory T-cell molecule OS=Mus musculus OX=10090 GN=Crtam PE=1 SV=2	1.518	5	1	2	1	393	43.9	7.81	2.942	0.729	1.5568	-0.456009	2
Q9QY93	dCTP pyrophosphatase 1 OS=Mus musculus OX=10090 GN=Dctpp1 PE=1 SV=1	19.697	33	6	8	6	170	18.8	5.03	1.503	0.846	0.587845	-0.24127	2
Q8VCH6	Delta(24)-sterol reductase OS=Mus musculus OX=10090 GN=Dhcr24 PE=1 SV=1	6.656	3	2	3	2	516	60.1	8.16	1.107	0.798	0.146655	-0.325539	1
Q8K382	DENN domain-containing protein 1A OS=Mus musculus OX=10090 GN=Dennd1a PE=1 SV=2	38.21	16	12	13	12	1016	111.5	6.79	1.249	0.837	0.320773	-0.2567	1
Q91VV4	DENN domain-containing protein 2D OS=Mus musculus OX=10090 GN=Dennd2d PE=1 SV=1	1.417	5	1	1	1	469	53.2	7.83	1.121	0.828	0.164786	-0.272297	1
Q8K2D6	Deoxycytidylate deaminase OS=Mus musculus OX=10090 GN=Dctd PE=2 SV=1	24.711	34	4	5	4	178	20	7.91	1.25	0.783	0.321928	-0.352916	1
Q570Y9	DEP domain-containing mTOR-interacting protein OS=Mus musculus OX=10090 GN=Deptor PE=1 SV=2	14.102	8	3	4	3	409	46.1	7.91	1.817	0.795	0.861558	-0.330973	2
Q8K4R9	Disks large-associated protein 5 OS=Mus musculus OX=10090 GN=Dlgap5 PE=1 SV=2	12.18	9	6	6	6	808	90.1	9.17	0.883	1.284	-0.179515	0.360645	3
P33611	DNA polymerase alpha subunit B OS=Mus musculus OX=10090 GN=Pola2 PE=1 SV=2	41.706	16	7	12	7	600	66.2	5.34	2.459	0.747	1.29807	-0.42082	2
Q924T3	DNA repair protein XRCC4 OS=Mus musculus OX=10090 GN=Xrcc4 PE=1 SV=1	24.684	23	7	8	7	326	37	5.19	1.543	0.835	0.625738	-0.260152	2
Q8R4E9	DNA replication factor Cdt1 OS=Mus musculus OX=10090 GN=Cdt1 PE=1 SV=1	10.225	3	1	2	1	557	61.5	9.57	1.371	0.756	0.455229	-0.403542	2
Q149L6	DnaJ homolog subfamily B member 14 OS=Mus musculus OX=10090 GN=Dnajb14 PE=2 SV=1	6.396	5	2	2	2	379	42.3	8.59	0.893	0.799	-0.163268	-0.323733	1
Q9D1Q4	Dolichol-phosphate mannosyltransferase subunit 3 OS=Mus musculus OX=10090 GN=Dpm3 PE=1 SV=1	14.832	24	2	2	2	92	10.1	7.08	1.174	0.852	0.231432	-0.231075	1
Q91ZS8	Double-stranded RNA-specific editase 1 OS=Mus musculus OX=10090 GN=Adarb1 PE=1 SV=1	25.11	10	5	7	5	711	78	8.94	1.075	1.266	0.104337	0.340277	3
Q7TT23	Dynein axonemal assembly factor 9 OS=Mus musculus OX=10090 GN=Dnaaf9 PE=1 SV=2	26.164	8	7	8	7	1179	132.1	6.43	1.014	0.852	0.0200577	-0.231075	1
Q9D074	E3 ubiquitin-protein ligase MGRN1 OS=Mus musculus OX=10090 GN=Mgrn1 PE=1 SV=2	39.591	17	9	14	9	532	58.4	4.88	0.999	1.404	-0.00144342	0.489543	3
A2A7Q9	E3 ubiquitin-protein ligase RNF19B OS=Mus musculus OX=10090 GN=Rnf19b PE=1 SV=2	1.087	2	1	3	1	732	78.1	6.1	0.3	0.593	-1.73697	-0.753896	1
Q9DBU5	E3 ubiquitin-protein ligase RNF6 OS=Mus musculus OX=10090 GN=Rnf6 PE=1 SV=1	8.485	5	2	2	2	667	74	9.44	1.614	0.845	0.690641	-0.242977	2
Q9DBY1	E3 ubiquitin-protein ligase synoviolin OS=Mus musculus OX=10090 GN=Syvn1 PE=1 SV=3	30.849	4	4	15	4	612	67.3	6.95	1.157	0.772	0.210389	-0.373327	1
O88196	E3 ubiquitin-protein ligase TTC3 OS=Mus musculus OX=10090 GN=Ttc3 PE=1 SV=2	63.454	10	14	19	14	1979	223.8	6.25	1.318	0.833	0.39835	-0.263612	1
Q69ZW3	EH domain-binding protein 1 OS=Mus musculus OX=10090 GN=Ehbp1 PE=1 SV=3	250.771	33	36	72	36	1231	139	5.38	0.955	1.175	-0.0664274	0.232661	3
Q8BH64	EH domain-containing protein 2 OS=Mus musculus OX=10090 GN=Ehd2 PE=1 SV=1	328.695	66	32	102	30	543	61.1	6.51	0.636	1.19	-0.652901	0.250962	3
O08579	Emerin OS=Mus musculus OX=10090 GN=Emd PE=1 SV=1	157.99	56	14	48	14	259	29.4	5.01	0.82	1.193	-0.286304	0.254594	3
O35980	Endonuclease III-like protein 1 OS=Mus musculus OX=10090 GN=Nthl1 PE=2 SV=2	34.628	25	5	7	5	300	33.6	9.61	1.658	0.762	0.729444	-0.392137	2
Q61614	Endothelin-1 receptor OS=Mus musculus OX=10090 GN=Ednra PE=2 SV=3	25.658	13	5	11	5	427	48.5	8.31	0.943	0.839	-0.0846703	-0.253257	1
P52800	Ephrin-B2 OS=Mus musculus OX=10090 GN=Efnb2 PE=1 SV=1	23.486	23	6	7	4	336	37.2	8.97	1.389	1.301	0.474047	0.379621	4
Q922E4	Ethanolamine-phosphate cytidylyltransferase OS=Mus musculus OX=10090 GN=Pcyt2 PE=1 SV=1	91.535	40	15	25	15	404	45.2	6.58	1.246	0.827	0.317304	-0.274041	1
Q3U7U3	F-box only protein 7 OS=Mus musculus OX=10090 GN=Fbxo7 PE=1 SV=2	39.77	18	7	8	7	523	57.6	5.83	1.016	1.235	0.0229004	0.304511	3
Q8BH70	F-box/LRR-repeat protein 4 OS=Mus musculus OX=10090 GN=Fbxl4 PE=1 SV=1	15.618	7	4	8	4	621	70.2	6.37	0.997	1.177	-0.00433459	0.235114	3
Q9QXW0	F-box/LRR-repeat protein 6 OS=Mus musculus OX=10090 GN=Fbxl6 PE=2 SV=2	7.832	7	2	3	2	535	59.2	9.33	0.864	0.841	-0.210897	-0.249822	1
Q8K1B8	Fermitin family homolog 3 OS=Mus musculus OX=10090 GN=Fermt3 PE=1 SV=1	6.048	6	3	3	3	665	75.6	7.05	1.661	1.303	0.732052	0.381837	4
Q9R1K5	Fizzy-related protein homolog OS=Mus musculus OX=10090 GN=Fzr1 PE=1 SV=1	11.613	12	5	6	5	493	54.7	9.06	1.075	0.848	0.104337	-0.237864	1
Q8QZS3	Folliculin OS=Mus musculus OX=10090 GN=Flcn PE=1 SV=1	25.263	14	6	6	6	579	64.3	6.38	3.586	0.784	1.84238	-0.351074	2
Q03249	Galactose-1-phosphate uridylyltransferase OS=Mus musculus OX=10090 GN=Galt PE=1 SV=3	12.354	14	4	5	4	379	43.2	6.77	1.122	0.84	0.166073	-0.251539	1
Q60648	Ganglioside GM2 activator OS=Mus musculus OX=10090 GN=Gm2a PE=1 SV=2	51.679	30	5	24	5	193	20.8	5.9	0.665	1.241	-0.588574	0.311503	3
Q920S3	GATA zinc finger domain-containing protein 1 OS=Mus musculus OX=10090 GN=Gatad1 PE=2 SV=2	15.329	24	4	4	4	266	28.5	9.41	1.168	0.837	0.22404	-0.2567	1
Q9CQQ4	Gem-associated protein 2 OS=Mus musculus OX=10090 GN=Gemin2 PE=2 SV=1	32.266	22	4	14	4	269	30.4	5.53	1.017	1.188	0.0243197	0.248535	3
Q9CYH5	Glucose-fructose oxidoreductase domain-containing protein 2 OS=Mus musculus OX=10090 GN=Gfod2 PE=2 SV=1	10.274	11	3	3	3	385	42.2	6.25	0.757	1.188	-0.401635	0.248535	3
P35436	Glutamate receptor ionotropic, NMDA 2A OS=Mus musculus OX=10090 GN=Grin2a PE=1 SV=2	1.497	1	1	1	1	1464	165.3	7.01	2.117	0.781	1.08202	-0.356606	2
Q91ZU9	Glutamate receptor ionotropic, NMDA 3B OS=Mus musculus OX=10090 GN=Grin3b PE=1 SV=1	1.327	3	1	1	1	1003	109.1	8.48	0.894	1.175	-0.161653	0.232661	3
P16406	Glutamyl aminopeptidase OS=Mus musculus OX=10090 GN=Enpep PE=1 SV=1	307.264	43	40	129	40	945	107.9	5.44	0.527	0.74	-0.924125	-0.434403	1
Q923X4	Glutaredoxin-2, mitochondrial OS=Mus musculus OX=10090 GN=Glrx2 PE=1 SV=1	24.262	35	4	5	4	156	17.3	9.95	1.003	0.765	0.00432161	-0.386468	1
Q9Z2A9	Glutathione hydrolase 5 proenzyme OS=Mus musculus OX=10090 GN=Ggt5 PE=1 SV=2	30.652	12	5	10	5	573	61.6	8.5	1.494	1.199	0.57918	0.261832	4
O35660	Glutathione S-transferase Mu 6 OS=Mus musculus OX=10090 GN=Gstm6 PE=1 SV=4	41.272	18	5	17	1	218	25.6	6.24	1.073	1.28	0.10165	0.356144	3
Q91XP5	Glycine receptor subunit alpha-3 OS=Mus musculus OX=10090 GN=Glra3 PE=1 SV=2	3.693	7	2	6	2	464	53.7	8.5	1.342	0.715	0.424385	-0.483985	2
Q9ET01	Glycogen phosphorylase, liver form OS=Mus musculus OX=10090 GN=Pygl PE=1 SV=4	70.093	11	10	39	2	850	97.4	7.09	0.964	1.284	-0.0528949	0.360645	3
Q9WUB3	Glycogen phosphorylase, muscle form OS=Mus musculus OX=10090 GN=Pygm PE=1 SV=3	328.891	54	43	118	32	842	97.2	7.11	1.469	0.837	0.554834	-0.2567	2
Q9CRA5	Golgi phosphoprotein 3 OS=Mus musculus OX=10090 GN=Golph3 PE=1 SV=1	95.977	38	11	27	10	298	33.7	6.44	1.021	1.168	0.0299829	0.22404	3
Q8K3J9	G-protein coupled receptor family C group 5 member C OS=Mus musculus OX=10090 GN=Gprc5c PE=1 SV=2	31.451	14	5	7	5	440	48.4	7.64	1.703	0.786	0.768078	-0.347399	2
O88273	Gremlin-2 OS=Mus musculus OX=10090 GN=Grem2 PE=1 SV=1	9.659	17	2	2	1	168	19.3	9.17	0.769	0.81	-0.378944	-0.304006	1
Q01721	Growth arrest-specific protein 1 OS=Mus musculus OX=10090 GN=Gas1 PE=1 SV=2	28.861	18	5	8	5	343	35.7	6.04	0.94	1.197	-0.0892673	0.259423	3
O88396	GrpE protein homolog 2, mitochondrial OS=Mus musculus OX=10090 GN=Grpel2 PE=2 SV=2	37.32	41	8	9	8	224	25	7.72	1.207	1.207	0.271426	0.271426	3
Q9WTP7	GTP:AMP phosphotransferase AK3, mitochondrial OS=Mus musculus OX=10090 GN=Ak3 PE=1 SV=3	230.31	73	20	117	20	227	25.4	8.84	0.968	1.248	-0.046921	0.319618	3
Q9CZU4	GTPase Era, mitochondrial OS=Mus musculus OX=10090 GN=Eral1 PE=2 SV=1	58.043	22	7	14	7	437	48.2	8.78	1.006	0.848	0.00863031	-0.237864	1
O35929	GTP-binding protein REM 1 OS=Mus musculus OX=10090 GN=Rem1 PE=1 SV=1	4.902	7	2	2	2	297	32.9	9.1	0.898	1.184	-0.155213	0.243669	3
Q61016	Guanine nucleotide-binding protein G(I)/G(S)/G(O) subunit gamma-7 OS=Mus musculus OX=10090 GN=Gng7 PE=1 SV=2	11.457	31	2	4	2	68	7.5	8.51	0.989	0.804	-0.0159576	-0.314733	1
A0A0G2JDV3	Guanylate-binding protein 6 OS=Mus musculus OX=10090 GN=Gbp6 PE=2 SV=2	105.672	25	15	29	12	611	70.4	6.05	0.951	0.707	-0.0724828	-0.500218	1
P14429	H-2 class I histocompatibility antigen, Q7 alpha chain OS=Mus musculus OX=10090 GN=H2-Q7 PE=1 SV=1	32.051	21	6	9	1	334	37.9	6.29	1.534	0.813	0.617298	-0.298673	2
P04227	H-2 class II histocompatibility antigen, A-Q alpha chain (Fragment) OS=Mus musculus OX=10090 GN=H2-Aa PE=1 SV=1	1.098	13	1	1	1	221	24.4	4.92	1.241	1.247	0.311503	0.318461	3
P14602	Heat shock protein beta-1 OS=Mus musculus OX=10090 GN=Hspb1 PE=1 SV=3	39.598	31	6	15	6	209	23	6.55	1.244	1.185	0.314986	0.244887	3
Q64314	Hematopoietic progenitor cell antigen CD34 OS=Mus musculus OX=10090 GN=Cd34 PE=1 SV=1	36.198	18	7	12	7	382	41	5.3	0.779	1.178	-0.360305	0.23634	3
P02088	Hemoglobin subunit beta-1 OS=Mus musculus OX=10090 GN=Hbb-b1 PE=1 SV=2	17.581	13	2	16	1	147	15.8	7.65	1.631	0.845	0.705757	-0.242977	2
O54879	High mobility group protein B3 OS=Mus musculus OX=10090 GN=Hmgb3 PE=1 SV=3	49.914	24	5	17	5	200	23	8.37	0.934	0.797	-0.0985055	-0.327348	1
B2RWS6	Histone acetyltransferase p300 OS=Mus musculus OX=10090 GN=Ep300 PE=1 SV=2	72.628	7	15	27	7	2412	263.1	8.54	0.897	1.19	-0.15682	0.250962	3
P62806	Histone H4 OS=Mus musculus OX=10090 GN=H4c1 PE=1 SV=2	171.552	66	13	237	13	103	11.4	11.36	0.906	1.179	-0.142417	0.237564	3
Q80TJ7	Histone lysine demethylase PHF8 OS=Mus musculus OX=10090 GN=Phf8 PE=1 SV=2	45.352	11	9	13	8	1023	113.5	8.44	3.054	0.825	1.6107	-0.277534	2
Q8BRH4	Histone-lysine N-methyltransferase 2C OS=Mus musculus OX=10090 GN=Kmt2c PE=1 SV=2	23.16	2	9	9	9	4903	539.8	6.55	0.981	0.753	-0.027675	-0.409278	1
P70178	Homeobox protein SIX5 OS=Mus musculus OX=10090 GN=Six5 PE=1 SV=2	17.027	7	3	3	3	719	73.7	5.14	0.904	1.275	-0.145605	0.350497	3
Q8VIM9	Immunity-related GTPase family Q protein OS=Mus musculus OX=10090 GN=Irgq PE=1 SV=1	59.072	20	9	16	9	583	59.3	4.83	1.343	0.846	0.425459	-0.24127	1
Q8K394	Inactive phospholipase C-like protein 2 OS=Mus musculus OX=10090 GN=Plcl2 PE=1 SV=2	89.092	22	22	37	22	1128	125.7	6.92	2.054	0.756	1.03844	-0.403542	2
Q8K3G5	Inactive serine/threonine-protein kinase VRK3 OS=Mus musculus OX=10090 GN=Vrk3 PE=1 SV=2	6.924	10	2	2	2	453	50.8	8.57	4.8	0.684	2.26303	-0.547932	2
Q9Z139	Inactive tyrosine-protein kinase transmembrane receptor ROR1 OS=Mus musculus OX=10090 GN=Ror1 PE=2 SV=2	7.283	4	3	3	3	937	104	7.24	2.281	0.742	1.18967	-0.430509	2
P33896	Interferon alpha/beta receptor 1 OS=Mus musculus OX=10090 GN=Ifnar1 PE=1 SV=2	3.945	4	2	2	2	590	65.8	5.57	1.211	0.782	0.276199	-0.354759	1
O35664	Interferon alpha/beta receptor 2 OS=Mus musculus OX=10090 GN=Ifnar2 PE=1 SV=2	2.556	2	1	1	1	513	56.5	4.59	0.966	0.829	-0.0499049	-0.270556	1
Q62559	Intraflagellar transport protein 52 homolog OS=Mus musculus OX=10090 GN=Ift52 PE=1 SV=2	14.568	9	3	4	3	426	48.2	5.2	0.93	1.17	-0.104697	0.226509	3
Q8BXG3	Intraflagellar transport protein 57 homolog OS=Mus musculus OX=10090 GN=Ift57 PE=1 SV=1	15.373	12	5	6	5	429	48.7	4.98	0.862	1.17	-0.21424	0.226509	3
Q9CY00	Intraflagellar transport protein 70B OS=Mus musculus OX=10090 GN=Ift70b PE=1 SV=1	52.51	17	11	21	11	664	76	5.14	0.928	1.627	-0.107803	0.702214	3
Q8BKE9	Intraflagellar transport protein 74 homolog OS=Mus musculus OX=10090 GN=Ift74 PE=1 SV=2	49.113	22	11	14	11	600	69.3	6	0.869	1.173	-0.202572	0.230203	3
O35594	Intraflagellar transport protein 81 homolog OS=Mus musculus OX=10090 GN=Ift81 PE=1 SV=4	82.099	28	18	28	18	676	79.2	8.75	0.993	1.21	-0.0101344	0.275007	3
A2ATD1	Isthmin-1 OS=Mus musculus OX=10090 GN=Ism1 PE=1 SV=1	1.178	2	1	1	1	454	51.1	5.2	1.109	0.835	0.149259	-0.260152	1
A2CG49	Kalirin OS=Mus musculus OX=10090 GN=Kalrn PE=1 SV=1	40.241	4	10	14	6	2964	336.8	6.07	0.555	1.388	-0.84944	0.473008	3
Q8BFQ9	Kelch-like protein 42 OS=Mus musculus OX=10090 GN=Klhl42 PE=2 SV=1	32.993	24	8	9	8	493	55.6	6.32	1.067	1.209	0.0935602	0.273814	3
Q922S8	Kinesin-like protein KIF2C OS=Mus musculus OX=10090 GN=Kif2c PE=1 SV=1	19.339	8	6	7	5	721	81	7.97	0.534	0.715	-0.905088	-0.483985	1
Q8K4G1	Latent-transforming growth factor beta-binding protein 4 OS=Mus musculus OX=10090 GN=Ltbp4 PE=1 SV=2	38.708	7	10	14	10	1666	178.5	5.47	1.169	0.786	0.225275	-0.347399	1
Q8BVA4	Leiomodin-1 OS=Mus musculus OX=10090 GN=Lmod1 PE=1 SV=1	129.964	35	20	52	20	595	66.3	9.19	0.723	1.221	-0.467932	0.288063	3
Q9D154	Leukocyte elastase inhibitor A OS=Mus musculus OX=10090 GN=Serpinb1a PE=1 SV=1	165.506	53	18	52	17	379	42.5	6.21	0.962	1.291	-0.0558912	0.368489	3
Q91XL2	Ligand of Numb protein X 2 OS=Mus musculus OX=10090 GN=Lnx2 PE=1 SV=2	11.903	10	5	6	5	687	75.1	6.47	1.631	0.785	0.705757	-0.349235	2
Q9DC07	LIM zinc-binding domain-containing Nebulette OS=Mus musculus OX=10090 GN=Nebl PE=1 SV=1	90.121	50	12	53	11	270	31.1	8.31	0.829	1.474	-0.270556	0.559737	3
Q9D2I5	LisH domain-containing protein ARMC9 OS=Mus musculus OX=10090 GN=Armc9 PE=1 SV=1	29.058	13	8	9	8	817	91.9	6.92	1.044	1.269	0.0621217	0.343692	3
Q3TJ91	LLGL scribble cell polarity complex component 2 OS=Mus musculus OX=10090 GN=Llgl2 PE=1 SV=2	9.716	4	3	4	3	1027	114.3	7.46	1.055	0.841	0.077243	-0.249822	1
P51885	Lumican OS=Mus musculus OX=10090 GN=Lum PE=1 SV=2	189.852	55	14	146	14	338	38.2	6.43	2.527	0.828	1.33743	-0.272297	2
P46737	Lys-63-specific deubiquitinase BRCC36 OS=Mus musculus OX=10090 GN=Brcc3 PE=1 SV=1	93.713	36	9	21	9	291	33.3	5.83	0.993	1.244	-0.0101344	0.314986	3
Q8BHK1	Magnesium transporter NIPA1 OS=Mus musculus OX=10090 GN=Nipa1 PE=1 SV=1	8.52	4	1	1	1	323	34.1	8.37	1.854	0.796	0.890641	-0.32916	2
Q6PDM1	Male-specific lethal 1 homolog OS=Mus musculus OX=10090 GN=Msl1 PE=1 SV=1	13.507	8	3	3	3	616	67.3	9	0.964	1.291	-0.0528949	0.368489	3
Q14BB9	MAP6 domain-containing protein 1 OS=Mus musculus OX=10090 GN=Map6d1 PE=1 SV=1	2.894	5	1	2	1	191	20.4	9.88	3.401	1.165	1.76596	0.22033	4
O08746	Matrilin-2 OS=Mus musculus OX=10090 GN=Matn2 PE=2 SV=2	127.315	29	21	36	21	956	106.7	6.58	1.28	1.226	0.356144	0.293959	3
P19788	Matrix Gla protein OS=Mus musculus OX=10090 GN=Mgp PE=3 SV=1	60.905	38	4	64	4	104	12.4	9.55	1.979	1.208	0.984772	0.27262	4
Q9D2X5	MAU2 chromatid cohesion factor homolog OS=Mus musculus OX=10090 GN=Mau2 PE=1 SV=3	32.538	12	5	10	5	619	69.5	7.25	1.064	0.813	0.0894982	-0.298673	1
Q9DB91	Mediator of RNA polymerase II transcription subunit 29 OS=Mus musculus OX=10090 GN=Med29 PE=1 SV=1	20.445	41	5	9	5	199	21	6.29	0.901	0.814	-0.150401	-0.296899	1
Q61884	Meiosis-specific nuclear structural protein 1 OS=Mus musculus OX=10090 GN=Mns1 PE=1 SV=1	3.182	3	2	2	2	491	60.2	6.65	1.074	0.847	0.102994	-0.239566	1
Q9EQJ9	Membrane-associated guanylate kinase, WW and PDZ domain-containing protein 3 OS=Mus musculus OX=10090 GN=Magi3 PE=1 SV=2	41.532	8	9	13	9	1476	161.6	8.05	1.892	0.742	0.919912	-0.430509	2
P39876	Metalloproteinase inhibitor 3 OS=Mus musculus OX=10090 GN=Timp3 PE=1 SV=1	84.337	54	10	37	10	211	24.2	8.76	1.815	0.81	0.85997	-0.304006	2
P02802	Metallothionein-1 OS=Mus musculus OX=10090 GN=Mt1 PE=1 SV=1	16.248	54	2	19	2	61	6	7.96	1.046	1.299	0.0648829	0.377401	3
P02798	Metallothionein-2 OS=Mus musculus OX=10090 GN=Mt2 PE=1 SV=2	30.436	52	3	20	3	61	6.1	7.83	0.976	1.416	-0.0350469	0.501821	3
Q9Z2E2	Methyl-CpG-binding domain protein 1 OS=Mus musculus OX=10090 GN=Mbd1 PE=1 SV=2	26.45	10	5	8	5	636	70	8.66	2.578	0.807	1.36625	-0.309359	2
Q8R404	MICOS complex subunit MIC13 OS=Mus musculus OX=10090 GN=Micos13 PE=1 SV=1	53.477	50	5	15	5	119	13.4	8.63	1.149	1.313	0.200379	0.392867	3
P14873	Microtubule-associated protein 1B OS=Mus musculus OX=10090 GN=Map1b PE=1 SV=2	1299.39	49	103	449	101	2464	270.1	4.83	0.881	1.231	-0.182786	0.299831	3
Q9CQV6	Microtubule-associated proteins 1A/1B light chain 3B OS=Mus musculus OX=10090 GN=Map1lc3b PE=1 SV=3	35.127	27	3	17	2	125	14.6	8.43	0.941	1.183	-0.0877334	0.24245	3
Q8JZY4	Mitochondrial ribonuclease P catalytic subunit OS=Mus musculus OX=10090 GN=Prorp PE=2 SV=1	44.225	28	13	15	13	584	66.8	8.79	1.576	0.759	0.656268	-0.397828	2
Q8R0Z5	Mitoferrin-2 OS=Mus musculus OX=10090 GN=Slc25a28 PE=2 SV=1	9.357	8	2	3	2	364	39.3	8.44	1.237	0.845	0.306846	-0.242977	1
Q9R0Q4	Mortality factor 4-like protein 2 OS=Mus musculus OX=10090 GN=Morf4l2 PE=1 SV=1	20.151	24	6	8	6	288	32.2	9.72	1.042	0.836	0.0593553	-0.258425	1
Q8BGG6	Motile sperm domain-containing protein 3 OS=Mus musculus OX=10090 GN=Mospd3 PE=2 SV=1	11.042	13	2	3	2	235	25.4	8.48	0.932	1.171	-0.101598	0.227741	3
Q2TBA3	Mucosa-associated lymphoid tissue lymphoma translocation protein 1 homolog OS=Mus musculus OX=10090 GN=Malt1 PE=1 SV=2	30.833	9	6	8	6	832	93.2	5.81	0.941	1.201	-0.0877334	0.264236	3
Q6DIB5	Multiple epidermal growth factor-like domains protein 10 OS=Mus musculus OX=10090 GN=Megf10 PE=1 SV=1	13.711	2	2	2	2	1147	122.9	7.05	1.27	0.833	0.344828	-0.263612	1
P56671	Myc-associated zinc finger protein OS=Mus musculus OX=10090 GN=Maz PE=1 SV=1	78.023	23	9	23	9	477	48.7	8.95	1.096	1.238	0.132248	0.308011	3
Q63943	Myocyte-specific enhancer factor 2D OS=Mus musculus OX=10090 GN=Mef2d PE=1 SV=2	46.452	19	7	17	5	514	55	7.88	1.668	0.777	0.738119	-0.364013	2
P58058	NAD kinase OS=Mus musculus OX=10090 GN=Nadk PE=1 SV=2	9.838	8	2	2	2	439	48.6	6.52	0.846	1.183	-0.24127	0.24245	3
Q8BMF3	NADP-dependent malic enzyme, mitochondrial OS=Mus musculus OX=10090 GN=Me3 PE=1 SV=2	22.775	10	5	9	5	604	67.1	7.83	0.934	1.24	-0.0985055	0.31034	3
Q61578	NADPH:adrenodoxin oxidoreductase, mitochondrial OS=Mus musculus OX=10090 GN=Fdxr PE=1 SV=1	202.612	55	20	82	20	494	54.2	8.66	1.151	1.181	0.202888	0.240009	3
P08551	Neurofilament light polypeptide OS=Mus musculus OX=10090 GN=Nefl PE=1 SV=5	19.609	8	3	65	2	543	61.5	4.64	1.024	1.225	0.0342157	0.292782	3
P60761	Neurogranin OS=Mus musculus OX=10090 GN=Nrgn PE=1 SV=1	21.312	19	2	5	2	78	7.5	7.05	1.064	0.681	0.0894982	-0.554273	1
Q8CH36	Neutral amino acid uniporter 4 OS=Mus musculus OX=10090 GN=Slc36a4 PE=1 SV=1	1.098	3	1	1	1	500	55.4	7.05	1.319	1.172	0.399445	0.228973	3
Q9EPA7	Nicotinamide/nicotinic acid mononucleotide adenylyltransferase 1 OS=Mus musculus OX=10090 GN=Nmnat1 PE=1 SV=2	2.897	5	1	2	1	285	32.3	9	0.703	1.202	-0.508403	0.265437	3
P97863	Nuclear factor 1 B-type OS=Mus musculus OX=10090 GN=Nfib PE=1 SV=2	56.875	13	7	16	4	570	63.5	8.66	1.06	1.195	0.0840643	0.257011	3
Q9JHT5	Nuclear protein AMMECR1 OS=Mus musculus OX=10090 GN=Ammecr1 PE=2 SV=1	13.214	13	4	5	2	344	36	8.63	1.298	0.842	0.37629	-0.248108	1
Q3TV70	Nuclear receptor 2C2-associated protein OS=Mus musculus OX=10090 GN=Nr2c2ap PE=1 SV=1	9.56	23	2	6	2	140	15.8	5.26	1.049	0.852	0.0690147	-0.231075	1
Q61066	Nuclear receptor subfamily 0 group B member 1 OS=Mus musculus OX=10090 GN=Nr0b1 PE=1 SV=1	1.465	3	1	1	1	472	52.5	6.1	1.451	1.282	0.537048	0.358396	4
Q9JHR9	Nuclear receptor-interacting protein 2 OS=Mus musculus OX=10090 GN=Nrip2 PE=1 SV=2	42.704	25	5	9	5	270	29.3	7.68	1.501	1.261	0.585924	0.334568	4
Q80XU3	Nuclear ubiquitous casein and cyclin-dependent kinase substrate 1 OS=Mus musculus OX=10090 GN=Nucks1 PE=1 SV=1	40.175	19	6	16	6	234	26.3	5.14	0.571	0.843	-0.808437	-0.246395	1
Q6ZQH8	Nucleoporin NUP188 OS=Mus musculus OX=10090 GN=Nup188 PE=1 SV=2	203.957	27	35	57	35	1759	196.6	7.01	0.995	1.204	-0.00723157	0.267835	3
Q8BG93	Nucleotide triphosphate diphosphatase NUDT15 OS=Mus musculus OX=10090 GN=Nudt15 PE=1 SV=1	1.188	11	1	1	1	170	19.6	5.27	1.241	0.789	0.311503	-0.341903	1
P86546	Osteocalcin OS=Mus musculus OX=10090 GN=Bglap PE=1 SV=1	8.537	37	2	3	2	95	10.5	6.6	1.485	0.828	0.570463	-0.272297	2
O35103	Osteomodulin OS=Mus musculus OX=10090 GN=Omd PE=2 SV=1	96.281	21	8	29	8	423	49.7	5.16	2.571	1.282	1.36233	0.358396	4
P10923	Osteopontin OS=Mus musculus OX=10090 GN=Spp1 PE=1 SV=1	127.668	52	10	74	10	294	32.4	4.53	1.806	0.832	0.852798	-0.265345	2
Q62010	Oviduct-specific glycoprotein OS=Mus musculus OX=10090 GN=Ovgp1 PE=2 SV=1	1.325	1	1	1	1	721	78.8	9.19	1.005	0.835	0.0071955	-0.260152	1
S4R1M9	Oxysterol-binding protein-related protein 10 OS=Mus musculus OX=10090 GN=Osbpl10 PE=1 SV=1	25.826	7	4	9	2	766	83.8	8.28	1	0.584	0	-0.77596	1
Q8CEG0	Pannexin-3 OS=Mus musculus OX=10090 GN=Panx3 PE=1 SV=1	42.882	16	6	18	6	392	44.9	7.36	1.996	0.785	0.997112	-0.349235	2
Q8VI59	Pecanex-like protein 3 OS=Mus musculus OX=10090 GN=Pcnx3 PE=1 SV=2	13.169	4	5	5	4	2028	221.4	6.62	1.204	0.749	0.267835	-0.416962	1
Q8BS03	Peptidase inhibitor 15 OS=Mus musculus OX=10090 GN=Pi15 PE=2 SV=2	1.336	4	1	1	1	258	29.1	7.9	0.933	1.287	-0.100051	0.364012	3
Q64378	Peptidyl-prolyl cis-trans isomerase FKBP5 OS=Mus musculus OX=10090 GN=Fkbp5 PE=1 SV=1	136.162	52	19	39	19	456	50.9	7.8	0.97	1.4	-0.0439433	0.485427	3
B1AUE5	Peroxisome biogenesis factor 10 OS=Mus musculus OX=10090 GN=Pex10 PE=2 SV=1	16.717	12	3	5	3	324	37.1	9.94	1.099	0.763	0.136191	-0.390245	1
Q8BTI9	Phosphatidylinositol 4,5-bisphosphate 3-kinase catalytic subunit beta isoform OS=Mus musculus OX=10090 GN=Pik3cb PE=1 SV=2	28.899	8	7	11	7	1064	121.6	7.09	2.06	1.334	1.04264	0.415759	4
Q9Z1X2	Phosphatidylserine synthase 2 OS=Mus musculus OX=10090 GN=Ptdss2 PE=1 SV=2	13.168	7	3	3	3	473	55	7.09	0.538	1.225	-0.894322	0.292782	3
Q8R3U1	Phospholipase A and acyltransferase 3 OS=Mus musculus OX=10090 GN=Plaat3 PE=1 SV=2	49.509	27	6	13	6	162	17.9	8.72	1.154	0.82	0.206643	-0.286304	1
Q99JY8	Phospholipid phosphatase 3 OS=Mus musculus OX=10090 GN=Plpp3 PE=1 SV=1	49.521	37	9	17	9	312	35.2	9.07	0.522	1.232	-0.937878	0.301002	3
Q9DB26	Phytanoyl-CoA dioxygenase domain-containing protein 1 OS=Mus musculus OX=10090 GN=Phyhd1 PE=1 SV=2	46.19	37	7	15	7	291	32.5	6.34	0.826	1.218	-0.275786	0.284514	3
Q8CD54	Piezo-type mechanosensitive ion channel component 2 OS=Mus musculus OX=10090 GN=Piezo2 PE=1 SV=2	3.805	1	2	3	1	2822	325.4	5.66	4.549	0.825	2.18555	-0.277534	2
Q9R0K7	Plasma membrane calcium-transporting ATPase 2 OS=Mus musculus OX=10090 GN=Atp2b2 PE=1 SV=2	120.609	12	14	39	2	1198	132.5	5.96	1.026	0.803	0.0370307	-0.316528	1
Q6PCL9	Poly(A) polymerase gamma OS=Mus musculus OX=10090 GN=Papolg PE=1 SV=1	19.808	10	7	9	5	739	82.9	9.16	6.533	0.614	2.70775	-0.703689	2
Q91YI6	Poly(A) RNA polymerase GLD2 OS=Mus musculus OX=10090 GN=Tent2 PE=1 SV=1	10.437	13	4	4	4	484	55.9	9.25	1.844	1.236	0.882839	0.305679	4
Q9D4F2	Polyisoprenoid diphosphate/phosphate phosphohydrolase PLPP6 OS=Mus musculus OX=10090 GN=Plpp6 PE=1 SV=1	13.872	12	2	3	2	292	31.7	10.29	1.531	1.379	0.614474	0.463622	4
Q8CF93	Polypeptide N-acetylgalactosaminyltransferase 13 OS=Mus musculus OX=10090 GN=Galnt13 PE=1 SV=1	7.792	5	3	3	2	556	63.9	6.83	0.962	0.826	-0.0558912	-0.275786	1
Q9DBV3	Probable ATP-dependent RNA helicase DHX34 OS=Mus musculus OX=10090 GN=Dhx34 PE=1 SV=2	19.947	5	4	4	4	1145	128.4	8.16	1.115	1.229	0.157044	0.297485	3
Q8CFI5	Probable proline--tRNA ligase, mitochondrial OS=Mus musculus OX=10090 GN=Pars2 PE=1 SV=2	15.222	8	4	5	4	475	53.5	7.84	1.471	0.831	0.556797	-0.26708	2
Q99L28	Probable ribosome biogenesis protein RLP24 OS=Mus musculus OX=10090 GN=Rsl24d1 PE=2 SV=1	12.696	13	2	3	2	163	19.6	9.98	0.933	1.169	-0.100051	0.225275	3
Q9QY42	Prosaposin receptor GPR37 OS=Mus musculus OX=10090 GN=Gpr37 PE=2 SV=1	1.077	4	1	1	1	600	66.7	8.12	0.915	1.231	-0.128156	0.299831	3
O35074	Prostacyclin synthase OS=Mus musculus OX=10090 GN=Ptgis PE=1 SV=1	176.936	44	18	55	18	501	57	6.73	2.022	0.751	1.01578	-0.413115	2
P97783	Protein AF1q OS=Mus musculus OX=10090 GN=Mllt11 PE=1 SV=1	6.394	43	2	4	2	90	10	4.41	0.778	1.178	-0.362158	0.23634	3
Q6DG52	Protein Churchill OS=Mus musculus OX=10090 GN=Churc1 PE=3 SV=1	5.56	12	1	2	1	112	12.8	4.84	0.915	1.165	-0.128156	0.22033	3
Q6VGS5	Protein Daple OS=Mus musculus OX=10090 GN=Ccdc88c PE=1 SV=1	2.666	1	2	2	2	2009	226.4	6.15	2.135	0.8	1.09424	-0.321928	2
Q8C790	Protein FAM221A OS=Mus musculus OX=10090 GN=Fam221a PE=1 SV=1	17.311	24	5	5	5	301	33.3	7.88	1.104	1.234	0.14274	0.303342	3
Q9Z2G1	Protein fem-1 homolog A-A OS=Mus musculus OX=10090 GN=Fem1aa PE=1 SV=1	15.224	8	3	4	3	654	72	6.52	0.824	1.303	-0.279284	0.381837	3
P28574	Protein max OS=Mus musculus OX=10090 GN=Max PE=1 SV=2	45.625	44	6	12	6	160	18.2	6.3	0.855	1.302	-0.226004	0.380729	3
Q6A000	Protein moonraker OS=Mus musculus OX=10090 GN=Kiaa0753 PE=1 SV=2	8.219	3	3	3	2	959	108.8	8.07	1.026	0.823	0.0370307	-0.281036	1
Q62433	Protein NDRG1 OS=Mus musculus OX=10090 GN=Ndrg1 PE=1 SV=1	199.752	37	9	71	9	394	43	6.1	1.257	1.18	0.329985	0.238787	3
Q91X88	Protein O-linked-mannose beta-1,2-N-acetylglucosaminyltransferase 1 OS=Mus musculus OX=10090 GN=Pomgnt1 PE=1 SV=1	23.392	14	7	7	7	660	75.1	6.67	0.909	1.195	-0.137648	0.257011	3
Q8BMD6	Protein O-mannosyl-transferase TMEM260 OS=Mus musculus OX=10090 GN=Tmem260 PE=2 SV=2	26.3	8	5	7	5	703	78.9	8.29	0.831	1.167	-0.26708	0.222805	3
Q76I79	Protein phosphatase Slingshot homolog 1 OS=Mus musculus OX=10090 GN=Ssh1 PE=1 SV=1	18.835	6	4	5	3	1042	115.2	6.68	0.88	0.742	-0.184425	-0.430509	1
P50114	Protein S100-B OS=Mus musculus OX=10090 GN=S100b PE=1 SV=2	46.829	40	3	13	3	92	10.7	4.55	1.09	1.236	0.124328	0.305679	3
Q8BR70	Protein YIPF6 OS=Mus musculus OX=10090 GN=Yipf6 PE=1 SV=1	7.167	6	2	2	2	236	26.1	6.55	2.141	0.825	1.09828	-0.277534	2
Q9D771	Proton-activated chloride channel OS=Mus musculus OX=10090 GN=Pacc1 PE=1 SV=1	13.278	9	2	2	2	350	40.2	7.77	1.204	0.817	0.267835	-0.291592	1
Q9CR23	Proton-transporting V-type ATPase complex assembly regulator TMEM9 OS=Mus musculus OX=10090 GN=Tmem9 PE=1 SV=1	6.991	19	2	2	2	183	20.6	6.95	0.845	0.726	-0.242977	-0.461959	1
Q149F1	Pseudouridylate synthase RPUSD2 OS=Mus musculus OX=10090 GN=Rpusd2 PE=1 SV=2	37.355	17	7	9	7	553	61.5	6.77	1	1.396	0	0.481299	3
Q9D009	Putative lipoyltransferase 2, mitochondrial OS=Mus musculus OX=10090 GN=Lipt2 PE=1 SV=2	27.614	34	5	5	5	231	24.9	8.6	1.171	1.218	0.227741	0.284514	3
Q80TZ3	Putative tyrosine-protein phosphatase auxilin OS=Mus musculus OX=10090 GN=Dnajc6 PE=1 SV=2	17.719	3	3	6	1	938	102.2	7.23	1.022	0.807	0.0313952	-0.309359	1
Q8BU31	Ras-related protein Rap-2c OS=Mus musculus OX=10090 GN=Rap2c PE=1 SV=1	83.804	63	9	28	4	183	20.7	4.94	1.087	0.852	0.120352	-0.231075	1
Q8BQC8	RB-associated KRAB zinc finger protein OS=Mus musculus OX=10090 GN=Rbak PE=1 SV=1	10.545	8	4	4	4	711	81.6	7.18	1.703	0.852	0.768078	-0.231075	2
P35822	Receptor-type tyrosine-protein phosphatase kappa OS=Mus musculus OX=10090 GN=Ptprk PE=1 SV=1	30.577	6	6	8	5	1457	164.1	5.95	0.733	1.202	-0.448115	0.265437	3
Q9CYN9	Renin receptor OS=Mus musculus OX=10090 GN=Atp6ap2 PE=1 SV=2	33.257	25	6	11	6	350	39.1	5.54	0.911	0.845	-0.134477	-0.242977	1
Q9JHW9	Retinaldehyde dehydrogenase 3 OS=Mus musculus OX=10090 GN=Aldh1a3 PE=1 SV=1	151.381	43	21	52	19	512	56.1	6.57	0.581	1.23	-0.78339	0.298658	3
Q80YF9	Rho GTPase-activating protein 33 OS=Mus musculus OX=10090 GN=Arhgap33 PE=1 SV=1	1.641	2	1	2	1	1305	139.7	9.19	3.389	0.775	1.76086	-0.367732	2
Q8BWR8	Rhophilin-2 OS=Mus musculus OX=10090 GN=Rhpn2 PE=1 SV=2	7.215	3	2	4	2	686	76.9	6.8	0.855	1.203	-0.226004	0.266637	3
Q8CG64	Ribitol 5-phosphate transferase FKRP OS=Mus musculus OX=10090 GN=Fkrp PE=1 SV=1	8.709	9	3	3	3	494	54.8	7.17	0.803	1.192	-0.316528	0.253384	3
Q9CWY8	Ribonuclease H2 subunit A OS=Mus musculus OX=10090 GN=Rnaseh2a PE=1 SV=2	38.493	33	7	11	7	301	33.5	4.98	1.014	1.175	0.0200577	0.232661	3
Q9DCH2	Ribonuclease P protein subunit p20 OS=Mus musculus OX=10090 GN=Pop7 PE=2 SV=1	5.552	12	2	2	2	140	15.8	8.69	0.867	0.819	-0.205896	-0.288065	1
P07742	Ribonucleoside-diphosphate reductase large subunit OS=Mus musculus OX=10090 GN=Rrm1 PE=1 SV=2	224.32	46	28	65	28	792	90.2	6.7	0.93	1.169	-0.104697	0.225275	3
Q6PEE3	Ribonucleoside-diphosphate reductase subunit M2 B OS=Mus musculus OX=10090 GN=Rrm2b PE=1 SV=1	3.856	6	2	2	2	351	40.8	5.01	0.714	1.326	-0.486004	0.407081	3
P11157	Ribonucleoside-diphosphate reductase subunit M2 OS=Mus musculus OX=10090 GN=Rrm2 PE=1 SV=1	12.685	16	5	5	5	390	45.1	5.45	0.988	0.845	-0.0174171	-0.242977	1
Q9JI75	Ribosyldihydronicotinamide dehydrogenase [quinone] OS=Mus musculus OX=10090 GN=Nqo2 PE=1 SV=3	27.466	21	5	10	5	231	26.2	7.01	1.006	1.308	0.00863031	0.387363	3
Q4VGL6	Roquin-1 OS=Mus musculus OX=10090 GN=Rc3h1 PE=1 SV=1	34.688	12	9	11	5	1130	125.3	7.27	0.916	1.223	-0.12658	0.290424	3
Q5ND52	rRNA methyltransferase 3, mitochondrial OS=Mus musculus OX=10090 GN=Mrm3 PE=2 SV=1	15.327	14	6	6	6	418	46.8	9.39	1.188	0.818	0.248535	-0.289827	1
Q61009	Scavenger receptor class B member 1 OS=Mus musculus OX=10090 GN=Scarb1 PE=1 SV=1	22.831	7	4	11	4	509	56.7	8.09	1.803	1.303	0.850399	0.381837	4
Q8BHW9	Schlafen-like protein 1 OS=Mus musculus OX=10090 GN=Slfnl1 PE=2 SV=1	2.108	3	1	1	1	410	45.6	8.66	0.978	0.843	-0.0320936	-0.246395	1
Q5DTW2	Scm-like with four MBT domains protein 2 OS=Mus musculus OX=10090 GN=Sfmbt2 PE=1 SV=2	5.315	1	1	1	1	938	105.9	8.25	1.032	0.809	0.045443	-0.305788	1
Q9QUR8	Semaphorin-7A OS=Mus musculus OX=10090 GN=Sema7a PE=1 SV=1	63.85	20	10	15	10	664	74.9	7.74	5.206	0.648	2.38018	-0.625934	2
Q6NXL6	Sentrin-specific protease 5 OS=Mus musculus OX=10090 GN=Senp5 PE=2 SV=1	13.786	6	4	4	4	749	86	8.97	0.842	1.269	-0.248108	0.343692	3
Q9R118	Serine protease HTRA1 OS=Mus musculus OX=10090 GN=Htra1 PE=1 SV=2	165.537	49	21	57	21	480	51.2	7.65	2.053	0.757	1.03773	-0.401635	2
Q7TNL3	Serine/threonine-protein kinase 40 OS=Mus musculus OX=10090 GN=Stk40 PE=1 SV=1	1.32	2	1	1	1	435	48.9	7.74	1.245	0.789	0.316146	-0.341903	1
Q3TYD6	Serine/threonine-protein kinase LMTK2 OS=Mus musculus OX=10090 GN=Lmtk2 PE=1 SV=3	15.146	4	5	6	5	1471	160.4	4.51	1.408	0.8	0.493647	-0.321928	2
Q91ZR4	Serine/threonine-protein kinase Nek8 OS=Mus musculus OX=10090 GN=Nek8 PE=1 SV=1	42.627	18	9	11	9	698	75.2	7.68	2.832	0.727	1.50182	-0.459973	2
Q60854	Serpin B6 OS=Mus musculus OX=10090 GN=Serpinb6 PE=1 SV=1	284.132	63	20	160	20	378	42.6	5.74	0.953	1.183	-0.0694519	0.24245	3
P58006	Sestrin-1 OS=Mus musculus OX=10090 GN=Sesn1 PE=1 SV=3	22.011	12	5	7	5	492	56.6	6.06	0.774	0.821	-0.369595	-0.284546	1
Q91WA6	Sharpin OS=Mus musculus OX=10090 GN=Sharpin PE=1 SV=1	16.847	12	3	4	3	380	39.8	5.76	1.84	0.842	0.879706	-0.248108	2
Q8VD00	Sigma intracellular receptor 2 OS=Mus musculus OX=10090 GN=Tmem97 PE=1 SV=1	11.636	13	2	4	2	176	20.8	9.28	0.731	0.738	-0.452057	-0.438307	1
Q14AI0	Sister chromatid cohesion protein DCC1 OS=Mus musculus OX=10090 GN=DSCC1 PE=2 SV=1	13.349	10	3	5	3	399	45.5	4.91	0.871	0.784	-0.199255	-0.351074	1
P84102	Small EDRK-rich factor 2 OS=Mus musculus OX=10090 GN=Serf2 PE=1 SV=1	33.858	32	4	10	4	59	6.9	10.45	0.83	0.841	-0.268817	-0.249822	1
Q80ZK0	Small ribosomal subunit protein uS10m OS=Mus musculus OX=10090 GN=Mrps10 PE=1 SV=1	41.04	28	3	8	3	160	18.7	8.84	1.181	0.848	0.240009	-0.237864	1
S4R2P9	Sodium/calcium exchanger 3 OS=Mus musculus OX=10090 GN=Slc8a3 PE=1 SV=1	54.164	12	7	11	7	928	102.9	5.24	1.682	0.815	0.750178	-0.295128	2
Q6PIE5	Sodium/potassium-transporting ATPase subunit alpha-2 OS=Mus musculus OX=10090 GN=Atp1a2 PE=1 SV=1	205.467	20	19	93	1	1020	112.1	5.55	1.007	0.843	0.0100637	-0.246395	1
Q8CFE6	Sodium-coupled neutral amino acid symporter 2 OS=Mus musculus OX=10090 GN=Slc38a2 PE=1 SV=1	28.064	9	3	13	3	504	55.5	7.94	0.901	0.834	-0.150401	-0.261881	1
Q99MR3	Solute carrier family 12 member 9 OS=Mus musculus OX=10090 GN=Slc12a9 PE=1 SV=2	72.771	12	8	18	8	914	96.3	7.02	0.853	1.182	-0.229382	0.24123	3
Q9JIF3	Solute carrier family 2, facilitated glucose transporter member 8 OS=Mus musculus OX=10090 GN=Slc2a8 PE=1 SV=2	22.896	7	3	4	3	477	51.5	8.29	1.182	1.166	0.24123	0.221568	3
Q5SWT3	Solute carrier family 25 member 35 OS=Mus musculus OX=10090 GN=Slc25a35 PE=1 SV=2	23.909	19	5	6	5	300	32.6	9.52	2.847	0.631	1.50944	-0.664288	2
Q8BGF9	Solute carrier family 25 member 44 OS=Mus musculus OX=10090 GN=Slc25a44 PE=1 SV=1	5.635	7	2	4	2	314	35.3	9.66	6.09	0.647	2.60644	-0.628162	2
Q8BYR8	Solute carrier family 41 member 2 OS=Mus musculus OX=10090 GN=Slc41a2 PE=1 SV=1	9.06	3	2	2	1	573	62.3	6.2	1.871	0.801	0.90381	-0.320126	2
Q8BGW5	SOSS complex subunit B2 OS=Mus musculus OX=10090 GN=Nabp1 PE=2 SV=1	8.283	15	2	2	1	198	21.7	9.39	0.957	1.17	-0.0634092	0.226509	3
P61807	Stannin OS=Mus musculus OX=10090 GN=Snn PE=1 SV=1	2.356	13	1	1	1	88	9.5	5.31	1.27	0.831	0.344828	-0.26708	1
Q3TBT3	Stimulator of interferon genes protein OS=Mus musculus OX=10090 GN=Sting1 PE=1 SV=2	5.159	3	1	1	1	378	42.8	7.42	0.875	1.29	-0.192645	0.367371	3
Q80TY4	Suppression of tumorigenicity 18 protein OS=Mus musculus OX=10090 GN=St18 PE=2 SV=2	1.277	1	1	1	1	1045	114.7	6.44	1.298	0.799	0.37629	-0.323733	1
Q8R054	Sushi repeat-containing protein SRPX2 OS=Mus musculus OX=10090 GN=Srpx2 PE=1 SV=2	219.704	43	19	87	19	468	53.1	7.43	2.734	0.837	1.45101	-0.2567	2
P62340	TATA box-binding protein-like 1 OS=Mus musculus OX=10090 GN=Tbpl1 PE=1 SV=1	28.598	28	4	8	4	186	20.9	9.54	1.205	1.325	0.269033	0.405992	3
Q8R2Q6	Tectonic-3 OS=Mus musculus OX=10090 GN=Tctn3 PE=1 SV=1	5.609	5	2	3	2	595	64.8	7.9	1.443	1.165	0.529071	0.22033	4
Q91V83	TELO2-interacting protein 1 homolog OS=Mus musculus OX=10090 GN=Tti1 PE=1 SV=2	12.275	5	3	3	3	1085	120.7	6.1	0.914	1.292	-0.129734	0.369606	3
Q8C0V1	Telomere repeats-binding bouquet formation protein 1 OS=Mus musculus OX=10090 GN=Terb1 PE=1 SV=2	1.741	2	1	1	1	768	86.8	8.34	1.38	0.773	0.464668	-0.37146	2
Q80YX1	Tenascin OS=Mus musculus OX=10090 GN=Tnc PE=1 SV=1	1729.8	60	111	980	111	2110	231.7	4.89	2.474	1.043	1.30685	0.0607392	4
Q9WTS5	Teneurin-2 OS=Mus musculus OX=10090 GN=Tenm2 PE=1 SV=1	15.48	1	4	7	1	2764	306.3	6.68	1.55	0.75	0.632268	-0.415037	2
Q99LG4	Tetratricopeptide repeat protein 5 OS=Mus musculus OX=10090 GN=Ttc5 PE=1 SV=2	25.863	14	4	6	4	440	48.8	6.29	1.22	0.779	0.286881	-0.360305	1
Q3V038	Tetratricopeptide repeat protein 9A OS=Mus musculus OX=10090 GN=Ttc9 PE=1 SV=1	5.044	6	1	1	1	219	24.3	8.85	0.858	1.515	-0.22095	0.599318	3
O55060	Thiopurine S-methyltransferase OS=Mus musculus OX=10090 GN=Tpmt PE=1 SV=1	54.489	45	10	18	10	240	27.6	6.44	0.844	1.187	-0.244685	0.24732	3
Q8BH55	Threonine synthase-like 1 OS=Mus musculus OX=10090 GN=Thnsl1 PE=1 SV=1	70.978	25	13	20	13	747	83	7.2	1.035	0.848	0.0496308	-0.237864	1
Q9Z1T2	Thrombospondin-4 OS=Mus musculus OX=10090 GN=Thbs4 PE=1 SV=1	3.692	1	1	1	1	963	106.3	4.67	1.499	3.355	0.584	1.74631	4
Q6ZWY8	Thymosin beta-10 OS=Mus musculus OX=10090 GN=Tmsb10 PE=1 SV=3	7.79	32	3	3	2	44	5	5.36	1.151	0.824	0.202888	-0.279284	1
P70196	TNF receptor-associated factor 6 OS=Mus musculus OX=10090 GN=Traf6 PE=1 SV=2	13.406	8	4	5	4	530	60	6.55	0.927	0.835	-0.109359	-0.260152	1
P70347	TRAF family member-associated NF-kappa-B activator OS=Mus musculus OX=10090 GN=Tank PE=1 SV=1	7.92	9	3	4	3	448	50.9	5.88	0.89	1.284	-0.168123	0.360645	3
Q924A0	Transcription factor 7-like 2 OS=Mus musculus OX=10090 GN=Tcf7l2 PE=1 SV=2	24.659	9	4	5	2	459	51.2	8.37	1.053	1.242	0.0745054	0.312665	3
Q08639	Transcription factor Dp-1 OS=Mus musculus OX=10090 GN=Tfdp1 PE=1 SV=1	23.08	15	4	11	4	410	45.2	6.1	0.881	1.179	-0.182786	0.237564	3
Q04863	Transcription factor RelB OS=Mus musculus OX=10090 GN=Relb PE=1 SV=2	30.094	11	5	9	5	558	60.3	5.76	1.205	0.844	0.269033	-0.244685	1
Q9JKX3	Transferrin receptor protein 2 OS=Mus musculus OX=10090 GN=Tfr2 PE=1 SV=2	12.566	4	3	5	3	798	88.3	6.13	1.117	0.832	0.159629	-0.265345	1
P82198	Transforming growth factor-beta-induced protein ig-h3 OS=Mus musculus OX=10090 GN=Tgfbi PE=1 SV=1	227.587	39	26	84	26	683	74.6	7.06	2.235	0.814	1.16027	-0.296899	2
Q2TV84	Transient receptor potential cation channel subfamily M member 1 OS=Mus musculus OX=10090 GN=Trpm1 PE=1 SV=2	3.173	1	2	3	2	1622	183.4	7.87	0.765	1.169	-0.386468	0.225275	3
Q9CPW5	Translocon-associated protein subunit beta OS=Mus musculus OX=10090 GN=Ssr2 PE=1 SV=1	7.622	4	1	8	1	183	20	8.35	0.896	0.787	-0.158429	-0.345564	1
Q8BG58	Transmembrane prolyl 4-hydroxylase OS=Mus musculus OX=10090 GN=P4htm PE=1 SV=1	1.742	3	1	1	1	503	57	6.09	0.773	1.344	-0.37146	0.426533	3
Q5U405	Transmembrane protease serine 13 OS=Mus musculus OX=10090 GN=Tmprss13 PE=2 SV=2	7.035	1	1	3	1	543	59.8	9.01	1.696	0.777	0.762136	-0.364013	2
Q9R1Q6	Transmembrane protein 176B OS=Mus musculus OX=10090 GN=Tmem176b PE=1 SV=1	6.863	10	2	2	2	263	28.3	7.84	1.323	0.851	0.403813	-0.232769	1
Q3U284	Transmembrane protein 231 OS=Mus musculus OX=10090 GN=Tmem231 PE=1 SV=1	10.281	9	3	3	3	315	36.2	8.16	3.557	0.705	1.83066	-0.504305	2
Q3TBN1	Transmembrane protein 248 OS=Mus musculus OX=10090 GN=Tmem248 PE=2 SV=1	5.888	3	1	2	1	314	35	6.37	0.909	1.222	-0.137648	0.289244	3
Q4VAE3	Transmembrane protein 65 OS=Mus musculus OX=10090 GN=Tmem65 PE=1 SV=1	44.395	22	5	12	5	234	24.9	7.78	0.719	1.274	-0.475936	0.349365	3
Q80VC6	tRNA selenocysteine 1-associated protein 1 OS=Mus musculus OX=10090 GN=Trnau1ap PE=1 SV=2	21.422	21	5	7	5	287	32.4	4.74	0.821	1.273	-0.284546	0.348232	3
Q9D6F9	Tubulin beta-4A chain OS=Mus musculus OX=10090 GN=Tubb4a PE=1 SV=3	379.768	52	19	507	2	444	49.6	4.88	1.909	0.741	0.932817	-0.432455	2
Q99JR5	Tubulointerstitial nephritis antigen-like OS=Mus musculus OX=10090 GN=Tinagl1 PE=1 SV=1	51.433	19	7	12	7	466	52.6	6.77	1.787	1.25	0.83754	0.321928	4
P29351	Tyrosine-protein phosphatase non-receptor type 6 OS=Mus musculus OX=10090 GN=Ptpn6 PE=1 SV=2	13.028	11	5	5	5	595	67.5	7.81	1.063	0.771	0.0881416	-0.375197	1
P62322	U6 snRNA-associated Sm-like protein LSm5 OS=Mus musculus OX=10090 GN=Lsm5 PE=3 SV=2	34.046	25	1	29	1	91	9.9	4.54	1.069	0.839	0.0962619	-0.253257	1
P62069	Ubiquitin carboxyl-terminal hydrolase 46 OS=Mus musculus OX=10090 GN=Usp46 PE=1 SV=1	17.797	17	6	9	6	366	42.4	6.83	0.941	0.827	-0.0877334	-0.274041	1
Q9JJZ4	Ubiquitin-conjugating enzyme E2 J1 OS=Mus musculus OX=10090 GN=Ube2j1 PE=1 SV=2	57.881	28	6	15	6	318	35	6.99	1.761	0.847	0.816395	-0.239566	2
Q9EPV8	Ubiquitin-like protein 5 OS=Mus musculus OX=10090 GN=Ubl5 PE=1 SV=1	7.764	25	2	3	2	73	8.5	8.44	1.243	0.806	0.313826	-0.311148	1
Q64435	UDP-glucuronosyltransferase 1-6 OS=Mus musculus OX=10090 GN=Ugt1a6 PE=1 SV=1	65.3	28	11	21	7	531	60.4	8.62	1.098	1.488	0.134878	0.573375	3
Q8CIL4	Uncharacterized protein C1orf131 homolog OS=Mus musculus OX=10090 PE=1 SV=1	29.662	34	8	13	8	281	31.3	9.85	0.966	0.81	-0.0499049	-0.304006	1
Q3UUX7	Uncharacterized protein C4orf46 homolog OS=Mus musculus OX=10090 PE=1 SV=1	7.719	16	1	1	1	111	11.9	4.63	1.114	0.848	0.155749	-0.237864	1
Q9D2X8	Uncharacterized protein C8orf76 homolog OS=Mus musculus OX=10090 PE=1 SV=1	21.068	20	5	6	5	372	41.6	5.69	0.988	1.192	-0.0174171	0.253384	3
Q3UE31	Uncharacterized protein KIAA0930 homolog OS=Mus musculus OX=10090 PE=1 SV=2	22.258	17	7	10	7	404	45.9	8.13	2.004	0.778	1.00288	-0.362158	2
Q5XFZ0	UPF0711 protein C18orf21 homolog OS=Mus musculus OX=10090 PE=2 SV=2	17.959	24	5	6	5	217	24.1	10.52	1.09	0.813	0.124328	-0.298673	1
P35456	Urokinase plasminogen activator surface receptor OS=Mus musculus OX=10090 GN=Plaur PE=1 SV=1	21.254	13	3	4	3	327	35.4	6.83	1.259	1.203	0.332278	0.266637	3
Q8CHS8	Vacuolar protein sorting-associated protein 37A OS=Mus musculus OX=10090 GN=Vps37a PE=1 SV=1	31.96	15	5	8	5	397	44.4	5.67	1.283	0.846	0.359521	-0.24127	1
Q99KU0	Vacuole membrane protein 1 OS=Mus musculus OX=10090 GN=Vmp1 PE=1 SV=2	20.525	11	2	5	2	406	45.9	6.95	1.173	1.22	0.230203	0.286881	3
Q9Z2P8	Vesicle-associated membrane protein 5 OS=Mus musculus OX=10090 GN=Vamp5 PE=1 SV=1	33.868	38	3	9	3	102	11.4	7.97	0.778	1.215	-0.362158	0.280956	3
P29788	Vitronectin OS=Mus musculus OX=10090 GN=Vtn PE=1 SV=2	14.585	8	3	3	3	478	54.8	5.88	2.258	0.835	1.17505	-0.260152	2
Q3U2S8	Voltage-gated hydrogen channel 1 OS=Mus musculus OX=10090 GN=Hvcn1 PE=1 SV=2	12.698	10	2	9	2	269	31.2	7.06	2.062	0.757	1.04404	-0.401635	2
Q402B2	WD repeat-containing protein 93 OS=Mus musculus OX=10090 GN=Wdr93 PE=2 SV=1	1.64	2	1	1	1	695	78.9	6.6	2.139	0.759	1.09694	-0.397828	2
B1AVD1	Xaa-Pro aminopeptidase 2 OS=Mus musculus OX=10090 GN=Xpnpep2 PE=1 SV=1	33.963	10	6	9	6	674	76.4	5.83	0.84	1.225	-0.251539	0.292782	3
Q8BGK6	Y+L amino acid transporter 2 OS=Mus musculus OX=10090 GN=Slc7a6 PE=1 SV=1	6.331	5	2	4	1	515	56.7	7.3	1.311	0.643	0.390668	-0.637109	1
Q99LW6	YY1-associated factor 2 OS=Mus musculus OX=10090 GN=Yaf2 PE=1 SV=1	12.576	17	2	3	1	179	19.6	9.58	0.987	0.809	-0.018878	-0.305788	1
Q08376	Zinc finger and BTB domain-containing protein 14 OS=Mus musculus OX=10090 GN=Zbtb14 PE=2 SV=1	27.134	19	7	9	7	449	50.9	6.04	1.212	0.85	0.27739	-0.234465	1
Q9DAI4	Zinc finger and BTB domain-containing protein 43 OS=Mus musculus OX=10090 GN=Zbtb43 PE=2 SV=2	6.485	4	2	3	2	467	52.6	5.68	1.459	0.726	0.54498	-0.461959	2
Q8CHP0	Zinc finger CCCH domain-containing protein 3 OS=Mus musculus OX=10090 GN=Zc3h3 PE=1 SV=1	5.992	4	3	3	3	950	103.2	10.58	1.772	0.761	0.825379	-0.394032	2
B1AX39	Zinc finger CCHC domain-containing protein 7 OS=Mus musculus OX=10090 GN=Zcchc7 PE=2 SV=1	1.194	1	1	1	1	541	63	8.62	1.079	1.179	0.109695	0.237564	3
Q9CQK1	Zinc finger HIT domain-containing protein 3 OS=Mus musculus OX=10090 GN=Znhit3 PE=1 SV=1	19.333	23	3	6	3	151	17.1	6.02	0.846	1.184	-0.24127	0.243669	3
E9Q6D6	Zinc finger protein 277 OS=Mus musculus OX=10090 GN=Znf277 PE=1 SV=1	35.498	16	6	8	6	583	67.6	6.15	1.852	0.689	0.889084	-0.537424	2
Q3V080	Zinc finger protein 583 OS=Mus musculus OX=10090 GN=Znf583 PE=2 SV=1	24.25	4	2	7	1	568	65.7	8.82	0.771	0.849	-0.375197	-0.236164	1
Q6A085	Zinc finger protein 629 OS=Mus musculus OX=10090 GN=Znf629 PE=2 SV=2	40.352	18	9	13	7	867	96	7.78	0.61	1.194	-0.713119	0.255803	3
A2CE44	Zinc finger X-linked protein ZXDB OS=Mus musculus OX=10090 GN=Zxdb PE=1 SV=1	7.003	5	3	3	3	873	90.3	7.66	1.154	0.828	0.206643	-0.272297	1
Q31125	Zinc transporter SLC39A7 OS=Mus musculus OX=10090 GN=Slc39a7 PE=1 SV=2	45.362	8	4	16	4	476	50.6	6.87	1.039	0.843	0.0551957	-0.246395	1
