# Supplementary material for: Testosterone Delays Bone Microstructural Destruction via Osteoblast‐Androgen Receptor‐Mediated Upregulation of Tenascin‐C
Source: Adv Sci (Weinh). 2025 May 30;12(31):e01518. doi: 10.1002/advs.202501518 (PMC12376519; doi:10.1002/advs.202501518)
Supplement: Supplementary file 5 — Supplemental Table 4 [file ADVS-12-e01518-s003.xlsx]

## Sheet: Sheet1
Category	ID	Term	Count	%	Genes	adj_pval
BP	GO:0045653	negative regulation of megakaryocyte differentiation	13	17.8082	P62806	2.59364e-26
BP	GO:0006335	DNA replication-dependent nucleosome assembly	13	17.8082	P62806	7.1171e-24
BP	GO:0006336	DNA replication-independent nucleosome assembly	13	17.8082	P62806	1.31785e-23
BP	GO:0006352	DNA-templated transcription, initiation	13	17.8082	P62806	7.31514e-21
BP	GO:0006334	nucleosome assembly	13	17.8082	P62806	4.78538e-15
BP	GO:0014012	peripheral nervous system axon regeneration	3	4.10959	P51910, Q80YX1, P14873	0.00025506
BP	GO:0045019	negative regulation of nitric oxide biosynthetic process	3	4.10959	P49817, O35074, Q64314	0.00224017
BP	GO:0007155	cell adhesion	8	10.9589	P29268, O35103, P10923, Q6DIB5, Q80YX1, Q64314, Q99JY8, P29788	0.00613433
BP	GO:0055074	calcium ion homeostasis	3	4.10959	P49817, P09242, P10923	0.0140106
BP	GO:0006508	proteolysis	7	9.58904	Q9JHR9, P16406, Q99JR5, P33435, P06909, G5E872, Q9R118	0.0203271
BP	GO:0030282	bone mineralization	3	4.10959	P09242, P10923, P33435	0.0221452
BP	GO:0070318	positive regulation of G0 to G1 transition	2	2.73973	P29268, P07742	0.0244506
BP	GO:0010273	detoxification of copper ion	2	2.73973	P02802, P02798	0.0244506
BP	GO:0010033	response to organic substance	3	4.10959	Q9WUB3, P10923, P39876	0.0371198
BP	GO:0001666	response to hypoxia	4	5.47945	P49817, Q9WUB3, Q9JIF3, O35074	0.0382026
BP	GO:0045926	negative regulation of growth	2	2.73973	P02802, P02798	0.0415534
BP	GO:0034109	homotypic cell-cell adhesion	2	2.73973	Q6DIB5, Q99JY8	0.0415534
BP	GO:0030512	negative regulation of transforming growth factor beta receptor signaling pathway	3	4.10959	P49817, Q66K08, Q9R118	0.0444416
BP	GO:0006629	lipid metabolic process	7	9.58904	Q9Z0R9, Q61578, Q60648, P51910, O35074, Q14DH7, Q99JY8	0.0446037
BP	GO:0032835	glomerulus development	2	2.73973	P16406, P06909	0.0449383
