# Supplementary material for: Testosterone Delays Bone Microstructural Destruction via Osteoblast‐Androgen Receptor‐Mediated Upregulation of Tenascin‐C
Source: Adv Sci (Weinh). 2025 May 30;12(31):e01518. doi: 10.1002/advs.202501518 (PMC12376519; doi:10.1002/advs.202501518)
Supplement: Supplementary file 6 — Supplemental Table 5 [file ADVS-12-e01518-s001.xlsx]

## Sheet: Sheet1
Protein FDR Confidence: Combined	Accession	Description	Exp. q-value: Combined	Sum PEP Score	Coverage [%]	# Peptides	# PSMs	# Unique Peptides	# AAs	MW [kDa]	calc. pI	Score Sequest HT: Sequest HT	# Peptides (by Search Engine): Sequest HT	# Razor Peptides	con1/NC	con2/con1
High	Q99M73	Keratin, type II cuticular Hb4 OS=Mus musculus OX=10090 GN=Krt84 PE=2 SV=2	0	13.008	6	4	28	2	603	64.9	7.84	40.88	4	0	0.424023	0.959044
High	A6H5X4	PHD finger protein 11 OS=Mus musculus OX=10090 GN=Phf11 PE=2 SV=1	0	26.159	18	6	9	6	337	37.7	6.07	19.44	6	0	0.49968	1.12076
High	Q9BDB7	Interferon-induced protein 44-like OS=Mus musculus OX=10090 GN=Ifi44l PE=2 SV=2	0	102.891	33	13	45	12	447	49.6	6.54	113.7	13	0	0.526405	1.07138
High	Q9JL16	Interferon-stimulated gene 20 kDa protein OS=Mus musculus OX=10090 GN=Isg20 PE=1 SV=1	0	12.309	12	4	5	4	300	32.5	8.15	14.12	4	0	0.546233	1.2069
High	Q64282	Interferon-induced protein with tetratricopeptide repeats 1 OS=Mus musculus OX=10090 GN=Ifit1 PE=1 SV=2	0	66.376	27	9	19	9	463	53.7	7.52	49.75	9	0	0.566185	1.08533
High	Q64339	Ubiquitin-like protein ISG15 OS=Mus musculus OX=10090 GN=Isg15 PE=1 SV=4	0	71.806	53	7	26	7	161	17.9	7.9	85.96	7	0	0.594238	1.02685
High	P11276	Fibronectin OS=Mus musculus OX=10090 GN=Fn1 PE=1 SV=4	0	19.993	3	7	7	7	2477	272.4	5.59	11.86	7	0	0.5962	1.41014
High	O35215	D-dopachrome decarboxylase OS=Mus musculus OX=10090 GN=Ddt PE=1 SV=3	0	68.626	71	7	29	7	118	13.1	6.54	100.28	7	0	0.598071	1.80962
High	O08573	Galectin-9 OS=Mus musculus OX=10090 GN=Lgals9 PE=1 SV=1	0	28.911	13	4	9	4	353	40	9.31	18.63	4	0	0.621397	1.19641
High	Q9QY24	Z-DNA-binding protein 1 OS=Mus musculus OX=10090 GN=Zbp1 PE=1 SV=1	0	16.068	5	2	3	2	411	44.3	5.8	10.48	2	0	0.62286	1.01374
High	Q8BV66	Interferon-induced protein 44 OS=Mus musculus OX=10090 GN=Ifi44 PE=2 SV=1	0	124.755	49	18	37	18	422	47.8	7.03	102.82	18	0	0.634282	1.02685
High	Q99J87	ATP-dependent RNA helicase DHX58 OS=Mus musculus OX=10090 GN=Dhx58 PE=1 SV=2	0	106.655	32	24	36	24	678	76.7	8.19	73.44	24	0	0.642328	1.13525
High	P08905	Lysozyme C-2 OS=Mus musculus OX=10090 GN=Lyz2 PE=1 SV=2	0	62.215	47	7	21	3	148	16.7	8.81	62.07	7	3	0.643329	1.22108
High	Q6Q899	Antiviral innate immune response receptor RIG-I OS=Mus musculus OX=10090 GN=Rigi PE=1 SV=2	0	301.585	44	40	118	39	926	105.9	6.65	331.14	40	0	0.648555	1.0974
High	Q5NBU8	XIAP-associated factor 1 OS=Mus musculus OX=10090 GN=Xaf1 PE=1 SV=3	0	34.511	20	3	7	3	273	31.1	8.54	31.04	3	0	0.650904	1.09857
High	P54987	Cis-aconitate decarboxylase OS=Mus musculus OX=10090 GN=Acod1 PE=1 SV=2	0	12.647	9	4	4	4	488	53.7	7.55	10.84	4	0	0.651731	1.16875
High	Q9CQW9	Interferon-induced transmembrane protein 3 OS=Mus musculus OX=10090 GN=Ifitm3 PE=1 SV=1	0	77.369	48	5	22	4	137	14.9	7.4	63.42	5	1	0.656027	1.30734
High	Q64345	Interferon-induced protein with tetratricopeptide repeats 3 OS=Mus musculus OX=10090 GN=Ifit3 PE=1 SV=1	0	34.235	23	8	13	8	403	47.2	5.64	27.45	8	0	0.657053	1.17475
High	Q3U5Q7	UMP-CMP kinase 2, mitochondrial OS=Mus musculus OX=10090 GN=Cmpk2 PE=1 SV=2	0	142.668	51	18	38	18	447	50	7.27	122.31	18	0	0.659951	1.07558
High	Q60780	Growth arrest-specific protein 7 OS=Mus musculus OX=10090 GN=Gas7 PE=1 SV=1	0	39.826	18	7	10	7	421	48.1	7.83	16.81	7	0	0.663146	0.950824
High	Q61781	Keratin, type I cytoskeletal 14 OS=Mus musculus OX=10090 GN=Krt14 PE=1 SV=2	0	18.014	8	5	11	2	484	52.8	5.17	23.03	5	0	0.665444	0.724295
High	Q61107	Guanylate-binding protein 3 OS=Mus musculus OX=10090 GN=Gbp3 PE=1 SV=1	0	73.208	22	14	26	10	620	70.8	6.64	52.99	14	0	0.669532	1.09104
High	P58006	Sestrin-1 OS=Mus musculus OX=10090 GN=Sesn1 PE=1 SV=3	0	11.763	8	4	6	4	492	56.6	6.06	10.56	4	0	0.700232	1.07223
High	Q60766	Immunity-related GTPase family M protein 1 OS=Mus musculus OX=10090 GN=Irgm1 PE=1 SV=1	0	112.885	36	16	54	16	409	46.5	8.28	132.62	16	0	0.700375	1.06885
High	E9Q555	E3 ubiquitin-protein ligase RNF213 OS=Mus musculus OX=10090 GN=Rnf213 PE=1 SV=3	0	1158.74	38	173	385	173	5148	583.9	6.77	1074.3	173	0	0.70947	1.02086
High	P0DOV1	Interferon-activable protein 205-B OS=Mus musculus OX=10090 GN=Mnda PE=1 SV=1	0	45.802	18	7	15	2	425	46.9	8	51.47	7	0	0.71029	0.995043
High	Q8VEL2	Myotubularin-related protein 14 OS=Mus musculus OX=10090 GN=Mtmr14 PE=1 SV=2	0	27.618	13	8	11	8	648	72.4	6.76	19.43	8	0	0.710622	1.05683
High	O88531	Palmitoyl-protein thioesterase 1 OS=Mus musculus OX=10090 GN=Ppt1 PE=1 SV=2	0	24.743	20	5	8	5	306	34.5	8	20.1	5	0	0.710868	1.15874
High	Q8R2Q8	Bone marrow stromal antigen 2 OS=Mus musculus OX=10090 GN=Bst2 PE=1 SV=1	0	17.745	17	3	7	3	172	19.1	7.34	20.32	3	0	0.711111	1.18803
High	P42225	Signal transducer and activator of transcription 1 OS=Mus musculus OX=10090 GN=Stat1 PE=1 SV=1	0	337.539	50	36	143	36	749	87.1	5.58	403.43	36	0	0.715955	1.04558
High	Q8R5F7	Interferon-induced helicase C domain-containing protein 1 OS=Mus musculus OX=10090 GN=Ifih1 PE=1 SV=1	0	101.908	22	18	23	18	1025	115.9	6.25	51.56	18	0	0.730004	1.09326
High	P58242	Acid sphingomyelinase-like phosphodiesterase 3b OS=Mus musculus OX=10090 GN=Smpdl3b PE=1 SV=1	0	15.862	12	4	5	4	456	51.6	6.43	10.13	4	0	0.739583	1.08732
High	P00920	Carbonic anhydrase 2 OS=Mus musculus OX=10090 GN=Ca2 PE=1 SV=4	0	191.41	55	13	146	13	260	29	7.01	483.57	13	0	0.740806	1.09062
High	Q8CAS9	Protein mono-ADP-ribosyltransferase PARP9 OS=Mus musculus OX=10090 GN=Parp9 PE=1 SV=2	0	164.726	37	28	45	28	866	96.6	7.09	129.67	28	0	0.755851	1.04419
High	F2Z461	E3 ISG15--protein ligase Herc6 OS=Mus musculus OX=10090 GN=Herc6 PE=2 SV=1	0	13.241	4	4	5	4	1003	112.9	7.52	11.12	4	0	0.761965	1.10248
High	P45376	Aldo-keto reductase family 1 member B1 OS=Mus musculus OX=10090 GN=Akr1b1 PE=1 SV=3	0	190.137	60	19	160	18	316	35.7	7.18	453.59	19	1	0.765676	0.938768
High	Q9JKZ2	Sodium/myo-inositol cotransporter OS=Mus musculus OX=10090 GN=Slc5a3 PE=1 SV=2	0	60.045	13	6	17	6	718	79.5	7.3	46.01	6	0	0.771978	0.999288
High	Q9DCE9	Immunity-related GTPase family M protein 3 OS=Mus musculus OX=10090 GN=Igtp PE=1 SV=1	0	40.163	24	8	13	6	423	48.5	7.77	35.9	8	1	0.773349	1.06885
High	O88708	Origin recognition complex subunit 4 OS=Mus musculus OX=10090 GN=Orc4 PE=1 SV=2	0	25.301	10	4	8	4	433	50	7.15	16	4	0	0.773563	1.09807
High	P17879	Heat shock 70 kDa protein 1B OS=Mus musculus OX=10090 GN=Hspa1b PE=1 SV=3	0	128.942	43	21	84	10	642	70.1	5.72	256.79	21	3	0.776222	0.929046
High	Q91Z40	Guanylate-binding protein 7 OS=Mus musculus OX=10090 GN=Gbp7 PE=1 SV=2	0	161.275	38	24	48	20	638	72.7	6.33	115.48	24	5	0.780738	1.08391
High	Q8VI93	2'-5'-oligoadenylate synthase 3 OS=Mus musculus OX=10090 GN=Oas3 PE=1 SV=1	0	486.829	54	50	225	50	1138	126.3	8.72	717.82	50	0	0.782205	1.017
High	P43346	Deoxycytidine kinase OS=Mus musculus OX=10090 GN=Dck PE=1 SV=1	0	28.107	29	7	11	7	260	30.3	5.43	22.26	7	0	0.784439	1.11398
High	Q91XB0	Three-prime repair exonuclease 1 OS=Mus musculus OX=10090 GN=Trex1 PE=1 SV=2	0	51.839	28	6	17	6	314	33.7	7.99	58.34	6	0	0.786357	0.997334
High	E9Q9A9	2'-5'-oligoadenylate synthase 2 OS=Mus musculus OX=10090 GN=Oas2 PE=1 SV=1	0	120.721	34	19	39	19	742	85	6.79	87.68	19	0	0.786826	0.992056
High	Q3UIR3	E3 ubiquitin-protein ligase DTX3L OS=Mus musculus OX=10090 GN=Dtx3l PE=1 SV=1	0	101.711	35	20	29	20	748	83	8.09	79.32	20	0	0.786986	1.04224
High	Q8BG07	5'-3' exonuclease PLD4 OS=Mus musculus OX=10090 GN=Pld4 PE=1 SV=1	0	19.296	8	4	7	4	503	56.1	7.31	11.86	4	0	0.787862	1.16796
High	Q3TAA7	Serine/threonine-protein kinase 11-interacting protein OS=Mus musculus OX=10090 GN=Stk11ip PE=1 SV=1	0	69.05	18	15	21	14	1072	117.9	4.96	49.05	15	1	0.78878	1.01271
High	P31651	Sodium- and chloride-dependent betaine transporter OS=Mus musculus OX=10090 GN=Slc6a12 PE=1 SV=1	0	31.373	12	7	10	6	614	69.6	7.17	21.26	7	1	0.791582	1.00342
High	Q61093	Cytochrome b-245 heavy chain OS=Mus musculus OX=10090 GN=Cybb PE=1 SV=1	0	44.114	22	10	14	10	570	65.3	7.72	29.63	10	0	0.793987	0.943913
High	P62806	Histone H4 OS=Mus musculus OX=10090 GN=H4c1 PE=1 SV=2	0	170.506	68	14	385	14	103	11.4	11.36	1009.92	14	0	0.797151	1.18519
High	Q06649	SH3 domain-binding protein 2 OS=Mus musculus OX=10090 GN=Sh3bp2 PE=1 SV=1	0	31.029	16	7	7	7	559	62.2	7.87	16.41	7	0	0.799845	1.12899
High	P97360	Transcription factor ETV6 OS=Mus musculus OX=10090 GN=Etv6 PE=1 SV=1	0	28.647	14	7	9	7	485	56.4	7.33	17.07	7	0	0.800332	0.985142
High	P12265	Beta-glucuronidase OS=Mus musculus OX=10090 GN=Gusb PE=1 SV=2	0	69.306	20	14	26	14	648	74.1	6.7	60.34	14	0	0.801887	1.07085
High	Q80XP8	Protein FAM76B OS=Mus musculus OX=10090 GN=Fam76b PE=1 SV=1	0	22.277	17	6	8	6	339	38.5	9.29	13.89	6	0	0.802495	1.03678
High	Q03267	DNA-binding protein Ikaros OS=Mus musculus OX=10090 GN=Ikzf1 PE=1 SV=2	0	24.23	9	4	4	4	517	57.3	6.52	14.36	4	0	0.802746	1.11892
High	Q2EMV9	Protein mono-ADP-ribosyltransferase PARP14 OS=Mus musculus OX=10090 GN=Parp14 PE=1 SV=3	0	151.658	19	28	41	28	1817	203.7	6.79	105.01	28	0	0.803532	1.08232
High	P10810	Monocyte differentiation antigen CD14 OS=Mus musculus OX=10090 GN=Cd14 PE=1 SV=1	0	84.114	30	7	18	7	366	39.2	5.21	74.94	7	0	0.803935	1.05882
High	Q8BTY8	Sec1 family domain-containing protein 2 OS=Mus musculus OX=10090 GN=Scfd2 PE=1 SV=1	0	41.83	13	8	9	8	684	74.7	6.81	22.47	8	0	0.805166	1.1097
High	Q9D8C4	Interferon-induced 35 kDa protein homolog OS=Mus musculus OX=10090 GN=Ifi35 PE=1 SV=3	0	84.54	52	12	36	11	286	31.9	5.87	100.39	12	1	0.80916	0.966058
High	Q8R4H2	Rho guanine nucleotide exchange factor 12 OS=Mus musculus OX=10090 GN=Arhgef12 PE=1 SV=2	0	28.322	6	8	10	7	1543	172.2	5.74	17.34	8	0	0.810798	1.39346
High	Q61234	Alpha-1-syntrophin OS=Mus musculus OX=10090 GN=Snta1 PE=1 SV=1	0	15.034	11	5	5	4	503	53.6	6.86	11.52	5	0	0.811134	1.01678
High	P49452	Centromere protein C OS=Mus musculus OX=10090 GN=Cenpc PE=1 SV=2	0	15.878	6	4	4	4	906	102.1	9.67	11.97	4	0	0.812197	1.03933
High	Q9DAV9	Trimeric intracellular cation channel type B OS=Mus musculus OX=10090 GN=Tmem38b PE=1 SV=1	0	21.675	23	5	6	5	292	32.6	9.11	13.37	5	0	0.814243	0.990409
High	P62484	Abl interactor 2 OS=Mus musculus OX=10090 GN=Abi2 PE=1 SV=1	0	37.589	17	6	12	3	446	49.4	6.01	34.73	6	0	0.81445	1.02016
High	P05555	Integrin alpha-M OS=Mus musculus OX=10090 GN=Itgam PE=1 SV=2	0	81.343	19	17	26	17	1153	127.4	7.27	61.26	17	0	0.815663	0.988534
High	Q99MU3	Double-stranded RNA-specific adenosine deaminase OS=Mus musculus OX=10090 GN=Adar PE=1 SV=2	0	141.059	33	28	48	28	1178	130.4	8.7	127.72	28	0	0.815943	1.04216
High	O35613	Death domain-associated protein 6 OS=Mus musculus OX=10090 GN=Daxx PE=1 SV=1	0	22.38	7	4	7	4	739	81.4	4.7	18.59	4	0	0.817442	1.02464
High	P11440	Cyclin-dependent kinase 1 OS=Mus musculus OX=10090 GN=Cdk1 PE=1 SV=3	0	94.775	54	14	35	12	297	34.1	8.43	105.13	14	1	0.818445	1.01007
High	Q8CIE4	Protein mono-ADP-ribosyltransferase PARP10 OS=Mus musculus OX=10090 GN=Parp10 PE=2 SV=1	0	51.044	13	9	13	9	960	103.6	5.02	31.85	9	0	0.81924	1.04745
High	P17897	Lysozyme C-1 OS=Mus musculus OX=10090 GN=Lyz1 PE=1 SV=1	0	23.99	39	6	12	2	148	16.8	9.41	24.7	6	0	0.823848	0.936404
High	Q9WUA6	RAC-gamma serine/threonine-protein kinase OS=Mus musculus OX=10090 GN=Akt3 PE=1 SV=1	0	42.529	15	8	11	2	479	55.7	6.02	28.21	8	0	0.823899	1.09618
High	Q922S8	Kinesin-like protein KIF2C OS=Mus musculus OX=10090 GN=Kif2c PE=1 SV=1	0	53.682	19	11	14	9	721	81	7.97	33.02	11	0	0.824705	1.10876
High	Q8BVK9	Sp110 nuclear body protein OS=Mus musculus OX=10090 GN=Sp110 PE=1 SV=1	0	21.337	11	4	6	4	445	50.1	9.86	13.51	4	0	0.825028	1.07389
High	P20444	Protein kinase C alpha type OS=Mus musculus OX=10090 GN=Prkca PE=1 SV=3	0	43.29	17	11	17	6	672	76.8	7.14	42.35	11	3	0.826988	1.01422
High	Q04646	Sodium/potassium-transporting ATPase subunit gamma OS=Mus musculus OX=10090 GN=Fxyd2 PE=1 SV=2	0	24.697	34	4	6	4	70	7.5	7.18	15.17	4	0	0.828274	0.890317
High	Q99M07	Cytochrome c oxidase assembly factor 5 OS=Mus musculus OX=10090 GN=Coa5 PE=1 SV=1	0	24.618	68	4	8	4	74	8.4	8.7	26.5	4	0	0.832384	1.01017
High	Q9D1C1	Ubiquitin-conjugating enzyme E2 C OS=Mus musculus OX=10090 GN=Ube2c PE=1 SV=1	0	23.233	21	3	8	3	179	19.6	7.33	20.4	3	0	0.833357	0.993544
High	P04184	Thymidine kinase, cytosolic OS=Mus musculus OX=10090 GN=Tk1 PE=1 SV=3	0	23.825	17	3	6	3	233	25.8	8.59	19.15	3	0	0.834346	1.02951
High	Q8CFE6	Sodium-coupled neutral amino acid symporter 2 OS=Mus musculus OX=10090 GN=Slc38a2 PE=1 SV=1	0	64.926	15	6	17	6	504	55.5	7.94	62.15	6	0	0.835536	0.99297
High	P37913	DNA ligase 1 OS=Mus musculus OX=10090 GN=Lig1 PE=1 SV=2	0	147.518	32	23	36	23	916	102.2	6.81	101.66	23	0	0.836396	1.00454
High	P0DOV2	Interferon-activable protein 204 OS=Mus musculus OX=10090 GN=Ifi204 PE=1 SV=1	0	138.939	36	19	49	12	619	69.4	8.69	141.99	19	6	0.836898	1.01202
High	Q03963	Interferon-induced, double-stranded RNA-activated protein kinase OS=Mus musculus OX=10090 GN=Eif2ak2 PE=1 SV=2	0	154.794	31	17	56	17	515	58.2	8.57	154.87	17	0	0.837262	0.968925
High	P97329	Kinesin-like protein KIF20A OS=Mus musculus OX=10090 GN=Kif20a PE=1 SV=1	0	25.712	9	6	6	6	887	99.8	6.99	11.99	6	0	0.838198	1.05572
High	O35144	Telomeric repeat-binding factor 2 OS=Mus musculus OX=10090 GN=Terf2 PE=1 SV=3	0	20.492	10	4	4	4	541	60.2	9.5	11.66	4	0	0.839416	0.977391
High	Q9WV30	Nuclear factor of activated T-cells 5 OS=Mus musculus OX=10090 GN=Nfat5 PE=1 SV=2	0	87.206	14	14	25	14	1534	165.7	5.19	71.03	14	0	0.840232	1.02899
High	Q9Z2B9	Ribosomal protein S6 kinase alpha-4 OS=Mus musculus OX=10090 GN=Rps6ka4 PE=1 SV=2	0	25.387	12	8	9	7	773	85.6	8.27	11.64	8	0	0.84051	1.11101
High	Q8VDF2	E3 ubiquitin-protein ligase UHRF1 OS=Mus musculus OX=10090 GN=Uhrf1 PE=1 SV=2	0	71.537	18	13	17	12	782	88.2	8.31	50.15	13	1	0.840573	1.01034
High	Q8BW96	Calcium/calmodulin-dependent protein kinase type 1D OS=Mus musculus OX=10090 GN=Camk1d PE=1 SV=2	0	87.847	43	12	32	8	385	42.9	7.17	92.73	12	0	0.841013	1.06569
High	Q8BT07	Centrosomal protein of 55 kDa OS=Mus musculus OX=10090 GN=Cep55 PE=1 SV=2	0	29.666	14	6	9	6	462	53.9	7.94	16.92	6	0	0.841126	1.04563
High	Q69Z37	Sterile alpha motif domain-containing protein 9-like OS=Mus musculus OX=10090 GN=Samd9l PE=1 SV=2	0	78.561	14	18	22	18	1561	180.1	6.99	50.17	18	0	0.841577	1.03484
High	Q9D4J7	PHD finger protein 6 OS=Mus musculus OX=10090 GN=Phf6 PE=1 SV=1	0	48.206	29	9	13	9	364	41.1	8.73	30.03	9	0	0.842116	0.996381
High	Q9D9K3	Cell death regulator Aven OS=Mus musculus OX=10090 GN=Aven PE=1 SV=2	0	38.347	35	9	14	9	342	37.2	4.98	34.79	9	0	0.843317	1.05199
High	A0A140LIF8	Immunity-related GTPase family M protein 2 OS=Mus musculus OX=10090 GN=Irgm2 PE=1 SV=2	0	18.606	15	4	5	2	395	45.2	6.96	12.5	4	0	0.843785	1.05409
High	Q8K078	Solute carrier organic anion transporter family member 4A1 OS=Mus musculus OX=10090 GN=Slco4a1 PE=1 SV=2	0	81.756	20	9	32	9	723	77.6	7.85	90.33	9	0	0.844573	1.01235
High	P26350	Prothymosin alpha OS=Mus musculus OX=10090 GN=Ptma PE=1 SV=2	0	53.362	23	4	16	4	111	12.2	3.79	49.13	4	0	0.84497	1.2019
High	P20664	DNA primase small subunit OS=Mus musculus OX=10090 GN=Prim1 PE=1 SV=1	0	48.556	19	7	16	7	417	49.3	8.6	41.05	7	0	0.846347	1.03098
High	Q01320	DNA topoisomerase 2-alpha OS=Mus musculus OX=10090 GN=Top2a PE=1 SV=2	0	196.273	24	33	67	23	1528	172.7	8.6	161.96	33	0	0.846421	1.03048
High	P04441	H-2 class II histocompatibility antigen gamma chain OS=Mus musculus OX=10090 GN=Cd74 PE=1 SV=3	0	50.007	27	7	26	7	279	31.5	8.34	65.09	7	0	0.846626	1.2118
High	Q9Z0J0	NPC intracellular cholesterol transporter 2 OS=Mus musculus OX=10090 GN=Npc2 PE=1 SV=1	0	77.726	52	10	68	10	149	16.4	7.68	175.29	10	0	0.847349	1.11298
High	O35955	Proteasome subunit beta type-10 OS=Mus musculus OX=10090 GN=Psmb10 PE=1 SV=1	0	27.658	24	5	9	5	273	29	6.87	27.48	5	0	0.848966	1.03844
High	O08599	Syntaxin-binding protein 1 OS=Mus musculus OX=10090 GN=Stxbp1 PE=1 SV=2	0	160.322	48	25	57	24	594	67.5	6.96	157.93	25	0	0.850399	1.01267
High	Q9EPR4	Solute carrier family 23 member 2 OS=Mus musculus OX=10090 GN=Slc23a2 PE=1 SV=2	0	15.055	10	4	5	4	648	70	7.5	10.84	4	0	0.852594	0.976175
High	O35368	Interferon-activable protein 203 OS=Mus musculus OX=10090 GN=Ifi203 PE=1 SV=1	0	78.639	38	11	31	9	408	46.3	9.35	84.56	11	0	0.853826	1.01253
High	P11928	2'-5'-oligoadenylate synthase 1A OS=Mus musculus OX=10090 GN=Oas1a PE=1 SV=2	0	127.679	43	17	54	17	367	42.4	8.09	155.52	17	0	0.85392	1.00096
High	P17918	Proliferating cell nuclear antigen OS=Mus musculus OX=10090 GN=Pcna PE=1 SV=2	0	222.084	64	17	140	16	261	28.8	4.77	429.33	17	1	0.854344	0.952639
High	Q640Q5	PAN2-PAN3 deadenylation complex subunit Pan3 OS=Mus musculus OX=10090 GN=Pan3 PE=1 SV=4	0	26.343	11	7	9	7	887	95.4	8.34	20.66	7	0	0.85588	1.09115
High	Q80VY9	ATP-dependent RNA helicase DHX33 OS=Mus musculus OX=10090 GN=Dhx33 PE=1 SV=1	0	26.889	8	6	10	6	698	78.3	8.94	18.53	6	0	0.855967	0.988324
High	D0QMC3	Myeloid cell nuclear differentiation antigen-like protein OS=Mus musculus OX=10090 GN=Mndal PE=1 SV=1	0	114.636	26	13	34	8	538	60.5	9.28	101.09	13	2	0.856845	1.01216
High	Q8BZ20	Protein mono-ADP-ribosyltransferase PARP12 OS=Mus musculus OX=10090 GN=Parp12 PE=1 SV=3	0	79.662	27	17	27	17	711	79.9	8.54	61.27	17	0	0.857263	1.02501
High	P06339	H-2 class I histocompatibility antigen, D-37 alpha chain OS=Mus musculus OX=10090 GN=H2-T23 PE=1 SV=1	0	35.142	21	7	14	4	357	40.8	6.35	42.38	7	0	0.858002	1.03935
High	P59328	WD repeat and HMG-box DNA-binding protein 1 OS=Mus musculus OX=10090 GN=Wdhd1 PE=1 SV=2	0	50.759	11	9	14	9	1117	124.2	5.63	26.09	9	0	0.858806	1.06648
High	Q3TB92	Allergin-1 OS=Mus musculus OX=10090 GN=Milr1 PE=1 SV=2	0	22.626	27	5	6	5	246	27.3	7.25	16.62	5	0	0.859281	1.06504
High	P24547	Inosine-5'-monophosphate dehydrogenase 2 OS=Mus musculus OX=10090 GN=Impdh2 PE=1 SV=2	0	349.34	56	33	114	29	514	55.8	7.28	380.35	33	3	0.859705	1.04512
High	Q61179	Interferon regulatory factor 9 OS=Mus musculus OX=10090 GN=Irf9 PE=1 SV=1	0	29.316	22	7	10	7	399	44.6	6.54	25.3	7	0	0.860134	1.02785
High	P54227	Stathmin OS=Mus musculus OX=10090 GN=Stmn1 PE=1 SV=2	0	96.19	39	11	38	11	149	17.3	5.97	137.75	11	0	0.860227	0.950901
High	Q9Z1N2	Origin recognition complex subunit 1 OS=Mus musculus OX=10090 GN=Orc1 PE=1 SV=2	0	21.746	9	6	6	6	840	95	9.1	14.14	6	0	0.862153	1.07966
High	P54116	Stomatin OS=Mus musculus OX=10090 GN=Stom PE=1 SV=3	0	103.585	50	11	37	11	284	31.4	6.93	99.8	11	0	0.862364	1.05965
High	P33611	DNA polymerase alpha subunit B OS=Mus musculus OX=10090 GN=Pola2 PE=1 SV=2	0	34.54	13	7	11	7	600	66.2	5.34	25.55	7	0	0.862583	1.02517
High	E9PVX6	Proliferation marker protein Ki-67 OS=Mus musculus OX=10090 GN=Mki67 PE=1 SV=1	0	311.884	28	61	82	61	3177	350.7	9.72	201.48	61	0	0.863393	0.99765
High	Q9Z0I6	Schlafen family member 2 OS=Mus musculus OX=10090 GN=Slfn2 PE=1 SV=1	0	21.339	8	3	4	3	378	42.4	6.38	12.67	3	0	0.863816	1.04611
High	Q9JIQ3	Diablo IAP-binding mitochondrial protein OS=Mus musculus OX=10090 GN=Diablo PE=1 SV=2	0	15.142	19	3	5	3	237	26.8	6.37	11.76	3	0	0.864033	1.04775
High	Q9ET26	E3 ubiquitin-protein ligase RNF114 OS=Mus musculus OX=10090 GN=Rnf114 PE=1 SV=2	0	76.089	54	10	27	10	229	25.7	7.03	66.37	10	0	0.864879	1.03807
High	Q8CBA2	Schlafen family member 5 OS=Mus musculus OX=10090 GN=Slfn5 PE=1 SV=2	0	79.643	23	18	27	18	884	100.8	6.93	61.87	18	0	0.865104	1.01075
High	Q9D4F8	Gamma-tubulin complex component 4 OS=Mus musculus OX=10090 GN=Tubgcp4 PE=1 SV=2	0	15.379	5	3	3	3	667	76.1	6.65	10.69	3	0	0.865193	1.14097
High	Q60592	Microtubule-associated serine/threonine-protein kinase 2 OS=Mus musculus OX=10090 GN=Mast2 PE=1 SV=1	0	10.112	2	3	5	2	1734	190.4	7.74	11.15	3	0	0.865385	1.12963
High	O35309	N-myc-interactor OS=Mus musculus OX=10090 GN=Nmi PE=1 SV=1	0	113.839	54	14	33	14	314	35.2	5.05	109.79	14	0	0.867939	0.989552
High	P23249	Putative helicase MOV-10 OS=Mus musculus OX=10090 GN=Mov10 PE=1 SV=2	0	274.445	46	41	97	41	1004	113.5	9.01	267.5	41	0	0.868158	0.982678
High	Q9CWY3	N-lysine methyltransferase SETD6 OS=Mus musculus OX=10090 GN=Setd6 PE=1 SV=1	0	17.513	12	4	5	4	473	52.9	4.86	11.48	4	0	0.869383	0.944712
High	Q3V009	Transmembrane emp24 domain-containing protein 1 OS=Mus musculus OX=10090 GN=Tmed1 PE=1 SV=1	0	12.972	17	3	4	3	227	25.2	4.5	12.95	3	0	0.869474	0.995157
High	E9QAM5	Helicase with zinc finger domain 2 OS=Mus musculus OX=10090 GN=Helz2 PE=1 SV=1	0	211.519	19	42	57	42	2947	331.4	8.07	125.53	42	0	0.870637	1.05186
High	Q99PG2	Opioid growth factor receptor OS=Mus musculus OX=10090 GN=Ogfr PE=1 SV=1	0	89.316	33	12	24	12	633	70.6	4.77	75.88	12	0	0.871709	1.09032
High	Q3TCN2	Putative phospholipase B-like 2 OS=Mus musculus OX=10090 GN=Plbd2 PE=1 SV=2	0	47.574	13	7	11	6	594	66.2	6.13	30.91	7	1	0.871718	1.07243
High	P43247	DNA mismatch repair protein Msh2 OS=Mus musculus OX=10090 GN=Msh2 PE=1 SV=1	0	122.885	30	21	39	21	935	104.1	5.96	94.1	21	0	0.871855	0.977861
High	Q9R1X4	Protein timeless homolog OS=Mus musculus OX=10090 GN=Timeless PE=1 SV=3	0	19.357	6	5	5	5	1197	137.4	5.49	10.65	5	0	0.872408	1.12322
High	Q8VBW5	HMG box transcription factor BBX OS=Mus musculus OX=10090 GN=Bbx PE=1 SV=2	0	26.579	10	9	10	8	907	100.7	8.59	17.05	9	0	0.872475	1.033
High	P27661	Histone H2AX OS=Mus musculus OX=10090 GN=H2ax PE=1 SV=2	0	57.795	38	5	56	2	143	15.1	10.74	187.38	5	0	0.872502	1.01041
High	P06795	ATP-dependent translocase ABCB1 OS=Mus musculus OX=10090 GN=Abcb1b PE=1 SV=1	0	113.287	19	19	31	14	1276	140.9	8.34	69.2	19	0	0.872572	0.99629
High	Q99KU1	Dehydrodolichyl diphosphate synthase complex subunit Dhdds OS=Mus musculus OX=10090 GN=Dhdds PE=2 SV=1	0	19.197	14	5	8	5	333	38.5	8.31	18.01	5	0	0.872789	1.33481
High	P49442	Inositol polyphosphate 1-phosphatase OS=Mus musculus OX=10090 GN=Inpp1 PE=1 SV=2	0	17.267	10	3	3	3	396	43.3	5.01	10.92	3	0	0.873082	1.05591
High	P36371	Antigen peptide transporter 2 OS=Mus musculus OX=10090 GN=Tap2 PE=1 SV=1	0	92.815	25	14	28	14	702	77.4	7.24	74.35	14	0	0.873159	1.06277
High	Q7TMI3	E3 ubiquitin-protein ligase UHRF2 OS=Mus musculus OX=10090 GN=Uhrf2 PE=1 SV=1	0	18.818	7	4	5	3	803	90	8.03	13.98	4	0	0.873239	1.04234
High	Q9D0N7	Chromatin assembly factor 1 subunit B OS=Mus musculus OX=10090 GN=Chaf1b PE=1 SV=1	0	21.672	10	5	7	5	572	63.1	6.55	17.71	5	0	0.873712	1.04844
High	Q64343	ATP-binding cassette sub-family G member 1 OS=Mus musculus OX=10090 GN=Abcg1 PE=1 SV=1	0	33.225	11	6	8	6	666	74	7.06	21.78	6	0	0.873892	1.0295
High	Q9Z2D1	Myotubularin-related protein 2 OS=Mus musculus OX=10090 GN=Mtmr2 PE=1 SV=3	0	24.22	17	8	10	7	643	73.2	7.25	12.19	8	0	0.874097	1.04091
High	Q9QUN7	Toll-like receptor 2 OS=Mus musculus OX=10090 GN=Tlr2 PE=1 SV=1	0	66.465	19	13	20	13	784	89.4	6.64	51.44	13	0	0.875228	1.07006
High	P35456	Urokinase plasminogen activator surface receptor OS=Mus musculus OX=10090 GN=Plaur PE=1 SV=1	0	21.667	21	6	11	6	327	35.4	6.83	20.09	6	0	0.875572	1.15346
High	Q8C6L5	Cyclic GMP-AMP synthase OS=Mus musculus OX=10090 GN=Cgas PE=1 SV=1	0	26.435	17	8	10	8	507	58.2	9.57	20.32	8	0	0.875639	0.986857
High	Q9WTS2	Alpha-(1,6)-fucosyltransferase OS=Mus musculus OX=10090 GN=Fut8 PE=1 SV=2	0	10.61	11	4	5	4	575	66.5	7.52	13.68	4	0	0.875706	1.20161
High	Q9WVL2	Signal transducer and activator of transcription 2 OS=Mus musculus OX=10090 GN=Stat2 PE=1 SV=1	0	27.108	7	7	11	7	923	105.4	5.27	21.59	7	0	0.876648	1.08656
High	Q3TUU5	Testis-expressed protein 30 OS=Mus musculus OX=10090 GN=Tex30 PE=1 SV=1	0	19.167	22	6	8	5	225	25.2	8.75	20.92	6	0	0.877107	0.933832
High	Q99LB0	Deoxynucleotidyltransferase terminal-interacting protein 1 OS=Mus musculus OX=10090 GN=Dnttip1 PE=1 SV=1	0	25.977	28	6	7	6	328	36.8	9.07	14.73	6	0	0.877214	0.820996
High	Q05910	Disintegrin and metalloproteinase domain-containing protein 8 OS=Mus musculus OX=10090 GN=Adam8 PE=1 SV=3	0	49.933	15	10	14	10	826	90	7.87	38.86	10	0	0.87734	1.07873
High	Q8BVW3	Tripartite motif-containing protein 14 OS=Mus musculus OX=10090 GN=Trim14 PE=1 SV=2	0	74.858	35	12	19	12	440	49.6	7.93	47.81	12	0	0.877746	1.0597
High	Q9DBC3	Cap-specific mRNA (nucleoside-2'-O-)-methyltransferase 1 OS=Mus musculus OX=10090 GN=Cmtr1 PE=1 SV=1	0	103.256	28	19	39	19	837	95.6	7.27	78.72	19	0	0.877933	0.966237
High	Q923W1	Trimethylguanosine synthase OS=Mus musculus OX=10090 GN=Tgs1 PE=1 SV=2	0	15.814	7	4	4	4	853	96.7	4.97	10.12	4	0	0.877934	0.909091
High	Q6WVG3	BTB/POZ domain-containing protein KCTD12 OS=Mus musculus OX=10090 GN=Kctd12 PE=1 SV=1	0	47.388	42	9	16	8	327	35.9	5.81	42.9	9	1	0.878016	1.22098
High	P09581	Macrophage colony-stimulating factor 1 receptor OS=Mus musculus OX=10090 GN=Csf1r PE=1 SV=3	0	128.884	23	18	47	17	977	109.1	6.21	128.15	18	1	0.880033	0.952355
High	Q8C172	Ceramide synthase 6 OS=Mus musculus OX=10090 GN=Cers6 PE=1 SV=1	0	18.806	9	5	7	5	384	44.8	7.64	16.27	5	0	0.880037	1.10327
High	Q60848	Lymphocyte-specific helicase OS=Mus musculus OX=10090 GN=Hells PE=1 SV=2	0	26.091	9	7	9	7	821	95.1	8	21.63	7	0	0.880532	1.02868
High	P97864	Caspase-7 OS=Mus musculus OX=10090 GN=Casp7 PE=1 SV=2	0	9.982	12	3	4	3	303	34	6.33	10.55	3	0	0.880672	0.905057
High	Q9QZV9	NTF2-related export protein 1 OS=Mus musculus OX=10090 GN=Nxt1 PE=1 SV=2	0	17.825	31	3	6	2	140	15.8	5.03	15.39	3	0	0.880674	0.920471
High	Q61686	Chromobox protein homolog 5 OS=Mus musculus OX=10090 GN=Cbx5 PE=1 SV=1	0	75.432	40	7	24	7	191	22.2	5.86	69.44	7	0	0.880803	0.928839
High	Q8VEM1	E3 ubiquitin-protein ligase RNF130 OS=Mus musculus OX=10090 GN=Rnf130 PE=2 SV=1	0	17.224	11	3	4	2	419	46.3	8.92	11.01	3	0	0.881481	1.58824
High	Q9QZU9	Ubiquitin/ISG15-conjugating enzyme E2 L6 OS=Mus musculus OX=10090 GN=Ube2l6 PE=1 SV=3	0	16.642	25	6	12	6	153	17.8	8.09	27.62	6	0	0.88177	0.98206
High	Q9WUV0	Origin recognition complex subunit 5 OS=Mus musculus OX=10090 GN=Orc5 PE=2 SV=1	0	15.033	9	4	7	4	435	50.2	8.06	11.37	4	0	0.881907	0.955774
High	Q9ER38	Torsin-3A OS=Mus musculus OX=10090 GN=Tor3a PE=1 SV=2	0	82.046	36	12	33	11	385	43.8	6.28	77.7	12	1	0.882049	0.983849
High	Q99J62	Replication factor C subunit 4 OS=Mus musculus OX=10090 GN=Rfc4 PE=1 SV=1	0	60.306	29	10	16	10	364	39.8	6.7	43.55	10	0	0.882394	0.978108
High	Q6PR54	Telomere-associated protein RIF1 OS=Mus musculus OX=10090 GN=Rif1 PE=1 SV=2	0	94.309	9	19	23	18	2419	266.1	5.57	60.71	19	0	0.882687	1.04126
High	Q8BHC4	Dephospho-CoA kinase domain-containing protein OS=Mus musculus OX=10090 GN=Dcakd PE=1 SV=1	0	19.139	26	5	5	5	231	26.5	9.58	11.99	5	0	0.883483	1.0337
High	Q8BH64	EH domain-containing protein 2 OS=Mus musculus OX=10090 GN=Ehd2 PE=1 SV=1	0	16.772	7	4	12	2	543	61.1	6.51	30.64	4	0	0.883651	1.0227
High	Q9ESV0	ATP-dependent RNA helicase DDX24 OS=Mus musculus OX=10090 GN=Ddx24 PE=1 SV=2	0	165.011	32	24	57	24	857	96.4	9.36	163.92	24	0	0.883895	0.974327
High	Q9CPV7	Palmitoyltransferase ZDHHC6 OS=Mus musculus OX=10090 GN=Zdhhc6 PE=1 SV=1	0	16.813	8	3	5	3	413	47.5	8.54	12.45	3	0	0.884086	1.04333
High	P39428	TNF receptor-associated factor 1 OS=Mus musculus OX=10090 GN=Traf1 PE=1 SV=2	0	84.663	43	11	25	11	409	45.4	5.78	74.62	11	0	0.884551	0.942885
High	P31240	Platelet-derived growth factor subunit B OS=Mus musculus OX=10090 GN=Pdgfb PE=2 SV=1	0	35.782	23	5	11	5	241	27.4	9.39	33.24	5	0	0.885029	1.16392
High	Q8BTV2	Cleavage and polyadenylation specificity factor subunit 7 OS=Mus musculus OX=10090 GN=Cpsf7 PE=1 SV=2	0	19.938	14	6	6	6	471	52	8	14.63	6	0	0.885125	0.980202
High	O54946	DnaJ homolog subfamily B member 6 OS=Mus musculus OX=10090 GN=Dnajb6 PE=1 SV=4	0	37.011	10	5	7	4	365	39.8	9.36	22	5	0	0.885856	0.863445
High	Q8C092	Transcription initiation factor TFIID subunit 5 OS=Mus musculus OX=10090 GN=Taf5 PE=1 SV=1	0	23.704	5	2	3	2	801	87	5.64	12.03	2	0	0.886105	0.948586
High	P33609	DNA polymerase alpha catalytic subunit OS=Mus musculus OX=10090 GN=Pola1 PE=1 SV=2	0	66.423	11	13	17	12	1465	167.2	5.74	39.65	13	1	0.886374	1.01451
High	Q00899	Transcriptional repressor protein YY1 OS=Mus musculus OX=10090 GN=Yy1 PE=1 SV=1	0	34.003	11	4	11	4	414	44.7	6.29	30.76	4	0	0.886382	1.01311
High	Q8VE10	N-alpha-acetyltransferase 40 OS=Mus musculus OX=10090 GN=Naa40 PE=1 SV=1	0	33.168	24	5	8	5	237	27.2	7.36	27.68	5	0	0.886943	0.927268
High	P28704	Retinoic acid receptor RXR-beta OS=Mus musculus OX=10090 GN=Rxrb PE=1 SV=2	0	28.389	13	7	9	7	520	55.8	8.27	20.01	7	0	0.886958	1.02612
High	Q8K298	Anillin OS=Mus musculus OX=10090 GN=Anln PE=1 SV=2	0	28.91	7	6	6	6	1121	122.7	6.98	11.81	6	0	0.88762	0.985589
High	Q61127	NGFI-A-binding protein 2 OS=Mus musculus OX=10090 GN=Nab2 PE=1 SV=2	0	45.467	20	10	15	10	525	56.5	6.86	40.26	10	0	0.887722	1.01915
High	Q5SYL3	Bridge-like lipid transfer protein family member 2 OS=Mus musculus OX=10090 GN=Bltp2 PE=1 SV=1	0	24.903	3	6	6	6	2234	254.3	7.34	14.61	6	0	0.88808	1.09119
High	Q8VDV8	MIT domain-containing protein 1 OS=Mus musculus OX=10090 GN=Mitd1 PE=1 SV=1	0	16.23	15	3	7	3	249	28.8	8.06	22.89	3	0	0.888818	1.06614
High	P20918	Plasminogen OS=Mus musculus OX=10090 GN=Plg PE=1 SV=3	0	9.784	3	3	8	2	812	90.7	6.6	18.35	3	0	0.889468	1.03825
High	Q9QXH4	Integrin alpha-X OS=Mus musculus OX=10090 GN=Itgax PE=1 SV=1	0	65.629	12	12	21	12	1169	129.1	6.64	41.31	12	0	0.889582	1.24353
High	Q8BLH7	HIRA-interacting protein 3 OS=Mus musculus OX=10090 GN=Hirip3 PE=1 SV=1	0	27.519	11	5	8	5	601	65.2	7.84	17.82	5	0	0.889773	0.943393
High	O35516	Neurogenic locus notch homolog protein 2 OS=Mus musculus OX=10090 GN=Notch2 PE=1 SV=2	0	50.987	7	11	14	11	2473	265.5	5.22	33.34	11	0	0.8899	1.08414
High	Q64378	Peptidyl-prolyl cis-trans isomerase FKBP5 OS=Mus musculus OX=10090 GN=Fkbp5 PE=1 SV=1	0	53.911	28	12	15	12	456	50.9	7.8	35.97	12	0	0.88992	1.08726
High	Q09200	Beta-1,4 N-acetylgalactosaminyltransferase 1 OS=Mus musculus OX=10090 GN=B4galnt1 PE=1 SV=1	0	64.988	23	12	24	12	533	59.2	8.59	52.29	12	0	0.890671	1.0511
High	Q922R5	Serine/threonine-protein phosphatase 4 regulatory subunit 3B OS=Mus musculus OX=10090 GN=Ppp4r3b PE=1 SV=2	0	48.702	14	10	20	3	820	93.9	4.86	46.85	10	0	0.890756	1.13208
High	P60904	DnaJ homolog subfamily C member 5 OS=Mus musculus OX=10090 GN=Dnajc5 PE=1 SV=1	0	44.702	19	5	12	5	198	22.1	5.07	38.97	5	0	0.891095	0.920144
High	Q8BKW4	rRNA N6-adenosine-methyltransferase ZCCHC4 OS=Mus musculus OX=10090 GN=Zcchc4 PE=2 SV=1	0	15.915	8	4	5	4	512	58.5	8.15	10.26	4	0	0.891333	0.932685
High	Q9D379	Epoxide hydrolase 1 OS=Mus musculus OX=10090 GN=Ephx1 PE=1 SV=2	0	81.963	39	16	33	16	455	52.5	8.35	85.16	16	0	0.891596	1.12781
High	Q8BY71	Histone acetyltransferase type B catalytic subunit OS=Mus musculus OX=10090 GN=Hat1 PE=1 SV=1	0	38.69	30	9	15	9	416	49.2	6.33	28.68	9	0	0.891746	1.02267
High	O08648	Mitogen-activated protein kinase kinase kinase 4 OS=Mus musculus OX=10090 GN=Map3k4 PE=1 SV=2	0	44.522	10	13	14	13	1597	179.7	6.43	22.41	13	0	0.892276	1.0205
High	P97875	Jun dimerization protein 2 OS=Mus musculus OX=10090 GN=Jdp2 PE=1 SV=2	0	17.781	28	4	4	4	163	18.7	9.26	10.09	4	0	0.892347	1.07296
High	Q61168	Lysosomal-associated transmembrane protein 5 OS=Mus musculus OX=10090 GN=Laptm5 PE=1 SV=1	0	18.727	16	3	8	3	261	29.6	8.62	15.85	3	0	0.892506	1.13665
High	Q9CY94	DNA replication complex GINS protein PSF3 OS=Mus musculus OX=10090 GN=Gins3 PE=2 SV=1	0	19.682	31	5	5	5	216	24.6	5.64	12.91	5	0	0.893471	0.968077
High	Q8K2Z4	Condensin complex subunit 1 OS=Mus musculus OX=10090 GN=Ncapd2 PE=1 SV=2	0	148.971	24	27	38	27	1392	155.6	6.38	98.42	27	0	0.893753	0.971087
High	P25425	POU domain, class 2, transcription factor 1 OS=Mus musculus OX=10090 GN=Pou2f1 PE=1 SV=3	0	44.727	8	4	9	4	770	79.5	6.57	30.38	4	0	0.893957	1.01962
High	Q80T69	Lysine-specific demethylase 9 OS=Mus musculus OX=10090 GN=Rsbn1 PE=1 SV=3	0	42.352	14	9	12	9	795	89.2	8.65	34.14	9	0	0.894169	1.0247
High	P33174	Chromosome-associated kinesin KIF4 OS=Mus musculus OX=10090 GN=Kif4 PE=1 SV=3	0	33.568	11	10	16	9	1231	139.4	6.68	25.85	10	0	0.894173	1.04569
High	Q9CQ43	Deoxyuridine 5'-triphosphate nucleotidohydrolase OS=Mus musculus OX=10090 GN=Dut PE=1 SV=1	0	78.533	59	7	21	7	162	17.4	6.04	59.61	7	0	0.894333	0.971583
High	Q9QYG0	Protein NDRG2 OS=Mus musculus OX=10090 GN=Ndrg2 PE=1 SV=1	0	97.126	42	12	36	11	371	40.8	5.4	72.39	12	1	0.894418	0.918611
High	Q9D4V0	Ethanolamine kinase 1 OS=Mus musculus OX=10090 GN=Etnk1 PE=1 SV=2	0	22.583	20	5	5	5	363	42	5.44	14.24	5	0	0.894558	0.95057
High	Q64701	Retinoblastoma-like protein 1 OS=Mus musculus OX=10090 GN=Rbl1 PE=1 SV=3	0	18.235	5	5	5	5	1063	119.4	7.49	11.48	5	0	0.895493	1.02918
High	Q9CX66	NOP protein chaperone 1 OS=Mus musculus OX=10090 GN=Nopchap1 PE=1 SV=1	0	24.366	31	4	8	4	185	20	4.84	15.24	4	0	0.895735	1.10053
High	Q8C156	Condensin complex subunit 2 OS=Mus musculus OX=10090 GN=Ncaph PE=1 SV=1	0	63.331	18	9	16	9	731	82.3	4.96	40.38	9	0	0.896065	1.00909
High	Q9Z2Z6	Mitochondrial carnitine/acylcarnitine carrier protein OS=Mus musculus OX=10090 GN=Slc25a20 PE=1 SV=1	0	36.414	25	8	20	8	301	33	9.11	35.68	8	0	0.896506	1.06783
High	Q91WC9	Diacylglycerol lipase-beta OS=Mus musculus OX=10090 GN=Daglb PE=1 SV=2	0	50.741	20	11	16	11	669	73.9	6.73	44.72	11	0	0.896532	1.09737
High	Q8CG48	Structural maintenance of chromosomes protein 2 OS=Mus musculus OX=10090 GN=Smc2 PE=1 SV=2	0	235.278	32	34	69	34	1191	134.2	8.41	205.37	34	0	0.896926	0.986745
High	Q99JP4	Anaphase-promoting complex subunit CDC26 OS=Mus musculus OX=10090 GN=Cdc26 PE=1 SV=1	0	13.073	45	4	5	4	85	9.8	6.81	11.91	4	0	0.897766	1.04705
High	Q60710	Deoxynucleoside triphosphate triphosphohydrolase SAMHD1 OS=Mus musculus OX=10090 GN=Samhd1 PE=1 SV=3	0	373.261	65	38	160	38	658	75.8	7.93	453.46	38	0	0.898089	0.970172
High	Q9D2Y4	Mixed lineage kinase domain-like protein OS=Mus musculus OX=10090 GN=Mlkl PE=1 SV=1	0	74.176	39	19	32	19	472	54.3	8.25	73.66	19	0	0.898113	0.987653
High	Q8C6E0	Cilia- and flagella-associated protein 36 OS=Mus musculus OX=10090 GN=Cfap36 PE=1 SV=1	0	17.297	17	5	7	4	343	39.6	4.93	12.9	5	0	0.898237	1.03628
High	Q2VPU4	MLX-interacting protein OS=Mus musculus OX=10090 GN=Mlxip PE=1 SV=1	0	17.431	6	3	3	3	917	100.7	8.32	10.86	3	0	0.89863	1.14787
High	Q9QUG2	DNA polymerase kappa OS=Mus musculus OX=10090 GN=Polk PE=1 SV=1	0	50.389	13	9	16	8	852	95.9	6.7	38.7	9	1	0.898919	1.01358
High	Q6P4S6	Serine/threonine-protein kinase SIK3 OS=Mus musculus OX=10090 GN=Sik3 PE=1 SV=4	0	33.136	7	9	11	8	1369	150.6	7.02	29.24	9	1	0.899327	1.03363
High	P63087	Serine/threonine-protein phosphatase PP1-gamma catalytic subunit OS=Mus musculus OX=10090 GN=Ppp1cc PE=1 SV=1	0	213.662	54	18	103	2	323	37	6.54	336.31	18	0	0.899335	0.912463
High	P54726	UV excision repair protein RAD23 homolog A OS=Mus musculus OX=10090 GN=Rad23a PE=1 SV=2	0	65.695	28	10	38	8	363	39.7	4.58	85.93	10	0	0.899457	0.805915
High	Q99LZ3	DNA replication complex GINS protein SLD5 OS=Mus musculus OX=10090 GN=Gins4 PE=1 SV=1	0	26.37	33	6	7	6	223	25.9	5.24	18.52	6	0	0.899964	0.97696
High	Q60870	Receptor expression-enhancing protein 5 OS=Mus musculus OX=10090 GN=Reep5 PE=1 SV=1	0	28.146	15	3	16	3	185	21	8.38	41.46	3	0	0.900911	1.03309
High	Q9D735	Telomerase RNA component interacting RNase OS=Mus musculus OX=10090 GN=Trir PE=1 SV=1	0	17.129	12	2	4	2	173	18.4	9.67	13.33	2	0	0.90116	0.890879
High	Q9D853	EEF1A lysine methyltransferase 2 OS=Mus musculus OX=10090 GN=Eef1akmt2 PE=1 SV=1	0	39.375	34	7	11	7	244	26.8	5.15	31.41	7	0	0.901257	1.02079
High	P31324	cAMP-dependent protein kinase type II-beta regulatory subunit OS=Mus musculus OX=10090 GN=Prkar2b PE=1 SV=3	0	41.889	30	9	15	7	416	46.1	4.98	31.56	9	0	0.901333	0.87574
High	Q99MD9	Nuclear autoantigenic sperm protein OS=Mus musculus OX=10090 GN=Nasp PE=1 SV=2	0	181.453	31	22	57	21	773	83.9	4.37	151.4	22	0	0.901445	0.90088
High	P23780	Beta-galactosidase OS=Mus musculus OX=10090 GN=Glb1 PE=1 SV=1	0	143.837	32	17	66	16	647	73.1	7.47	184.55	17	1	0.901533	1.03001
High	Q9EQ32	Phosphoinositide 3-kinase adapter protein 1 OS=Mus musculus OX=10090 GN=Pik3ap1 PE=1 SV=1	0	202.433	39	24	79	24	811	90.9	5.17	241.49	24	0	0.901898	0.998945
High	P31266	Recombining binding protein suppressor of hairless OS=Mus musculus OX=10090 GN=Rbpj PE=1 SV=1	0	94.058	24	13	29	13	526	58.5	8.13	72.39	13	0	0.902034	0.926618
High	Q91X21	Uncharacterized protein KIAA2013 OS=Mus musculus OX=10090 GN=Kiaa2013 PE=1 SV=1	0	27.612	10	6	7	6	634	69.4	7.8	21.85	6	0	0.902152	1.00898
High	Q9Z0F8	Disintegrin and metalloproteinase domain-containing protein 17 OS=Mus musculus OX=10090 GN=Adam17 PE=1 SV=3	0	43.024	18	10	12	10	827	93	5.94	26.01	10	0	0.902254	1.02557
High	Q8R060	Protein zwilch homolog OS=Mus musculus OX=10090 GN=Zwilch PE=1 SV=1	0	12.658	5	3	6	3	589	66.8	6.02	11.11	3	0	0.902275	0.955649
High	Q3TL26	Dimethyladenosine transferase 2, mitochondrial OS=Mus musculus OX=10090 GN=Tfb2m PE=2 SV=1	0	15.309	8	3	4	3	396	45.8	9.09	12.15	3	0	0.902306	1.11152
High	Q6P2L6	Histone-lysine N-methyltransferase NSD3 OS=Mus musculus OX=10090 GN=Nsd3 PE=1 SV=2	0	38.499	7	7	7	7	1439	160.9	8.27	20.86	7	0	0.902314	1.03724
High	Q9D0S4	Neuralized-like protein 2 OS=Mus musculus OX=10090 GN=Neurl2 PE=1 SV=1	0	16.458	22	4	6	4	285	31.5	7.88	16.79	4	0	0.902362	1.03403
High	Q7TMR0	Lysosomal Pro-X carboxypeptidase OS=Mus musculus OX=10090 GN=Prcp PE=1 SV=2	0	29.421	18	8	11	8	491	55	6.79	18.52	8	0	0.902678	1.01758
High	Q6P3B9	Putative ribosome-binding factor A, mitochondrial OS=Mus musculus OX=10090 GN=Rbfa PE=1 SV=1	0	9.879	9	3	5	3	350	39.3	7.33	11.88	3	0	0.903141	0.863768
High	Q6P9P6	Kinesin-like protein KIF11 OS=Mus musculus OX=10090 GN=Kif11 PE=1 SV=1	0	34.593	10	9	9	9	1052	118	6	15.36	9	0	0.903179	0.99908
High	Q9QZL0	Receptor-interacting serine/threonine-protein kinase 3 OS=Mus musculus OX=10090 GN=Ripk3 PE=1 SV=2	0	130.772	43	17	43	17	486	53.3	7.53	130.02	17	0	0.903241	1.00116
High	P48722	Heat shock 70 kDa protein 4L OS=Mus musculus OX=10090 GN=Hspa4l PE=1 SV=2	0	357.643	58	40	134	37	838	94.3	5.74	360.58	40	0	0.903728	0.917461
High	Q9D0M5	Dynein light chain 2, cytoplasmic OS=Mus musculus OX=10090 GN=Dynll2 PE=1 SV=1	0	63.9	58	5	19	2	89	10.3	7.37	62.91	5	0	0.903953	0.92674
High	P17809	Solute carrier family 2, facilitated glucose transporter member 1 OS=Mus musculus OX=10090 GN=Slc2a1 PE=1 SV=4	0	28.728	12	6	18	6	492	53.9	8.87	44.21	6	0	0.904093	1.04811
High	Q6P9L6	Kinesin-like protein KIF15 OS=Mus musculus OX=10090 GN=Kif15 PE=1 SV=1	0	78.008	14	16	19	16	1387	160	6.05	49.94	16	0	0.904655	1.03294
High	Q9EQH2	Endoplasmic reticulum aminopeptidase 1 OS=Mus musculus OX=10090 GN=Erap1 PE=1 SV=2	0	170.162	31	26	69	26	930	106.5	6.2	161.42	26	0	0.904771	0.955484
High	Q9DAT2	MRG/MORF4L-binding protein OS=Mus musculus OX=10090 GN=Mrgbp PE=1 SV=2	0	16.72	17	3	5	3	204	22.4	5.83	11.03	3	0	0.904885	1.05971
High	Q8CG47	Structural maintenance of chromosomes protein 4 OS=Mus musculus OX=10090 GN=Smc4 PE=1 SV=1	0	152.2	25	29	50	29	1286	146.8	7.3	117.9	29	0	0.905105	0.99819
High	Q8C078	Calcium/calmodulin-dependent protein kinase kinase 2 OS=Mus musculus OX=10090 GN=Camkk2 PE=1 SV=2	0	55.17	17	9	17	9	588	64.6	5.9	39.03	9	0	0.905297	1.01419
High	Q08122	Transducin-like enhancer protein 3 OS=Mus musculus OX=10090 GN=Tle3 PE=1 SV=3	0	15.518	6	4	7	2	772	83.4	7.2	11.38	4	0	0.905369	1.1005
High	P49718	DNA replication licensing factor MCM5 OS=Mus musculus OX=10090 GN=Mcm5 PE=1 SV=2	0	203.109	40	28	85	28	734	82.4	8.29	209.75	28	0	0.905401	0.973667
High	Q9JM90	Signal-transducing adaptor protein 1 OS=Mus musculus OX=10090 GN=Stap1 PE=1 SV=1	0	55.406	46	11	14	11	297	34.6	8.44	36.09	11	0	0.905637	1.00586
High	P11157	Ribonucleoside-diphosphate reductase subunit M2 OS=Mus musculus OX=10090 GN=Rrm2 PE=1 SV=1	0	25.972	23	8	10	7	390	45.1	5.45	16.79	8	1	0.90566	1.05556
High	Q8R323	Replication factor C subunit 3 OS=Mus musculus OX=10090 GN=Rfc3 PE=1 SV=1	0	75.662	40	12	22	12	356	40.5	8.38	70.34	12	0	0.906086	0.988218
High	Q8BJM5	Zinc transporter 6 OS=Mus musculus OX=10090 GN=Slc30a6 PE=1 SV=1	0	19.121	10	3	4	3	460	51	9.29	13.07	3	0	0.90625	1.05682
High	Q9QZD8	Mitochondrial dicarboxylate carrier OS=Mus musculus OX=10090 GN=Slc25a10 PE=1 SV=2	0	72.877	37	8	17	8	287	31.7	9.32	62.09	8	0	0.906285	1.04127
High	O35316	Sodium- and chloride-dependent taurine transporter OS=Mus musculus OX=10090 GN=Slc6a6 PE=1 SV=2	0	22.75	8	5	13	4	621	69.8	7.23	29.34	5	0	0.906581	1.02266
High	Q9WTV7	E3 ubiquitin-protein ligase RLIM OS=Mus musculus OX=10090 GN=Rlim PE=1 SV=2	0	27.582	13	6	9	6	600	66.3	6.9	18.96	6	0	0.907459	1.02472
High	Q9JJF9	Signal peptide peptidase-like 2A OS=Mus musculus OX=10090 GN=Sppl2a PE=1 SV=2	0	17.814	10	3	5	3	523	58.1	7.06	14.15	3	0	0.908665	0.970218
High	Q8K245	UV radiation resistance-associated protein OS=Mus musculus OX=10090 GN=Uvrag PE=1 SV=2	0	51.544	23	14	17	14	698	77.5	7.97	41.37	14	0	0.908697	0.989423
High	Q8BM72	Heat shock 70 kDa protein 13 OS=Mus musculus OX=10090 GN=Hspa13 PE=1 SV=1	0	51.284	14	7	12	7	471	51.7	5.63	32.58	7	0	0.908761	1.04503
High	Q8BX09	Retinoblastoma-binding protein 5 OS=Mus musculus OX=10090 GN=Rbbp5 PE=1 SV=2	0	53.274	21	9	15	9	538	59.1	5.1	40.48	9	0	0.909525	1.01195
High	O09159	Lysosomal alpha-mannosidase OS=Mus musculus OX=10090 GN=Man2b1 PE=1 SV=4	0	63.691	15	12	14	12	1013	114.6	8.13	36.36	12	0	0.910168	1.11744
High	Q9D3E6	Cohesin subunit SA-1 OS=Mus musculus OX=10090 GN=Stag1 PE=1 SV=3	0	51.865	12	14	24	9	1258	144.3	5.59	42.83	14	0	0.91017	1.02531
High	Q9JK91	DNA mismatch repair protein Mlh1 OS=Mus musculus OX=10090 GN=Mlh1 PE=1 SV=2	0	24.346	11	6	7	6	760	84.6	5.62	14.88	6	0	0.91019	1.07242
High	Q9CRC9	Glucosamine-6-phosphate isomerase 2 OS=Mus musculus OX=10090 GN=Gnpda2 PE=1 SV=1	0	71.381	29	8	24	5	276	31.1	6.9	58.73	8	0	0.910239	1.07803
High	Q91WQ5	TAF5-like RNA polymerase II p300/CBP-associated factor-associated factor 65 kDa subunit 5L OS=Mus musculus OX=10090 GN=Taf5l PE=2 SV=1	0	24.386	12	6	6	6	589	65.9	5.92	11.09	6	0	0.910448	1.19126
High	E9PYH6	Histone-lysine N-methyltransferase SETD1A OS=Mus musculus OX=10090 GN=Setd1a PE=1 SV=1	0	76.872	10	16	23	16	1716	185.9	5.06	54.67	16	0	0.91064	0.987859
High	Q9Z1B5	Mitotic spindle assembly checkpoint protein MAD2A OS=Mus musculus OX=10090 GN=Mad2l1 PE=1 SV=2	0	53.231	36	7	14	7	205	23.6	5.2	41.16	7	0	0.911075	0.941792
High	P13864	DNA (cytosine-5)-methyltransferase 1 OS=Mus musculus OX=10090 GN=Dnmt1 PE=1 SV=5	0	265.5	36	43	86	43	1620	183.1	7.74	247.43	43	0	0.911121	0.942977
High	Q9CQ89	Protein CutA OS=Mus musculus OX=10090 GN=Cuta PE=1 SV=3	0	16.53	15	2	7	2	177	18.9	6.77	24.58	2	0	0.911151	1.22612
High	Q99M15	Proline-serine-threonine phosphatase-interacting protein 2 OS=Mus musculus OX=10090 GN=Pstpip2 PE=1 SV=4	0	102.311	55	17	39	17	334	38.9	8.37	119.83	17	0	0.911275	1.03504
High	Q61881	DNA replication licensing factor MCM7 OS=Mus musculus OX=10090 GN=Mcm7 PE=1 SV=1	0	234.781	51	34	101	34	719	81.2	6.37	261.21	34	0	0.91137	0.935492
High	Q9CYF5	RCC1-like G exchanging factor-like protein OS=Mus musculus OX=10090 GN=Rcc1l PE=1 SV=1	0	33.284	22	8	12	8	461	50	8.29	21.7	8	0	0.91195	1.01543
High	O54890	Integrin beta-3 OS=Mus musculus OX=10090 GN=Itgb3 PE=1 SV=2	0	96.963	27	16	27	16	787	86.7	5.24	74.61	16	0	0.912083	1.00957
High	P39098	Mannosyl-oligosaccharide 1,2-alpha-mannosidase IB OS=Mus musculus OX=10090 GN=Man1a2 PE=1 SV=1	0	24.855	12	5	5	5	641	72.8	8.28	13.52	5	0	0.912272	1.00746
High	O88942	Nuclear factor of activated T-cells, cytoplasmic 1 OS=Mus musculus OX=10090 GN=Nfatc1 PE=1 SV=1	0	177.182	40	23	66	20	717	77.8	7.72	190.69	23	3	0.912289	0.991742
High	Q8BYU6	Torsin-1A-interacting protein 2 OS=Mus musculus OX=10090 GN=Tor1aip2 PE=1 SV=1	0	31.091	12	4	10	3	502	54.5	4.86	28.27	4	0	0.912405	1.02854
High	Q8BM39	Pre-mRNA-splicing factor 18 OS=Mus musculus OX=10090 GN=Prpf18 PE=1 SV=1	0	19.8	26	7	7	6	342	39.9	8.15	14.42	7	0	0.912679	1.07533
High	P21958	Antigen peptide transporter 1 OS=Mus musculus OX=10090 GN=Tap1 PE=1 SV=3	0	94.393	29	15	31	15	724	78.8	8.79	95.37	15	0	0.912973	1.04668
High	Q6PGF3	Mediator of RNA polymerase II transcription subunit 16 OS=Mus musculus OX=10090 GN=Med16 PE=1 SV=2	0	32.736	9	7	9	7	828	91.7	7.75	21.84	7	0	0.912973	0.92917
High	Q9CQT5	Proteasome maturation protein OS=Mus musculus OX=10090 GN=Pomp PE=1 SV=1	0	29.436	50	6	7	6	141	15.8	5.49	22.5	6	0	0.913315	0.979489
High	Q8BPA8	Protein DPCD OS=Mus musculus OX=10090 GN=Dpcd PE=1 SV=1	0	26.603	23	5	5	5	203	23	9.03	14.48	5	0	0.913346	0.979051
High	Q5NBY9	POZ (BTB) and AT hook-containing zinc finger 1 OS=Mus musculus OX=10090 GN=Patz1 PE=1 SV=1	0	20.795	8	4	5	3	687	74.1	8.35	12.5	4	0	0.913493	0.933569
High	Q9Z2R6	Protein unc-119 homolog A OS=Mus musculus OX=10090 GN=Unc119 PE=1 SV=1	0	32.153	35	6	13	5	240	27	6.15	29.61	6	0	0.91358	0.995086
High	Q9ERU3	Zinc finger protein 22 OS=Mus musculus OX=10090 GN=Znf22 PE=1 SV=2	0	23.917	19	4	5	3	237	27.3	10.29	14.09	4	0	0.913662	1.00445
High	Q8K387	Ubiquitin carboxyl-terminal hydrolase 45 OS=Mus musculus OX=10090 GN=Usp45 PE=1 SV=1	0	29.465	9	7	8	7	813	90.3	8.12	20.83	7	0	0.913703	0.952961
High	O35242	Protein FAN OS=Mus musculus OX=10090 GN=Nsmaf PE=1 SV=2	0	24.29	8	6	8	6	920	104.5	5.91	17.71	6	0	0.913998	1.00434
High	Q8BHT6	Beta-1,3-glucosyltransferase OS=Mus musculus OX=10090 GN=B3glct PE=1 SV=3	0	19.332	10	6	8	5	489	55.3	6.92	21.1	6	0	0.914223	1.02728
High	Q6DFV5	Probable helicase with zinc finger domain OS=Mus musculus OX=10090 GN=Helz PE=1 SV=2	0	44.466	7	10	16	10	1964	219.7	7.4	32.69	10	0	0.915181	0.964185
High	E9Q5G3	Kinesin-like protein KIF23 OS=Mus musculus OX=10090 GN=Kif23 PE=1 SV=1	0	38.537	15	9	10	9	953	108.7	8.66	13.21	9	0	0.915522	1.10473
High	Q8BZX4	Splicing regulatory glutamine/lysine-rich protein 1 OS=Mus musculus OX=10090 GN=Srek1 PE=2 SV=1	0	51.172	17	5	13	5	494	56.7	10.48	36.92	5	0	0.915848	1.02837
High	Q9WUK4	Replication factor C subunit 2 OS=Mus musculus OX=10090 GN=Rfc2 PE=1 SV=1	0	69.763	50	15	22	15	349	38.7	6.44	68.35	15	0	0.915919	0.945988
High	P45481	Histone lysine acetyltransferase CREBBP OS=Mus musculus OX=10090 GN=Crebbp PE=1 SV=3	0	83.935	10	23	31	11	2441	265.3	8.54	68.05	23	0	0.916016	1.00725
High	Q9WUL7	ADP-ribosylation factor-like protein 3 OS=Mus musculus OX=10090 GN=Arl3 PE=1 SV=1	0	42.457	44	6	16	6	182	20.5	7.24	51.69	6	0	0.916252	1
High	O09117	Synaptophysin-like protein 1 OS=Mus musculus OX=10090 GN=Sypl1 PE=1 SV=2	0	21.767	13	2	10	2	261	28.9	8.79	18.12	2	0	0.916388	1.01603
High	Q80WC1	Ubinuclein-2 OS=Mus musculus OX=10090 GN=Ubn2 PE=1 SV=2	0	26.006	8	7	7	7	1314	141.7	9.17	11.93	7	0	0.916444	1.1043
High	Q91WN1	DnaJ homolog subfamily C member 9 OS=Mus musculus OX=10090 GN=Dnajc9 PE=1 SV=2	0	53.157	36	7	16	7	259	30	5.94	38.12	7	0	0.916508	0.929621
High	O70546	Lysine-specific demethylase 6A OS=Mus musculus OX=10090 GN=Kdm6a PE=1 SV=2	0	27.216	5	5	6	5	1401	154.3	7.39	11.02	5	0	0.916792	0.991786
High	Q8BJ37	Tyrosyl-DNA phosphodiesterase 1 OS=Mus musculus OX=10090 GN=Tdp1 PE=1 SV=2	0	52.708	28	12	15	12	609	68.6	7.81	37.08	12	0	0.917498	1.06286
High	Q6ZQK0	Condensin-2 complex subunit D3 OS=Mus musculus OX=10090 GN=Ncapd3 PE=1 SV=3	0	20.887	3	4	5	4	1506	169.3	7.15	12.82	4	0	0.917775	0.959157
High	P42230	Signal transducer and activator of transcription 5A OS=Mus musculus OX=10090 GN=Stat5a PE=1 SV=1	0	89.306	18	13	22	2	793	90.8	6.39	64.87	13	0	0.917808	1.12836
High	P54276	DNA mismatch repair protein Msh6 OS=Mus musculus OX=10090 GN=Msh6 PE=1 SV=3	0	198.825	29	31	60	31	1358	151	6.73	157.7	31	0	0.918017	0.961393
High	Q3UHD2	Glucose-fructose oxidoreductase domain-containing protein 1 OS=Mus musculus OX=10090 GN=Gfod1 PE=1 SV=1	0	32.824	20	8	9	8	390	43.3	5.92	19.22	8	0	0.918033	0.98073
High	Q8R3F9	Speckle targeted PIP5K1A-regulated poly(A) polymerase OS=Mus musculus OX=10090 GN=Tut1 PE=1 SV=1	0	44.63	15	9	11	9	869	94.5	5.81	25.53	9	0	0.918089	1.01553
High	P70700	DNA-directed RNA polymerase I subunit RPA2 OS=Mus musculus OX=10090 GN=Polr1b PE=1 SV=2	0	102.931	20	20	31	20	1135	128.1	7.58	76.38	20	0	0.918336	0.992348
High	Q9D0F6	Replication factor C subunit 5 OS=Mus musculus OX=10090 GN=Rfc5 PE=1 SV=1	0	57.579	44	12	19	11	339	38.1	7.81	41.74	12	0	0.918423	0.97756
High	P28574	Protein max OS=Mus musculus OX=10090 GN=Max PE=1 SV=2	0	36.861	36	6	12	6	160	18.2	6.3	34.11	6	0	0.918616	0.95819
High	P25206	DNA replication licensing factor MCM3 OS=Mus musculus OX=10090 GN=Mcm3 PE=1 SV=2	0	325.367	59	36	100	36	812	91.5	5.55	290.97	36	0	0.919149	0.924829
High	Q8CG50	Ras-related protein Rab-43 OS=Mus musculus OX=10090 GN=Rab43 PE=1 SV=1	0	18.581	16	3	27	2	210	23.2	5.86	85	3	0	0.919153	1.05497
High	P00375	Dihydrofolate reductase OS=Mus musculus OX=10090 GN=Dhfr PE=1 SV=3	0	90.001	69	11	53	11	187	21.6	8.53	140.67	11	0	0.919181	0.958348
High	Q3TCX3	KH homology domain-containing protein 4 OS=Mus musculus OX=10090 GN=Khdc4 PE=1 SV=1	0	44.396	19	7	8	7	612	64.5	8.73	31.21	7	0	0.919358	0.896511
High	Q6A085	Zinc finger protein 629 OS=Mus musculus OX=10090 GN=Znf629 PE=2 SV=2	0	13.256	5	4	4	3	867	96	7.78	10.77	4	1	0.919461	0.97546
High	Q8BQJ6	tRNA (uracil-5-)-methyltransferase homolog B OS=Mus musculus OX=10090 GN=Trmt2b PE=1 SV=1	0	18.106	11	4	7	4	493	55.4	8.51	10.82	4	0	0.919564	0.962194
High	Q07797	Galectin-3-binding protein OS=Mus musculus OX=10090 GN=Lgals3bp PE=1 SV=1	0	161.163	41	19	47	19	577	64.5	5.14	159.24	19	0	0.919587	0.918436
High	P97310	DNA replication licensing factor MCM2 OS=Mus musculus OX=10090 GN=Mcm2 PE=1 SV=3	0	308.531	42	34	103	34	904	102	5.72	312.95	34	0	0.919611	0.964488
High	Q60953	Protein PML OS=Mus musculus OX=10090 GN=Pml PE=1 SV=3	0	134.628	34	23	44	23	885	98.2	5.63	114.95	23	0	0.919746	0.969625
High	Q8C436	Protein N-lysine methyltransferase METTL21D OS=Mus musculus OX=10090 GN=Vcpkmt PE=1 SV=2	0	14.586	11	2	4	2	228	25.5	4.73	11.22	2	0	0.919748	0.989735
High	Q8C726	BTB/POZ domain-containing protein 9 OS=Mus musculus OX=10090 GN=Btbd9 PE=1 SV=1	0	38.123	18	8	9	8	612	69.1	5.68	20.98	8	0	0.919778	1.02314
High	Q925N2	Sideroflexin-2 OS=Mus musculus OX=10090 GN=Sfxn2 PE=1 SV=1	0	21.589	16	4	9	4	322	36.1	8.82	15.73	4	0	0.919831	1.12052
High	P33610	DNA primase large subunit OS=Mus musculus OX=10090 GN=Prim2 PE=1 SV=1	0	59.707	25	12	17	11	505	58.4	8.32	41.09	12	0	0.920143	1.01748
High	Q80YQ2	Mediator of RNA polymerase II transcription subunit 23 OS=Mus musculus OX=10090 GN=Med23 PE=1 SV=2	0	37.877	9	10	14	10	1367	156	7.31	22.44	10	0	0.920245	0.987586
High	Q6PCM1	Lysine-specific demethylase 3A OS=Mus musculus OX=10090 GN=Kdm3a PE=1 SV=1	0	47.603	9	10	13	9	1323	147.8	7.74	30.31	10	0	0.92027	1.01854
High	Q9CQI7	U2 small nuclear ribonucleoprotein B'' OS=Mus musculus OX=10090 GN=Snrpb2 PE=1 SV=1	0	57.497	39	9	25	7	225	25.3	9.72	69.46	9	0	0.920651	0.928035
High	P30285	Cyclin-dependent kinase 4 OS=Mus musculus OX=10090 GN=Cdk4 PE=1 SV=1	0	72.758	45	11	28	10	303	33.7	6.62	74.68	11	0	0.921157	0.997563
High	Q9DB32	Hydroxyacylglutathione hydrolase-like protein OS=Mus musculus OX=10090 GN=Haghl PE=1 SV=1	0	22.208	24	4	4	4	283	31.5	5.55	13.43	4	0	0.921378	1.05007
High	P07724	Albumin OS=Mus musculus OX=10090 GN=Alb PE=1 SV=3	0	26.331	6	3	14	3	608	68.6	6.07	41.16	3	0	0.921422	1.05168
High	Q91ZN5	Adenosine 3'-phospho 5'-phosphosulfate transporter 1 OS=Mus musculus OX=10090 GN=Slc35b2 PE=1 SV=1	0	25.993	12	6	11	6	431	47.3	9.29	29.7	6	0	0.921631	1.02383
High	Q8CGC4	Protein LSM14 homolog B OS=Mus musculus OX=10090 GN=Lsm14b PE=1 SV=3	0	17.374	11	3	4	3	385	42.3	9.63	10.27	3	0	0.92168	1.08621
High	Q8C2A2	tRNA-splicing endonuclease subunit Sen54 OS=Mus musculus OX=10090 GN=Tsen54 PE=2 SV=2	0	27.249	14	5	8	5	525	59	6.16	13.83	5	0	0.921701	0.959098
High	P49717	DNA replication licensing factor MCM4 OS=Mus musculus OX=10090 GN=Mcm4 PE=1 SV=1	0	238.406	40	29	80	29	862	96.7	7.2	218.06	29	0	0.922247	0.93028
High	Q8K1H1	Tudor domain-containing protein 7 OS=Mus musculus OX=10090 GN=Tdrd7 PE=1 SV=1	0	89.402	23	19	27	19	1086	122.1	6.7	60.67	19	0	0.922347	0.988656
High	F7BJB9	MORC family CW-type zinc finger protein 3 OS=Mus musculus OX=10090 GN=Morc3 PE=1 SV=1	0	133.819	32	21	38	21	942	106.5	5.68	94.91	21	0	0.922395	0.993549
High	P52912	Cytotoxic granule associated RNA binding protein TIA1 OS=Mus musculus OX=10090 GN=Tia1 PE=1 SV=1	0	50.299	25	9	23	4	386	42.8	7.74	55.48	9	0	0.922784	1.24483
High	Q9CQN6	Transmembrane protein 14C OS=Mus musculus OX=10090 GN=Tmem14c PE=1 SV=1	0	22.374	25	2	9	2	114	11.6	9.7	28.04	2	0	0.923451	0.977067
High	O08740	DNA-directed RNA polymerase II subunit RPB11 OS=Mus musculus OX=10090 GN=Polr2j PE=1 SV=1	0	36.188	40	5	10	5	117	13.2	5.86	26.69	5	0	0.923467	0.948851
High	Q9DC29	ATP-binding cassette sub-family B member 6 OS=Mus musculus OX=10090 GN=Abcb6 PE=1 SV=1	0	37.135	12	7	11	6	842	93.7	8.05	32.91	7	0	0.92358	1.06343
High	Q9CXL3	Uncharacterized protein C7orf50 homolog OS=Mus musculus OX=10090 PE=1 SV=3	0	48.191	36	6	16	6	195	22.2	9.39	51.31	6	0	0.923827	1.05902
High	Q99PJ2	E3 ubiquitin-protein ligase TRIM8 OS=Mus musculus OX=10090 GN=Trim8 PE=1 SV=3	0	14.912	7	4	5	4	551	61.6	7.53	11.04	4	0	0.923898	1.17244
High	E9Q7M2	TSC22 domain family protein 2 OS=Mus musculus OX=10090 GN=Tsc22d2 PE=1 SV=1	0	24.296	5	5	10	3	769	78.1	4.89	24.58	5	0	0.924147	1.03283
High	Q9CWW7	CXXC-type zinc finger protein 1 OS=Mus musculus OX=10090 GN=Cxxc1 PE=1 SV=1	0	58.042	27	14	17	14	660	76.1	8.27	35.4	14	0	0.924358	1.02806
High	P01902	H-2 class I histocompatibility antigen, K-D alpha chain OS=Mus musculus OX=10090 GN=H2-K1 PE=1 SV=1	0	144.732	57	20	50	17	368	41.5	6.62	161.13	20	2	0.92449	1.01691
High	P22366	Myeloid differentiation primary response protein MyD88 OS=Mus musculus OX=10090 GN=Myd88 PE=1 SV=3	0	28.108	30	8	13	8	296	33.7	5.52	18.07	8	0	0.924537	1.02194
High	P30681	High mobility group protein B2 OS=Mus musculus OX=10090 GN=Hmgb2 PE=1 SV=3	0	125.714	55	13	108	11	210	24.1	7.31	304.19	13	0	0.924608	0.942284
High	Q8VI94	2'-5'-oligoadenylate synthase-like protein 1 OS=Mus musculus OX=10090 GN=Oasl1 PE=2 SV=1	0	102.42	36	14	49	13	511	59.1	7.14	121.81	14	0	0.924648	0.94118
High	O88379	Bromodomain adjacent to zinc finger domain protein 1A OS=Mus musculus OX=10090 GN=Baz1a PE=1 SV=3	0	119.11	15	19	28	19	1555	178.3	6.54	80.39	19	0	0.926156	0.989954
High	Q5H8C4	Intermembrane lipid transfer protein VPS13A OS=Mus musculus OX=10090 GN=Vps13a PE=1 SV=1	0	84.183	8	20	27	19	3166	359.2	6.19	62.61	20	0	0.926691	0.99799
High	Q91WE6	Threonylcarbamoyladenosine tRNA methylthiotransferase OS=Mus musculus OX=10090 GN=Cdkal1 PE=1 SV=1	0	23.873	11	5	5	5	578	65.2	7.65	13.76	5	0	0.926727	1.13432
High	Q8C5H8	NAD kinase 2, mitochondrial OS=Mus musculus OX=10090 GN=Nadk2 PE=1 SV=2	0	81.217	39	15	25	14	452	50.8	8.07	62.79	15	1	0.926839	0.976262
High	O08992	Syntenin-1 OS=Mus musculus OX=10090 GN=Sdcbp PE=1 SV=1	0	44.627	39	8	20	8	299	32.4	7.15	48.65	8	0	0.92691	1.01432
High	Q9D968	Host cell factor 2 OS=Mus musculus OX=10090 GN=Hcfc2 PE=1 SV=2	0	25.016	12	8	11	7	722	79.4	8.35	22.83	8	0	0.927054	1.00611
High	O70309	Integrin beta-5 OS=Mus musculus OX=10090 GN=Itgb5 PE=1 SV=2	0	20.496	8	6	8	5	798	87.9	6.16	13.73	6	0	0.927456	1.20315
High	Q3UJP5	Cilia- and flagella-associated protein 418 OS=Mus musculus OX=10090 GN=Cfap418 PE=1 SV=1	0	24.801	34	6	11	6	209	23.8	6.86	19.85	6	0	0.927647	1.07471
High	Q9JJ78	Lymphokine-activated killer T-cell-originated protein kinase OS=Mus musculus OX=10090 GN=Pbk PE=1 SV=1	0	12.506	7	2	5	2	330	36.7	5.12	17.52	2	0	0.927789	0.993559
High	P97371	Proteasome activator complex subunit 1 OS=Mus musculus OX=10090 GN=Psme1 PE=1 SV=2	0	231.479	71	21	100	20	249	28.7	5.97	301.69	21	0	0.927925	0.959505
High	Q8BRG8	Transmembrane protein 209 OS=Mus musculus OX=10090 GN=Tmem209 PE=2 SV=1	0	52.019	25	10	15	10	561	62.9	8.73	38.76	10	0	0.928443	0.956305
High	P60762	Mortality factor 4-like protein 1 OS=Mus musculus OX=10090 GN=Morf4l1 PE=1 SV=2	0	25.352	21	5	7	5	362	41.5	9.32	17.73	5	0	0.928474	0.98606
High	P28867	Protein kinase C delta type OS=Mus musculus OX=10090 GN=Prkcd PE=1 SV=3	0	191.04	48	30	73	29	674	77.5	7.39	195.92	30	1	0.928694	0.983882
High	Q5SV80	Unconventional myosin-XIX OS=Mus musculus OX=10090 GN=Myo19 PE=1 SV=1	0	37.252	11	9	16	9	963	108	7.9	39.45	9	0	0.928789	1.05494
High	Q922Q4	Pyrroline-5-carboxylate reductase 2 OS=Mus musculus OX=10090 GN=Pycr2 PE=1 SV=1	0	89.531	38	10	29	9	320	33.6	7.77	98.47	10	1	0.928838	0.980137
High	Q8BMQ8	Vacuolar fusion protein MON1 homolog B OS=Mus musculus OX=10090 GN=Mon1b PE=2 SV=1	0	28.065	18	7	10	7	553	60	5.57	15.35	7	0	0.929227	1.04126
High	Q9QUH0	Glutaredoxin-1 OS=Mus musculus OX=10090 GN=Glrx PE=1 SV=3	0	22.379	42	3	9	3	107	11.9	8.37	25.6	3	0	0.929534	1.01033
High	Q8BL48	RING finger protein unkempt homolog OS=Mus musculus OX=10090 GN=Unk PE=1 SV=1	0	28.831	12	6	7	6	810	88	6.87	18.64	6	0	0.929684	1.21218
High	Q921E6	Polycomb protein EED OS=Mus musculus OX=10090 GN=Eed PE=1 SV=1	0	86.327	40	15	27	15	441	50.2	7.03	58.56	15	0	0.929693	0.974461
High	Q9CZT6	Protein CMSS1 OS=Mus musculus OX=10090 GN=Cmss1 PE=2 SV=1	0	14.193	14	4	6	3	276	31.6	8.46	18.27	4	0	0.929856	0.969556
High	Q8BYB9	Protein O-glucosyltransferase 1 OS=Mus musculus OX=10090 GN=Poglut1 PE=1 SV=2	0	58.36	28	11	26	11	392	46.4	8.85	68.22	11	0	0.929861	1.01272
High	O88425	Nucleoside diphosphate kinase 6 OS=Mus musculus OX=10090 GN=Nme6 PE=1 SV=1	0	9.906	11	2	5	2	189	21.8	8.32	10.47	2	0	0.929961	1.14226
High	Q8K207	Uncharacterized protein C1orf21 homolog OS=Mus musculus OX=10090 PE=1 SV=1	0	18.99	37	4	6	4	121	13.9	5.22	15.38	4	0	0.930009	1.02902
High	Q9Z277	Tyrosine-protein kinase BAZ1B OS=Mus musculus OX=10090 GN=Baz1b PE=1 SV=2	0	221.867	32	40	77	40	1479	170.5	8.6	200.17	40	0	0.930016	0.977908
High	P97930	Thymidylate kinase OS=Mus musculus OX=10090 GN=Dtymk PE=1 SV=2	0	44.629	47	10	18	10	212	23.9	7.9	49.15	10	0	0.93015	0.951595
High	Q8K339	DNA/RNA-binding protein KIN17 OS=Mus musculus OX=10090 GN=Kin PE=1 SV=1	0	17.2	12	4	5	4	391	44.7	9.04	13.92	4	0	0.93019	1.01552
High	P16125	L-lactate dehydrogenase B chain OS=Mus musculus OX=10090 GN=Ldhb PE=1 SV=2	0	42.218	21	6	53	4	334	36.5	6.05	175.82	6	0	0.930369	1.60506
High	Q9JK30	Origin recognition complex subunit 3 OS=Mus musculus OX=10090 GN=Orc3 PE=1 SV=1	0	38.447	13	8	11	8	715	82.3	7.4	25.99	8	0	0.93037	0.963582
High	Q9CXV9	DCN1-like protein 5 OS=Mus musculus OX=10090 GN=Dcun1d5 PE=1 SV=1	0	29.547	23	5	8	5	237	27.6	5.44	19.73	5	0	0.930393	0.934564
High	Q9D6J3	Splicing factor YJU2 OS=Mus musculus OX=10090 GN=Yju2 PE=1 SV=1	0	25.936	20	5	7	4	314	36	6.07	14.62	5	0	0.930707	0.967364
High	Q6GSS7	Histone H2A type 2-A OS=Mus musculus OX=10090 GN=Hist2h2aa1 PE=1 SV=3	0	87.247	46	8	82	3	130	14.1	10.9	262.54	8	5	0.931212	0.978663
High	Q5U4C3	Splicing factor, arginine/serine-rich 19 OS=Mus musculus OX=10090 GN=Scaf1 PE=1 SV=1	0	43.314	8	8	13	7	1256	133.8	9.45	25.64	8	1	0.93148	1.03592
High	Q9JKF6	Nectin-1 OS=Mus musculus OX=10090 GN=Nectin1 PE=1 SV=3	0	21.989	15	5	6	5	515	57	6.35	16.99	5	0	0.931486	0.929005
High	P07742	Ribonucleoside-diphosphate reductase large subunit OS=Mus musculus OX=10090 GN=Rrm1 PE=1 SV=2	0	113.069	24	17	33	17	792	90.2	6.7	89.31	17	0	0.931619	0.920014
High	Q64092	Transcription factor E3 OS=Mus musculus OX=10090 GN=Tfe3 PE=1 SV=2	0	35.955	14	9	16	5	572	61.5	5.59	34.32	9	0	0.931656	1.06277
High	Q60972	Histone-binding protein RBBP4 OS=Mus musculus OX=10090 GN=Rbbp4 PE=1 SV=5	0	138.121	46	17	74	10	425	47.6	4.89	225.22	17	0	0.931664	0.910495
High	P68404	Protein kinase C beta type OS=Mus musculus OX=10090 GN=Prkcb PE=1 SV=4	0	40.837	14	7	13	2	671	76.7	7.01	37.54	7	0	0.931987	1.03757
High	Q91WR3	Activating signal cointegrator 1 complex subunit 2 OS=Mus musculus OX=10090 GN=Ascc2 PE=1 SV=1	0	54.216	18	8	19	8	749	85.6	5.03	46.14	8	0	0.932039	0.97241
High	Q8QZY9	Splicing factor 3B subunit 4 OS=Mus musculus OX=10090 GN=Sf3b4 PE=1 SV=1	0	44.724	12	4	9	4	424	44.3	8.56	33.91	4	0	0.932322	0.961506
High	Q80V86	Integrator complex subunit 8 OS=Mus musculus OX=10090 GN=Ints8 PE=1 SV=1	0	33.847	7	6	10	6	995	113.3	6.96	29.69	6	0	0.932387	0.908654
High	Q9D964	Glycine amidinotransferase, mitochondrial OS=Mus musculus OX=10090 GN=Gatm PE=1 SV=1	0	118.312	50	16	42	16	423	48.3	7.88	78.35	16	0	0.932624	1.00274
High	Q8BY02	NF-kappa-B-repressing factor OS=Mus musculus OX=10090 GN=Nkrf PE=2 SV=3	0	80.722	25	16	24	16	690	77.7	8.97	46.35	16	0	0.932693	0.977495
High	Q8CHI8	E1A-binding protein p400 OS=Mus musculus OX=10090 GN=Ep400 PE=1 SV=3	0	73.5	8	16	17	16	3072	337	9.14	40.4	16	0	0.932905	0.974751
High	Q3UA37	Transcriptional regulator QRICH1 OS=Mus musculus OX=10090 GN=Qrich1 PE=1 SV=1	0	53.102	17	10	17	10	777	86.5	5.96	37.68	10	0	0.932998	0.989915
High	P30204	Macrophage scavenger receptor types I and II OS=Mus musculus OX=10090 GN=Msr1 PE=1 SV=3	0	27.212	9	5	6	5	458	50.1	6.54	16.76	5	0	0.933	0.768209
High	Q8BWR2	PITH domain-containing protein 1 OS=Mus musculus OX=10090 GN=Pithd1 PE=1 SV=1	0	14.993	29	5	6	5	211	24.2	5.74	13.34	5	0	0.933004	1.0514
High	P18826	Phosphorylase b kinase regulatory subunit alpha, skeletal muscle isoform OS=Mus musculus OX=10090 GN=Phka1 PE=1 SV=3	0	10.238	3	4	6	3	1241	138.7	5.86	12.01	4	0	0.933005	1.05808
High	O88554	Poly [ADP-ribose] polymerase 2 OS=Mus musculus OX=10090 GN=Parp2 PE=1 SV=3	0	29.511	14	6	6	6	559	63.4	8.43	17.84	6	0	0.933023	1.07178
High	Q9JJT9	Phosphorylated adapter RNA export protein OS=Mus musculus OX=10090 GN=Phax PE=1 SV=1	0	46.769	19	9	13	9	385	43.2	5.34	34.5	9	0	0.933095	0.946178
High	P52850	Bifunctional heparan sulfate N-deacetylase/N-sulfotransferase 2 OS=Mus musculus OX=10090 GN=Ndst2 PE=1 SV=1	0	16.88	7	6	6	5	883	101.1	8.7	10.83	6	0	0.933099	1.01509
High	Q922V4	Pleiotropic regulator 1 OS=Mus musculus OX=10090 GN=Plrg1 PE=1 SV=1	0	131.526	36	16	43	16	513	56.9	9.17	121.36	16	0	0.933103	1.03282
High	Q9CQE1	Protein NipSnap homolog 3B OS=Mus musculus OX=10090 GN=Nipsnap3b PE=1 SV=1	0	76.545	44	9	27	9	247	28.3	9.48	76.35	9	0	0.933105	1.06075
High	Q80WQ6	Inactive rhomboid protein 2 OS=Mus musculus OX=10090 GN=Rhbdf2 PE=1 SV=1	0	25.03	10	8	8	8	827	93.4	8.76	20.78	8	0	0.933164	0.969715
High	Q6ZQJ5	DNA replication ATP-dependent helicase/nuclease DNA2 OS=Mus musculus OX=10090 GN=Dna2 PE=1 SV=2	0	20.133	6	6	6	6	1062	119.4	6.98	11.57	6	0	0.933305	1.02167
High	Q8VCW4	Protein unc-93 homolog B1 OS=Mus musculus OX=10090 GN=Unc93b1 PE=1 SV=2	0	22.075	12	4	7	4	598	66.9	6.42	17.27	4	0	0.933546	1.05921
High	O35657	Sialidase-1 OS=Mus musculus OX=10090 GN=Neu1 PE=1 SV=1	0	33.726	25	6	8	6	409	44.6	6.02	21.84	6	0	0.93357	1.04167
High	Q8BZ47	Zinc finger protein 609 OS=Mus musculus OX=10090 GN=Znf609 PE=1 SV=2	0	16.303	5	5	5	5	1413	151	8	12.39	5	0	0.933735	1.02405
High	O08663	Methionine aminopeptidase 2 OS=Mus musculus OX=10090 GN=Metap2 PE=1 SV=1	0	120.677	42	16	43	16	478	52.9	5.82	120.18	16	0	0.934265	0.948355
High	Q14AX6	Cyclin-dependent kinase 12 OS=Mus musculus OX=10090 GN=Cdk12 PE=1 SV=2	0	37.404	7	9	15	5	1484	163.6	9.47	34.89	9	0	0.934272	0.983765
High	Q3ULW8	Protein mono-ADP-ribosyltransferase PARP3 OS=Mus musculus OX=10090 GN=Parp3 PE=2 SV=1	0	87.077	32	13	27	13	533	59.9	7.12	74.28	13	0	0.934327	0.985527
High	Q5U4D9	THO complex subunit 6 homolog OS=Mus musculus OX=10090 GN=Thoc6 PE=1 SV=1	0	60.76	36	9	15	9	341	37.3	7.12	45.33	9	0	0.934544	0.979118
High	P01900	H-2 class I histocompatibility antigen, D-D alpha chain OS=Mus musculus OX=10090 GN=H2-D1 PE=1 SV=1	0	140.795	46	16	56	10	365	41.1	6.65	182.02	16	5	0.934548	1.04365
High	P09925	Surfeit locus protein 1 OS=Mus musculus OX=10090 GN=Surf1 PE=1 SV=3	0	37.651	23	7	13	7	306	34.8	9.72	35.27	7	0	0.934709	1.07203
High	Q9CPW7	Zinc finger matrin-type protein 2 OS=Mus musculus OX=10090 GN=Zmat2 PE=2 SV=1	0	21.821	26	5	10	5	199	23.6	9.01	19.24	5	0	0.934909	0.901283
High	Q8QZX2	HAUS augmin-like complex subunit 3 OS=Mus musculus OX=10090 GN=Haus3 PE=1 SV=1	0	29.763	14	6	6	6	570	66.3	5.29	16.34	6	0	0.934911	1.02396
High	Q9CZU4	GTPase Era, mitochondrial OS=Mus musculus OX=10090 GN=Eral1 PE=2 SV=1	0	50.75	20	6	10	6	437	48.2	8.78	36.99	6	0	0.934919	0.88755
High	P43274	Histone H1.4 OS=Mus musculus OX=10090 GN=H1-4 PE=1 SV=2	0	95.448	26	10	90	2	219	22	11.11	282.41	10	1	0.935113	0.984714
High	Q91VH2	Sorting nexin-9 OS=Mus musculus OX=10090 GN=Snx9 PE=1 SV=1	0	199.899	34	18	69	18	595	66.5	5.52	207.86	18	0	0.935498	0.93203
High	Q8R242	Di-N-acetylchitobiase OS=Mus musculus OX=10090 GN=Ctbs PE=1 SV=2	0	69.211	33	9	20	9	366	41.3	5.6	55.69	9	0	0.935527	0.973235
High	Q64518	Sarcoplasmic/endoplasmic reticulum calcium ATPase 3 OS=Mus musculus OX=10090 GN=Atp2a3 PE=1 SV=4	0	273.152	34	31	113	23	999	109.5	5.66	287.78	31	0	0.935544	1.04653
High	Q9CQF3	Cleavage and polyadenylation specificity factor subunit 5 OS=Mus musculus OX=10090 GN=Nudt21 PE=1 SV=1	0	76.285	44	12	31	12	227	26.2	8.82	95.91	12	0	0.935688	0.972211
High	Q8VCZ6	Small G protein signaling modulator 3 OS=Mus musculus OX=10090 GN=Sgsm3 PE=1 SV=1	0	26.898	14	7	10	7	750	85.4	5.87	13.5	7	0	0.935806	1.00466
High	P36916	Guanine nucleotide-binding protein-like 1 OS=Mus musculus OX=10090 GN=Gnl1 PE=1 SV=4	0	120.763	39	23	51	23	607	68.7	5.68	113.1	23	0	0.935883	1.03227
High	Q8R1N0	Zinc finger protein 830 OS=Mus musculus OX=10090 GN=Znf830 PE=1 SV=1	0	17.766	15	4	7	4	363	40.6	5.4	16.13	4	0	0.935906	1.01206
High	Q99LG2	Transportin-2 OS=Mus musculus OX=10090 GN=Tnpo2 PE=1 SV=1	0	85.708	24	16	37	9	887	100.4	4.98	86.73	16	0	0.935918	1.01099
High	Q8K2P7	Sodium-coupled neutral amino acid symporter 1 OS=Mus musculus OX=10090 GN=Slc38a1 PE=1 SV=1	0	28.4	12	7	9	7	485	53.8	7.08	23.02	7	0	0.935922	0.971356
High	Q8K327	Chromosome alignment-maintaining phosphoprotein 1 OS=Mus musculus OX=10090 GN=Champ1 PE=1 SV=1	0	89.01	25	19	32	19	802	87.5	7.85	58.73	19	0	0.936217	0.943734
High	P46414	Cyclin-dependent kinase inhibitor 1B OS=Mus musculus OX=10090 GN=Cdkn1b PE=1 SV=2	0	35.562	47	6	11	6	197	22.2	7.02	34.81	6	0	0.936525	1.02406
High	Q9CR60	Vesicle transport protein GOT1B OS=Mus musculus OX=10090 GN=Golt1b PE=1 SV=1	0	15.71	22	3	6	3	138	15.4	10.58	15.59	3	0	0.936572	1.02264
High	E9PZJ8	Activating signal cointegrator 1 complex subunit 3 OS=Mus musculus OX=10090 GN=Ascc3 PE=1 SV=1	0	256.581	27	49	80	49	2198	250.4	7.02	179.24	49	0	0.936578	0.997174
High	Q8BMS9	Ras association domain-containing protein 2 OS=Mus musculus OX=10090 GN=Rassf2 PE=1 SV=1	0	52.062	33	9	17	8	326	37.9	7.94	47.88	9	0	0.936707	1.11702
High	Q6DIC0	Probable global transcription activator SNF2L2 OS=Mus musculus OX=10090 GN=Smarca2 PE=1 SV=1	0	106.301	12	18	31	5	1577	180.1	7.2	75.78	18	0	0.936746	1.01959
High	Q3TNA1	Xylulose kinase OS=Mus musculus OX=10090 GN=Xylb PE=1 SV=1	0	60.648	26	11	19	11	551	59.5	6.9	57.49	11	0	0.93678	1.01461
High	Q9D1R1	Complex I assembly factor TMEM126B, mitochondrial OS=Mus musculus OX=10090 GN=Tmem126b PE=1 SV=1	0	16.902	11	2	4	2	230	25.4	9.51	11.9	2	0	0.936817	1.06795
High	Q9QXE7	F-box-like/WD repeat-containing protein TBL1X OS=Mus musculus OX=10090 GN=Tbl1x PE=1 SV=2	0	107.856	41	14	27	7	527	56.8	5.72	77.11	14	0	0.936867	0.914331
High	Q3UFY7	7-methylguanosine phosphate-specific 5'-nucleotidase OS=Mus musculus OX=10090 GN=Nt5c3b PE=1 SV=3	0	45.853	40	9	17	9	300	34.4	6.24	40.82	9	0	0.936922	0.99663
High	Q9JJN2	Zinc finger homeobox protein 4 OS=Mus musculus OX=10090 GN=Zfhx4 PE=1 SV=1	0	26.613	4	9	9	9	3550	392.1	6.44	11.07	9	0	0.936968	1.15636
High	P28063	Proteasome subunit beta type-8 OS=Mus musculus OX=10090 GN=Psmb8 PE=1 SV=2	0	146.9	60	12	59	12	276	30.2	6.68	176.24	12	0	0.937074	1.05505
High	Q6RT24	Centromere-associated protein E OS=Mus musculus OX=10090 GN=Cenpe PE=1 SV=1	0	6.993	1	3	8	2	2474	286.3	5.31	16.74	3	0	0.937287	0.981402
High	Q9Z2W1	Serine/threonine-protein kinase 25 OS=Mus musculus OX=10090 GN=Stk25 PE=1 SV=2	0	53.476	21	8	15	3	426	48.1	6.81	44.11	8	0	0.937302	1.04265
High	Q9DBT5	AMP deaminase 2 OS=Mus musculus OX=10090 GN=Ampd2 PE=1 SV=2	0	225.872	45	37	101	36	824	94.6	6.51	259.33	37	0	0.937498	0.95406
High	Q8C650	Septin-10 OS=Mus musculus OX=10090 GN=Septin10 PE=1 SV=1	0	37.532	21	8	23	6	452	52.4	6.6	61.33	8	0	0.937585	0.960203
High	Q91V64	Isochorismatase domain-containing protein 1 OS=Mus musculus OX=10090 GN=Isoc1 PE=1 SV=1	0	93.904	44	12	31	12	297	32	7.39	94.22	12	0	0.937594	0.951696
High	Q922L6	Negative elongation factor D OS=Mus musculus OX=10090 GN=Nelfcd PE=1 SV=2	0	27.634	12	5	9	5	591	66.2	5.16	18.06	5	0	0.937771	1.01443
High	Q91VX2	Ubiquitin-associated protein 2 OS=Mus musculus OX=10090 GN=Ubap2 PE=1 SV=1	0	95.376	16	13	40	13	1132	117.9	7.72	91.62	13	0	0.938153	0.954742
High	Q9D0R4	Probable ATP-dependent RNA helicase DDX56 OS=Mus musculus OX=10090 GN=Ddx56 PE=1 SV=1	0	69.411	24	12	28	11	546	61.2	9.17	63.47	12	0	0.938171	0.991332
High	Q8CCM6	Mitochondrial import inner membrane translocase subunit Tim21 OS=Mus musculus OX=10090 GN=Timm21 PE=1 SV=2	0	33.351	28	6	14	6	244	27.9	9.95	37.74	6	0	0.938193	1.03224
High	Q80X71	Transmembrane protein 106B OS=Mus musculus OX=10090 GN=Tmem106b PE=1 SV=1	0	36.259	29	6	9	6	275	31.2	6.68	20.37	6	0	0.938227	1.00167
High	Q922R1	Phagosome assembly factor 1 OS=Mus musculus OX=10090 GN=Phaf1 PE=1 SV=2	0	29.994	15	4	8	4	422	47.4	7.74	16.01	4	0	0.93834	1.12468
High	Q9CWV6	PRKR-interacting protein 1 OS=Mus musculus OX=10090 GN=Prkrip1 PE=1 SV=2	0	15.076	17	4	6	4	186	21.5	9.42	15.23	4	0	0.938422	0.981549
High	Q9CXK8	60S ribosome subunit biogenesis protein NIP7 homolog OS=Mus musculus OX=10090 GN=Nip7 PE=1 SV=1	0	73.247	56	7	23	7	180	20.4	8.24	72.6	7	0	0.938533	0.975797
High	Q99J95	Cyclin-dependent kinase 9 OS=Mus musculus OX=10090 GN=Cdk9 PE=1 SV=1	0	68.449	33	12	23	10	372	42.7	8.79	67.43	12	0	0.938694	0.979503
High	Q8BGA9	Mitochondrial inner membrane protein OXA1L OS=Mus musculus OX=10090 GN=Oxa1l PE=1 SV=1	0	26.147	11	5	13	5	433	48.2	9.61	35.09	5	0	0.93896	0.976112
High	Q9CWH6	Proteasome subunit alpha type-8 OS=Mus musculus OX=10090 GN=Psma8 PE=1 SV=1	0	99.21	38	8	50	3	250	27.8	8.69	190.62	8	0	0.939054	1.0743
High	Q91YD3	mRNA-decapping enzyme 1A OS=Mus musculus OX=10090 GN=Dcp1a PE=1 SV=1	0	104.218	33	15	27	15	602	65.2	6.99	58.45	15	0	0.939135	0.995581
High	Q8K2H1	Periphilin-1 OS=Mus musculus OX=10090 GN=Pphln1 PE=1 SV=1	0	18.98	17	6	8	6	381	43.8	8.54	14.79	6	0	0.939163	0.969584
High	F8VPQ2	AT-rich interactive domain-containing protein 4A OS=Mus musculus OX=10090 GN=Arid4a PE=1 SV=1	0	33.255	9	10	12	8	1261	142	5.07	21.31	10	1	0.939187	0.969183
High	Q8K1H7	T-complex protein 11-like protein 2 OS=Mus musculus OX=10090 GN=Tcp11l2 PE=1 SV=1	0	22.994	18	7	9	7	517	57.9	5.08	12.31	7	0	0.93923	1.0486
High	Q32NY4	Metal transporter CNNM3 OS=Mus musculus OX=10090 GN=Cnnm3 PE=1 SV=2	0	19.421	8	6	8	6	713	76.2	5.58	12.57	6	0	0.939239	1.18005
High	P28028	Serine/threonine-protein kinase B-raf OS=Mus musculus OX=10090 GN=Braf PE=1 SV=4	0	49.296	16	9	14	6	751	82.5	7.68	38.46	9	1	0.939416	1.05258
High	P68433	Histone H3.1 OS=Mus musculus OX=10090 GN=H3c1 PE=1 SV=2	0	73.069	59	16	167	16	136	15.4	11.12	381.37	16	0	0.939431	1.07452
High	S4R2K0	Peptide deformylase, mitochondrial OS=Mus musculus OX=10090 GN=Pdf PE=3 SV=1	0	19.263	32	4	5	4	231	25.8	9.06	11.65	4	0	0.939577	1.12379
High	Q8BI72	CDKN2A-interacting protein OS=Mus musculus OX=10090 GN=Cdkn2aip PE=1 SV=1	0	93.81	32	15	28	15	563	59.7	9.16	72.52	15	0	0.939856	1.0137
High	Q9D2C2	Protein SAAL1 OS=Mus musculus OX=10090 GN=Saal1 PE=1 SV=1	0	50.47	21	7	16	7	474	52.7	4.53	30.88	7	0	0.939874	0.945078
High	Q9JHL1	Na(+)/H(+) exchange regulatory cofactor NHE-RF2 OS=Mus musculus OX=10090 GN=Nherf2 PE=1 SV=2	0	33.644	25	6	8	6	337	37.4	7.59	23.78	6	0	0.939895	1.15536
High	P49025	Citron Rho-interacting kinase OS=Mus musculus OX=10090 GN=Cit PE=1 SV=3	0	13.883	2	5	10	5	2055	235.2	6.54	21.22	5	0	0.939979	1.19193
High	Q8VEJ4	Notchless protein homolog 1 OS=Mus musculus OX=10090 GN=Nle1 PE=1 SV=4	0	86.973	39	13	26	13	485	53.1	7.17	81.3	13	0	0.940021	0.983697
High	Q61699	Heat shock protein 105 kDa OS=Mus musculus OX=10090 GN=Hsph1 PE=1 SV=2	0	611.34	68	56	270	52	858	96.3	5.53	770.08	56	2	0.94005	0.934892
High	P11930	Acyl-coenzyme A diphosphatase NUDT19 OS=Mus musculus OX=10090 GN=Nudt19 PE=1 SV=2	0	43.636	30	6	12	6	357	40.3	6.68	37.35	6	0	0.940089	0.982376
High	P97311	DNA replication licensing factor MCM6 OS=Mus musculus OX=10090 GN=Mcm6 PE=1 SV=1	0	283.628	53	43	96	43	821	92.8	5.45	271.37	43	0	0.940299	0.952813
High	P83093	Stromal interaction molecule 2 OS=Mus musculus OX=10090 GN=Stim2 PE=1 SV=2	0	55.128	23	12	18	12	746	83.9	6.79	36.84	12	0	0.940493	0.947779
High	O88907	E3 SUMO-protein ligase PIAS1 OS=Mus musculus OX=10090 GN=Pias1 PE=1 SV=2	0	19.185	6	3	5	2	651	71.6	7.28	11.43	3	1	0.940665	1.03045
High	Q8VEE4	Replication protein A 70 kDa DNA-binding subunit OS=Mus musculus OX=10090 GN=Rpa1 PE=1 SV=1	0	143.963	37	21	41	21	623	69	7.91	105.75	21	0	0.940797	0.957384
High	P56395	Cytochrome b5 OS=Mus musculus OX=10090 GN=Cyb5a PE=1 SV=2	0	76.356	57	8	38	8	134	15.2	5.07	131.79	8	0	0.940825	0.946838
High	Q9CQV5	Small ribosomal subunit protein uS3m OS=Mus musculus OX=10090 GN=Mrps24 PE=1 SV=1	0	29.822	40	6	16	6	167	18.9	9.76	24.08	6	0	0.94088	0.981
High	Q8BWR4	Ubiquitin carboxyl-terminal hydrolase 40 OS=Mus musculus OX=10090 GN=Usp40 PE=1 SV=2	0	26.118	7	7	10	7	1235	139.9	5.63	18.59	7	0	0.940908	0.967627
High	Q8R409	Protein HEXIM1 OS=Mus musculus OX=10090 GN=Hexim1 PE=1 SV=1	0	78.58	40	12	25	12	356	40.2	5.38	79.49	12	0	0.940921	1.01113
High	P12815	Programmed cell death protein 6 OS=Mus musculus OX=10090 GN=Pdcd6 PE=1 SV=2	0	52.909	48	9	24	9	191	21.9	5.4	64.31	9	0	0.940955	0.985948
High	P0DPD9	EEF1AKMT4-ECE2 readthrough transcript protein OS=Mus musculus OX=10090 GN=Eef1akmt4-Ece2 PE=1 SV=1	0	31.085	7	5	13	5	881	99.4	5.08	29.78	5	0	0.941255	1.01816
High	Q61823	Programmed cell death protein 4 OS=Mus musculus OX=10090 GN=Pdcd4 PE=1 SV=1	0	80.106	36	12	18	12	469	51.7	5.16	47.76	12	0	0.941285	1.03203
High	Q3UDK1	TRAF-type zinc finger domain-containing protein 1 OS=Mus musculus OX=10090 GN=Trafd1 PE=1 SV=1	0	51.233	24	11	14	11	580	64.2	5.48	31.33	11	0	0.941491	1.05448
High	P63154	Crooked neck-like protein 1 OS=Mus musculus OX=10090 GN=Crnkl1 PE=1 SV=1	0	63.847	20	12	18	12	690	83.4	6.93	46.52	12	0	0.9416	1.00388
High	Q9WVM1	Rac GTPase-activating protein 1 OS=Mus musculus OX=10090 GN=Racgap1 PE=1 SV=1	0	37.064	21	10	13	10	628	70.1	8.51	22.8	10	0	0.94167	1.09428
High	Q08943	FACT complex subunit SSRP1 OS=Mus musculus OX=10090 GN=Ssrp1 PE=1 SV=2	0	186.448	36	28	74	28	708	80.8	6.76	193.76	28	0	0.941747	0.915919
High	Q9Z103	Activity-dependent neuroprotector homeobox protein OS=Mus musculus OX=10090 GN=Adnp PE=1 SV=2	0	130.604	28	25	36	25	1108	124.2	6.86	89.44	25	0	0.941754	0.953086
High	Q9D8Z1	Activating signal cointegrator 1 complex subunit 1 OS=Mus musculus OX=10090 GN=Ascc1 PE=1 SV=1	0	50.097	23	8	15	8	356	41.3	6.54	38.97	8	0	0.941764	1.00923
High	P70318	Nucleolysin TIAR OS=Mus musculus OX=10090 GN=Tial1 PE=1 SV=1	0	86.444	38	13	35	8	392	43.4	7.99	103.01	13	6	0.94204	0.996331
High	Q8R1R3	StAR-related lipid transfer protein 7, mitochondrial OS=Mus musculus OX=10090 GN=Stard7 PE=1 SV=2	0	17.196	12	4	4	4	373	43.1	8.95	10.63	4	0	0.942082	0.919844
High	P40201	Chromodomain-helicase-DNA-binding protein 1 OS=Mus musculus OX=10090 GN=Chd1 PE=1 SV=3	0	94.05	13	22	30	18	1711	196.3	7.37	74.79	22	3	0.942193	1.00576
High	O08784	Treacle protein OS=Mus musculus OX=10090 GN=Tcof1 PE=1 SV=1	0	266.219	28	27	85	27	1320	134.9	9.35	232.89	27	0	0.94222	0.969541
High	Q8BTW8	Mitochondrial tRNA methylthiotransferase CDK5RAP1 OS=Mus musculus OX=10090 GN=Cdk5rap1 PE=1 SV=2	0	31.115	17	8	10	8	588	66.1	8.57	19.53	8	0	0.942237	1.04533
High	P97765	WW domain-binding protein 2 OS=Mus musculus OX=10090 GN=Wbp2 PE=1 SV=1	0	24.212	23	6	14	6	261	28	6.33	26.32	6	0	0.942276	0.982191
High	Q80WR5	UPF0688 protein C1orf174 homolog OS=Mus musculus OX=10090 PE=1 SV=1	0	31.752	43	6	10	6	230	24.8	6.04	22.83	6	0	0.94235	0.933107
High	Q8BTT6	U3 small nucleolar RNA-associated protein 25 homolog OS=Mus musculus OX=10090 GN=Utp25 PE=1 SV=2	0	118.858	29	21	34	21	772	88.8	5.74	90.41	21	0	0.94246	0.990288
High	Q9QZH3	Peptidyl-prolyl cis-trans isomerase E OS=Mus musculus OX=10090 GN=Ppie PE=1 SV=2	0	54.672	38	8	26	7	301	33.4	5.6	53.84	8	0	0.942472	0.973193
High	Q9QZR0	E3 ubiquitin-protein ligase RNF25 OS=Mus musculus OX=10090 GN=Rnf25 PE=1 SV=2	0	23.809	19	7	8	7	456	51.2	6.29	17.79	7	0	0.942575	1.011
High	O88939	Zinc finger and BTB domain-containing protein 7A OS=Mus musculus OX=10090 GN=Zbtb7a PE=1 SV=2	0	47.523	29	10	15	10	569	60.2	5.12	39.23	10	0	0.942581	0.931868
High	Q9EST3	Eukaryotic translation initiation factor 4E transporter OS=Mus musculus OX=10090 GN=Eif4enif1 PE=1 SV=2	0	34.324	15	10	14	10	983	107.9	7.74	15.39	10	0	0.942584	1.01988
High	Q61142	Spindlin-1 OS=Mus musculus OX=10090 GN=Spin1 PE=1 SV=2	0	11.908	18	4	8	4	262	29.6	6.96	12.85	4	0	0.943052	1.19901
High	Q9D1E8	1-acyl-sn-glycerol-3-phosphate acyltransferase epsilon OS=Mus musculus OX=10090 GN=Agpat5 PE=1 SV=2	0	56.344	23	7	19	7	365	42.2	9.38	55.62	7	0	0.943072	0.964953
High	Q8R422	CD109 antigen OS=Mus musculus OX=10090 GN=Cd109 PE=1 SV=1	0	104.079	17	18	32	18	1442	161.6	5.57	82.95	18	0	0.943121	1.06485
High	Q8BYY4	Tetratricopeptide repeat protein 39B OS=Mus musculus OX=10090 GN=Ttc39b PE=1 SV=1	0	48.035	22	9	13	9	617	70.2	6.64	36.52	9	0	0.943156	1.05261
High	Q9EPK2	Protein XRP2 OS=Mus musculus OX=10090 GN=Rp2 PE=1 SV=3	0	39.397	22	9	15	9	347	39.4	5.24	33.24	9	0	0.943306	1.00799
High	Q8R3C0	Mini-chromosome maintenance complex-binding protein OS=Mus musculus OX=10090 GN=Mcmbp PE=1 SV=1	0	66	31	13	21	13	642	72.8	5.66	52.16	13	0	0.943439	0.958759
High	Q921H8	3-ketoacyl-CoA thiolase A, peroxisomal OS=Mus musculus OX=10090 GN=Acaa1a PE=1 SV=1	0	379.195	68	22	182	21	424	43.9	8.44	580.25	22	1	0.94347	0.946541
High	Q61239	Protein farnesyltransferase/geranylgeranyltransferase type-1 subunit alpha OS=Mus musculus OX=10090 GN=Fnta PE=1 SV=1	0	98.687	48	16	35	16	377	44	4.93	86.7	16	0	0.943491	0.997535
High	Q8K003	Translation machinery-associated protein 7 OS=Mus musculus OX=10090 GN=Tma7 PE=3 SV=1	0	10.245	31	3	6	3	64	7.1	9.99	11.93	3	0	0.944218	0.964902
High	P15208	Insulin receptor OS=Mus musculus OX=10090 GN=Insr PE=1 SV=2	0	12.164	4	5	5	5	1372	155.5	5.95	12.16	5	0	0.944363	0.992248
High	Q8BUY5	Complex I assembly factor TIMMDC1, mitochondrial OS=Mus musculus OX=10090 GN=Timmdc1 PE=1 SV=1	0	43.664	19	5	14	5	285	31.8	9.29	38.37	5	0	0.944393	1.0917
High	Q925H1	Zinc finger transcription factor Trps1 OS=Mus musculus OX=10090 GN=Trps1 PE=1 SV=1	0	18.491	5	4	5	4	1281	140.9	7.59	10.99	4	0	0.944489	1.0494
High	Q5XJY4	Presenilin-associated rhomboid-like protein, mitochondrial OS=Mus musculus OX=10090 GN=Parl PE=1 SV=1	0	30.311	18	7	15	7	377	41.9	9.92	27.78	7	0	0.944491	1.06743
High	Q8BHE8	m-AAA protease-interacting protein 1, mitochondrial OS=Mus musculus OX=10090 GN=Maip1 PE=1 SV=1	0	21.684	11	3	13	3	291	33	9.14	30.81	3	0	0.944556	0.876246
High	E2JF22	Piezo-type mechanosensitive ion channel component 1 OS=Mus musculus OX=10090 GN=Piezo1 PE=1 SV=1	0	28.097	5	8	8	8	2547	291.8	7.5	12.92	8	0	0.944561	1.06866
High	Q8K013	GTP-binding protein 10 OS=Mus musculus OX=10090 GN=Gtpbp10 PE=2 SV=1	0	9.881	8	3	5	2	366	40.1	9.14	11.93	3	1	0.944611	1.0206
High	Q91WM2	Haloacid dehalogenase-like hydrolase domain-containing 5 OS=Mus musculus OX=10090 GN=Hdhd5 PE=1 SV=1	0	27.923	14	5	12	5	419	46.3	7.88	23.23	5	0	0.944624	1.03045
High	Q80XS6	Protein Smaug homolog 2 OS=Mus musculus OX=10090 GN=Samd4b PE=1 SV=1	0	18.006	8	5	6	5	687	75	6.74	12.36	5	0	0.944636	0.987597
High	Q6NZQ2	Probable ATP-dependent RNA helicase DDX31 OS=Mus musculus OX=10090 GN=Ddx31 PE=2 SV=2	0	57.14	21	12	17	12	687	76.9	9.74	33.67	12	0	0.944875	1.0405
High	O08800	Serpin B8 OS=Mus musculus OX=10090 GN=Serpinb8 PE=1 SV=2	0	121.88	39	13	54	13	374	42.1	6.46	155.57	13	0	0.94515	0.929546
High	P52431	DNA polymerase delta catalytic subunit OS=Mus musculus OX=10090 GN=Pold1 PE=1 SV=2	0	170.686	33	29	49	29	1105	123.7	7.61	128.54	29	0	0.945275	0.969395
High	Q9R233	Tapasin OS=Mus musculus OX=10090 GN=Tapbp PE=1 SV=2	0	120.33	32	13	53	13	465	49.7	8.5	165.47	13	0	0.945504	1.04417
High	O54785	LIM domain kinase 2 OS=Mus musculus OX=10090 GN=Limk2 PE=1 SV=2	0	24.528	18	8	9	8	638	72.2	7.5	17.9	8	0	0.945538	1.08258
High	Q9JHG7	Phosphatidylinositol 4,5-bisphosphate 3-kinase catalytic subunit gamma isoform OS=Mus musculus OX=10090 GN=Pik3cg PE=1 SV=2	0	47.757	13	13	15	13	1102	126.3	7.21	35.23	13	0	0.945695	0.992413
High	P97377	Cyclin-dependent kinase 2 OS=Mus musculus OX=10090 GN=Cdk2 PE=1 SV=2	0	92.01	45	13	32	10	346	39	8.54	102.04	13	1	0.945978	0.977974
High	O70589	Peripheral plasma membrane protein CASK OS=Mus musculus OX=10090 GN=Cask PE=1 SV=2	0	67.872	15	14	18	14	926	105	6.43	45.83	14	0	0.946359	0.973728
High	A2A6A1	G patch domain-containing protein 8 OS=Mus musculus OX=10090 GN=Gpatch8 PE=1 SV=1	0	46.828	8	11	13	11	1505	164.9	7.64	33.48	11	0	0.94638	1.00331
High	Q8BZJ7	DCN1-like protein 2 OS=Mus musculus OX=10090 GN=Dcun1d2 PE=1 SV=3	0	17.704	17	3	5	2	259	30	5.59	17.61	3	0	0.946541	1.1495
High	Q9JMK2	Casein kinase I isoform epsilon OS=Mus musculus OX=10090 GN=Csnk1e PE=1 SV=2	0	51.147	25	10	23	2	416	47.3	9.66	56.52	10	0	0.946792	0.981818
High	Q9CQ92	Mitochondrial fission 1 protein OS=Mus musculus OX=10090 GN=Fis1 PE=1 SV=1	0	59.123	36	7	21	7	152	17	8.53	47.84	7	0	0.946816	1.0395
High	Q9D7J6	Deoxyribonuclease-1-like 1 OS=Mus musculus OX=10090 GN=Dnase1l1 PE=2 SV=3	0	21.695	19	4	5	4	314	35.6	7.2	13.68	4	0	0.946906	1.13381
High	Q9JHZ2	Mineralization regulator ANKH OS=Mus musculus OX=10090 GN=Ankh PE=2 SV=1	0	129.467	36	13	71	13	492	54.3	7.88	185.54	13	0	0.946954	1.23627
High	Q64213	Splicing factor 1 OS=Mus musculus OX=10090 GN=Sf1 PE=1 SV=6	0	146.607	28	14	69	14	653	70.4	8.98	163.21	14	0	0.947056	0.952575
High	Q64008	Ras-related protein Rab-34 OS=Mus musculus OX=10090 GN=Rab34 PE=1 SV=2	0	45.41	33	9	15	9	259	29.1	8.27	40.75	9	0	0.94711	0.946666
High	Q3TBT3	Stimulator of interferon genes protein OS=Mus musculus OX=10090 GN=Sting1 PE=1 SV=2	0	23.845	13	4	8	4	378	42.8	7.42	15.73	4	0	0.947121	1.0397
High	P56477	Interferon regulatory factor 5 OS=Mus musculus OX=10090 GN=Irf5 PE=1 SV=1	0	134.442	37	15	49	15	497	56	5.31	108.71	15	0	0.947138	1.00382
High	Q99LG4	Tetratricopeptide repeat protein 5 OS=Mus musculus OX=10090 GN=Ttc5 PE=1 SV=2	0	50.729	22	8	16	8	440	48.8	6.29	33.69	8	0	0.947145	1.03831
High	Q9JKP8	Chromatin accessibility complex protein 1 OS=Mus musculus OX=10090 GN=Chrac1 PE=1 SV=1	0	17.297	32	3	4	3	129	14.1	5.2	11.33	3	0	0.947161	1.00875
High	Q9CYH2	Peroxiredoxin-like 2A OS=Mus musculus OX=10090 GN=Prxl2a PE=1 SV=2	0	75.061	37	10	27	10	218	24.4	9.17	75.1	10	0	0.947164	0.984214
High	P70353	Nuclear transcription factor Y subunit gamma OS=Mus musculus OX=10090 GN=Nfyc PE=1 SV=2	0	21.955	6	2	4	2	335	37.2	4.98	12.32	2	0	0.947262	1.04416
High	Q9DBF7	Pre-mRNA-splicing factor CWC25 homolog OS=Mus musculus OX=10090 GN=Cwc25 PE=2 SV=2	0	13.827	9	4	4	4	416	48.8	10.23	10.33	4	0	0.947396	1.07971
High	Q9D8Y7	Tumor necrosis factor alpha-induced protein 8-like protein 2 OS=Mus musculus OX=10090 GN=Tnfaip8l2 PE=1 SV=1	0	27.252	34	5	9	5	184	20.6	7.96	23.69	5	0	0.947398	1.00211
High	Q8BHY2	Nucleolar complex protein 4 homolog OS=Mus musculus OX=10090 GN=Noc4l PE=2 SV=1	0	39.961	19	8	14	8	516	58.6	6.77	42.09	8	0	0.947459	1.01432
High	Q9CR88	Small ribosomal subunit protein uS14m OS=Mus musculus OX=10090 GN=Mrps14 PE=1 SV=1	0	39.05	35	4	12	4	128	14.9	11.39	46.42	4	0	0.947463	1.0316
High	Q9CWY8	Ribonuclease H2 subunit A OS=Mus musculus OX=10090 GN=Rnaseh2a PE=1 SV=2	0	26.83	20	4	7	4	301	33.5	4.98	24.14	4	0	0.947487	0.928794
High	Q922P9	Cytokine-like nuclear factor N-PAC OS=Mus musculus OX=10090 GN=Glyr1 PE=1 SV=1	0	112.97	36	14	33	14	546	59.7	9.22	77.93	14	0	0.947557	0.977937
High	Q8BYI6	Lysophosphatidylcholine acyltransferase 2 OS=Mus musculus OX=10090 GN=Lpcat2 PE=1 SV=1	0	28.358	13	5	8	5	544	60.2	5.83	21.31	5	0	0.947803	1.08342
High	Q6P9J9	Anoctamin-6 OS=Mus musculus OX=10090 GN=Ano6 PE=1 SV=1	0	82.465	17	12	24	12	911	106.2	6.76	51.93	12	0	0.947957	0.946179
High	P97821	Dipeptidyl peptidase 1 OS=Mus musculus OX=10090 GN=Ctsc PE=1 SV=1	0	28.136	11	4	7	4	462	52.3	6.89	16.17	4	0	0.947984	1.0276
High	Q9Z2C4	Myotubularin-related protein 1 OS=Mus musculus OX=10090 GN=Mtmr1 PE=1 SV=1	0	46.297	17	10	16	9	669	75.3	6.8	37.19	10	0	0.948022	1.0784
High	Q9EQ28	DNA polymerase delta subunit 3 OS=Mus musculus OX=10090 GN=Pold3 PE=1 SV=2	0	39.536	13	5	10	5	462	50.8	9.32	26.53	5	0	0.948067	1.01307
High	Q8BK30	NADH dehydrogenase [ubiquinone] flavoprotein 3, mitochondrial OS=Mus musculus OX=10090 GN=Ndufv3 PE=1 SV=1	0	18.357	24	2	4	2	104	11.8	9.35	15	2	0	0.948201	0.987872
High	P68181	cAMP-dependent protein kinase catalytic subunit beta OS=Mus musculus OX=10090 GN=Prkacb PE=1 SV=2	0	92.586	36	13	38	5	351	40.7	8.56	106.61	13	0	0.948295	1.09471
High	Q9Z2Y3	Homer protein homolog 1 OS=Mus musculus OX=10090 GN=Homer1 PE=1 SV=2	0	18.868	17	5	6	5	366	41.4	5.53	11.81	5	0	0.948338	0.984
High	Q91ZW2	GDP-fucose protein O-fucosyltransferase 1 OS=Mus musculus OX=10090 GN=Pofut1 PE=1 SV=1	0	58.029	41	11	20	11	393	44.7	8.41	41.31	11	0	0.948445	1.01508
High	Q8CAK3	Shiftless antiviral inhibitor of ribosomal frameshifting protein homolog OS=Mus musculus OX=10090 GN=Shfl PE=2 SV=1	0	78.941	42	12	27	12	290	33	7.28	69.77	12	0	0.94852	0.967803
High	Q80YV2	Zinc finger C3HC-type protein 1 OS=Mus musculus OX=10090 GN=Zc3hc1 PE=1 SV=1	0	41.926	23	9	13	9	501	55.2	5.38	30.82	9	0	0.948521	0.962757
High	Q9D2L9	Serine protease FAM111A OS=Mus musculus OX=10090 GN=Fam111a PE=2 SV=1	0	21.117	11	6	6	6	613	69.9	8.44	10.27	6	0	0.948548	1.02862
High	Q3U6N9	UPF0488 protein C8orf33 homolog OS=Mus musculus OX=10090 PE=2 SV=1	0	15.749	27	4	5	4	222	24.5	10.56	10.32	4	0	0.948664	0.997776
High	Q80ZV0	Ribonuclease H2 subunit B OS=Mus musculus OX=10090 GN=Rnaseh2b PE=1 SV=2	0	25.525	22	5	6	5	308	34.7	9.45	15.89	5	0	0.948745	0.993385
High	O35900	U6 snRNA-associated Sm-like protein LSm2 OS=Mus musculus OX=10090 GN=Lsm2 PE=1 SV=1	0	60.737	68	5	14	5	95	10.8	6.52	55.06	5	0	0.948829	1.00147
High	Q3UFK8	FERM domain-containing protein 8 OS=Mus musculus OX=10090 GN=Frmd8 PE=1 SV=2	0	30.438	18	6	9	6	466	51.8	6.44	22.53	6	0	0.948849	0.907971
High	Q9Z0H4	CUGBP Elav-like family member 2 OS=Mus musculus OX=10090 GN=Celf2 PE=1 SV=1	0	109.469	20	8	33	7	508	54.2	8.76	104.27	8	0	0.948893	1.00364
High	Q3UHK8	Trinucleotide repeat-containing gene 6A protein OS=Mus musculus OX=10090 GN=Tnrc6a PE=1 SV=2	0	23.952	4	6	7	6	1896	203	6.99	16.85	6	0	0.948942	1.13605
High	B1AQJ2	Ubiquitin carboxyl-terminal hydrolase 36 OS=Mus musculus OX=10090 GN=Usp36 PE=1 SV=1	0	29.4	9	7	9	7	1098	119.8	9.82	12.24	7	0	0.948955	0.991105
High	Q6PCM2	Integrator complex subunit 6 OS=Mus musculus OX=10090 GN=Ints6 PE=1 SV=1	0	58.716	17	12	20	12	883	99.6	8.78	42.86	12	0	0.94897	1.04272
High	Q9Z0R9	Acyl-CoA 6-desaturase OS=Mus musculus OX=10090 GN=Fads2 PE=1 SV=1	0	47.001	20	8	16	7	444	52.4	8.82	52.61	8	0	0.949164	0.877325
High	Q8BGW1	Alpha-ketoglutarate-dependent dioxygenase FTO OS=Mus musculus OX=10090 GN=Fto PE=1 SV=1	0	72.685	31	13	19	13	502	58	5.12	49.57	13	0	0.949204	0.992567
High	Q9D8M4	Large ribosomal subunit protein uL30-like 1 OS=Mus musculus OX=10090 GN=Rpl7l1 PE=1 SV=1	0	62.729	40	11	24	11	246	28.5	10.64	68.55	11	0	0.949232	1.00618
High	Q8R2S9	Actin-related protein 8 OS=Mus musculus OX=10090 GN=Actr8 PE=2 SV=1	0	26.581	14	6	7	6	624	70.5	7.77	17.31	6	0	0.949246	1.04182
High	Q01147	Cyclic AMP-responsive element-binding protein 1 OS=Mus musculus OX=10090 GN=Creb1 PE=1 SV=2	0	38.203	20	6	11	4	327	35.1	5.27	31.23	6	2	0.949259	0.974408
High	Q8K114	Integrator complex subunit 9 OS=Mus musculus OX=10090 GN=Ints9 PE=1 SV=1	0	49.314	22	10	14	10	658	74	6.4	35.76	10	0	0.949383	0.987351
High	Q61048	WW domain-binding protein 4 OS=Mus musculus OX=10090 GN=Wbp4 PE=1 SV=4	0	29.747	16	5	7	5	376	42.1	7.36	23.9	5	0	0.949396	0.923782
High	Q9WTK3	Glycosylphosphatidylinositol anchor attachment 1 protein OS=Mus musculus OX=10090 GN=Gpaa1 PE=1 SV=3	0	15.688	4	3	7	3	621	67.9	8.4	19.95	3	0	0.949461	1.06258
High	Q61009	Scavenger receptor class B member 1 OS=Mus musculus OX=10090 GN=Scarb1 PE=1 SV=1	0	22.793	12	6	8	6	509	56.7	8.09	21.85	6	0	0.94969	1.04004
High	O54962	Barrier-to-autointegration factor OS=Mus musculus OX=10090 GN=Banf1 PE=1 SV=1	0	111.629	71	9	74	8	89	10.1	6.09	231.53	9	1	0.949786	1.05639
High	Q9DAI2	Intraflagellar transport protein 22 homolog OS=Mus musculus OX=10090 GN=Ift22 PE=1 SV=1	0	49.435	39	6	15	6	185	20.8	5.25	39.58	6	0	0.949832	1.00413
High	Q9D0D4	Probable dimethyladenosine transferase OS=Mus musculus OX=10090 GN=Dimt1 PE=2 SV=1	0	60.178	37	11	22	11	313	35.3	9.99	52.03	11	0	0.950052	1.00839
High	P21440	Phosphatidylcholine translocator ABCB4 OS=Mus musculus OX=10090 GN=Abcb4 PE=1 SV=2	0	102.822	19	19	27	14	1276	140.3	8.78	62.31	19	4	0.950182	0.984576
High	Q9CQY6	Ubiquinol-cytochrome c reductase complex assembly factor 2 OS=Mus musculus OX=10090 GN=Uqcc2 PE=1 SV=1	0	58.345	68	9	19	9	136	16.3	9.19	45.51	9	0	0.950186	0.944464
High	Q9CYC6	m7GpppN-mRNA hydrolase OS=Mus musculus OX=10090 GN=Dcp2 PE=1 SV=2	0	31.796	16	5	8	5	422	48.3	7.94	26.89	5	0	0.950352	0.955679
High	Q8K1R3	Polyribonucleotide nucleotidyltransferase 1, mitochondrial OS=Mus musculus OX=10090 GN=Pnpt1 PE=1 SV=1	0	255.588	44	33	86	33	783	85.6	8.03	246.52	33	0	0.950453	0.96102
High	Q61164	Transcriptional repressor CTCF OS=Mus musculus OX=10090 GN=Ctcf PE=1 SV=2	0	68.704	16	10	24	10	736	83.7	6.9	64.08	10	0	0.950468	0.96481
High	P11352	Glutathione peroxidase 1 OS=Mus musculus OX=10090 GN=Gpx1 PE=1 SV=2	0	13.355	27	3	5	3	201	22.3	7.21	10.16	3	0	0.950531	1.00258
High	O88630	Golgi SNAP receptor complex member 1 OS=Mus musculus OX=10090 GN=Gosr1 PE=1 SV=2	0	40.561	34	11	16	11	250	28.5	9.29	31.84	11	0	0.950538	0.999408
High	Q6PDQ2	Chromodomain-helicase-DNA-binding protein 4 OS=Mus musculus OX=10090 GN=Chd4 PE=1 SV=1	0	416.651	40	63	149	49	1915	217.6	5.81	335.39	63	11	0.95055	0.934607
High	Q78WZ7	DNA-directed RNA polymerase I subunit RPA43 OS=Mus musculus OX=10090 GN=Polr1f PE=1 SV=1	0	30.359	27	5	10	5	330	36.7	6.21	20.73	5	0	0.950666	1.05829
High	Q8BHN1	Gamma-taxilin OS=Mus musculus OX=10090 GN=Txlng PE=1 SV=1	0	43.737	24	9	16	9	524	60.3	8.12	23.22	9	0	0.950695	1.01185
High	Q8C7R4	Ubiquitin-like modifier-activating enzyme 6 OS=Mus musculus OX=10090 GN=Uba6 PE=1 SV=1	0	279.214	45	35	99	35	1053	117.9	6.11	288.56	35	0	0.950715	0.976808
High	P11881	Inositol 1,4,5-trisphosphate receptor type 1 OS=Mus musculus OX=10090 GN=Itpr1 PE=1 SV=2	0	54.787	6	18	25	10	2749	313	6.04	53.14	18	0	0.95077	1.06179
High	O35379	Multidrug resistance-associated protein 1 OS=Mus musculus OX=10090 GN=Abcc1 PE=1 SV=1	0	241.306	32	38	83	38	1528	171.1	7.36	215.23	38	0	0.951041	1.04571
High	P06801	NADP-dependent malic enzyme OS=Mus musculus OX=10090 GN=Me1 PE=1 SV=2	0	212.765	53	24	67	24	572	63.9	7.44	190.88	24	0	0.951094	0.877086
High	Q3UHX9	Putative methyltransferase C9orf114 homolog OS=Mus musculus OX=10090 GN=Spout1 PE=1 SV=1	0	55.601	29	12	14	12	385	42.9	8.03	39.53	12	0	0.951129	1.01702
High	Q69ZR9	Protein TASOR OS=Mus musculus OX=10090 GN=Tasor PE=1 SV=2	0	41.998	6	11	14	10	1610	181.3	5.67	26.5	11	0	0.951161	0.989731
High	Q06180	Tyrosine-protein phosphatase non-receptor type 2 OS=Mus musculus OX=10090 GN=Ptpn2 PE=1 SV=2	0	40.068	21	8	13	8	406	47.3	8.37	29.27	8	0	0.951198	1.01294
High	Q61206	Platelet-activating factor acetylhydrolase IB subunit alpha2 OS=Mus musculus OX=10090 GN=Pafah1b2 PE=1 SV=2	0	54.501	34	7	30	7	229	25.6	5.92	86.43	7	0	0.951233	0.991957
High	B2RWS6	Histone acetyltransferase p300 OS=Mus musculus OX=10090 GN=Ep300 PE=1 SV=2	0	115.953	13	29	42	17	2412	263.1	8.54	90.1	29	10	0.951234	0.989829
High	Q80Y20	Alkylated DNA repair protein alkB homolog 8 OS=Mus musculus OX=10090 GN=Alkbh8 PE=1 SV=1	0	36.085	11	9	13	8	664	74.7	7.97	28.5	9	0	0.951378	0.976258
High	Q8K2I4	Beta-mannosidase OS=Mus musculus OX=10090 GN=Manba PE=1 SV=1	0	66.684	17	12	23	12	879	100.8	7.25	47.22	12	0	0.951488	1.05226
High	Q8R4Y0	Fc receptor-like protein 1 OS=Mus musculus OX=10090 GN=Fcrl1 PE=2 SV=1	0	14.545	9	3	6	3	343	37.3	5.58	10.83	3	0	0.951596	0.979872
High	Q99KR8	Plasma alpha-L-fucosidase OS=Mus musculus OX=10090 GN=Fuca2 PE=1 SV=1	0	15.366	7	3	5	3	461	53.6	6.61	12.19	3	0	0.951745	1.1068
High	Q9DBU0	Transmembrane 9 superfamily member 1 OS=Mus musculus OX=10090 GN=Tm9sf1 PE=2 SV=2	0	52.765	19	11	16	11	606	68.9	7.09	43.26	11	0	0.951789	1.02901
High	Q6QI06	Rapamycin-insensitive companion of mTOR OS=Mus musculus OX=10090 GN=Rictor PE=1 SV=2	0	60.045	8	12	17	12	1708	191.4	7.23	31.78	12	0	0.951792	0.977403
High	O35427	DNA-directed RNA polymerase III subunit RPC9 OS=Mus musculus OX=10090 GN=Crcp PE=2 SV=1	0	21.121	31	3	4	3	148	16.7	5	14.71	3	0	0.951831	0.97786
High	Q921Z5	Tumor necrosis factor alpha-induced protein 8 OS=Mus musculus OX=10090 GN=Tnfaip8 PE=1 SV=1	0	18.623	15	3	8	3	198	22.9	7.93	18.95	3	0	0.951849	1.04697
High	Q9DCA5	Ribosome biogenesis protein BRX1 homolog OS=Mus musculus OX=10090 GN=Brix1 PE=1 SV=3	0	103.849	44	14	38	14	353	41.2	10.02	105.55	14	0	0.95185	0.956362
High	Q9QWR8	Alpha-N-acetylgalactosaminidase OS=Mus musculus OX=10090 GN=Naga PE=1 SV=2	0	36.571	21	9	14	9	415	47.2	6.44	33.39	9	0	0.951896	1.02679
High	Q9D2D7	Zinc finger protein 687 OS=Mus musculus OX=10090 GN=Znf687 PE=1 SV=1	0	34.839	10	9	12	9	1237	130.3	8.12	20.77	9	0	0.951968	1.07161
High	Q9R1Q9	V-type proton ATPase subunit S1 OS=Mus musculus OX=10090 GN=Atp6ap1 PE=1 SV=1	0	109.414	27	11	42	10	463	51	5.92	115.38	11	1	0.952099	1.02906
High	O88396	GrpE protein homolog 2, mitochondrial OS=Mus musculus OX=10090 GN=Grpel2 PE=2 SV=2	0	22.117	25	4	7	4	224	25	7.72	13.31	4	0	0.95222	1.02131
High	Q69ZA1	Cyclin-dependent kinase 13 OS=Mus musculus OX=10090 GN=Cdk13 PE=1 SV=3	0	59.894	11	13	19	9	1511	164.5	9.69	39.36	13	2	0.952221	0.968561
High	Q3UMW8	Ceroid-lipofuscinosis neuronal protein 5 homolog OS=Mus musculus OX=10090 GN=Cln5 PE=1 SV=1	0	27.314	16	5	8	5	341	39.3	8.68	19.93	5	0	0.952256	1.03772
High	Q9Z2X8	Kelch-like ECH-associated protein 1 OS=Mus musculus OX=10090 GN=Keap1 PE=1 SV=1	0	24.537	9	5	6	5	624	69.5	6.44	17.27	5	0	0.952294	0.936902
High	Q8C1D8	Protein IWS1 homolog OS=Mus musculus OX=10090 GN=Iws1 PE=1 SV=1	0	64.824	14	11	20	10	766	85.2	4.67	46.56	11	0	0.95232	0.953992
High	Q9CZ57	5-methylcytosine rRNA methyltransferase NSUN4 OS=Mus musculus OX=10090 GN=Nsun4 PE=1 SV=1	0	38.525	23	8	12	8	381	42.8	8.25	27.41	8	0	0.952361	0.985818
High	Q8BYR1	tRNA wybutosine-synthesizing protein 4 OS=Mus musculus OX=10090 GN=Lcmt2 PE=2 SV=4	0	54.283	18	10	13	10	686	75.2	6.95	34.13	10	0	0.952361	1.01944
High	Q8C547	HEAT repeat-containing protein 5B OS=Mus musculus OX=10090 GN=Heatr5b PE=1 SV=3	0	110.265	16	26	37	26	2070	224.2	7.14	74.73	26	0	0.952612	0.957243
High	Q9ERR7	Selenoprotein F OS=Mus musculus OX=10090 GN=Selenof PE=1 SV=3	0	18.048	18	2	4	2	162	17.8	5.35	14.26	2	0	0.952703	1.02547
High	Q8C050	Ribosomal protein S6 kinase alpha-5 OS=Mus musculus OX=10090 GN=Rps6ka5 PE=1 SV=2	0	38.575	13	9	10	8	863	96.5	7.34	21.58	9	1	0.952722	0.989724
High	P70303	CTP synthase 2 OS=Mus musculus OX=10090 GN=Ctps2 PE=1 SV=1	0	126.861	35	19	38	17	586	65.5	6.49	118.21	19	0	0.95279	0.975315
High	O35892	Nuclear autoantigen Sp-100 OS=Mus musculus OX=10090 GN=Sp100 PE=1 SV=2	0	25.866	19	6	9	6	482	54.7	8.66	22.86	6	0	0.952797	1.04936
High	Q91YU8	Suppressor of SWI4 1 homolog OS=Mus musculus OX=10090 GN=Ppan PE=1 SV=2	0	62.191	21	9	20	9	470	52.7	10.32	52.39	9	0	0.952923	0.925176
High	Q9CXY9	GPI-anchor transamidase OS=Mus musculus OX=10090 GN=Pigk PE=1 SV=2	0	28.111	26	8	11	8	395	44.9	6.54	26.78	8	0	0.953064	1.0769
High	P32067	Lupus La protein homolog OS=Mus musculus OX=10090 GN=Ssb PE=1 SV=1	0	283.388	63	34	159	33	415	47.7	9.77	396.43	34	1	0.953076	0.896365
High	P81117	Nucleobindin-2 OS=Mus musculus OX=10090 GN=Nucb2 PE=1 SV=2	0	87.691	38	13	28	13	420	50.3	5.15	95.44	13	0	0.953147	1.0763
High	Q9D7V9	N-acylethanolamine-hydrolyzing acid amidase OS=Mus musculus OX=10090 GN=Naaa PE=1 SV=2	0	22.588	16	4	8	4	362	40.1	6.46	14.35	4	0	0.953149	1.00928
High	Q9CQR6	Serine/threonine-protein phosphatase 6 catalytic subunit OS=Mus musculus OX=10090 GN=Ppp6c PE=1 SV=1	0	62.274	41	11	21	11	305	35.1	5.69	48.44	11	0	0.953199	1.01352
High	Q8R0K9	Transcription factor E2F4 OS=Mus musculus OX=10090 GN=E2f4 PE=1 SV=1	0	28.535	17	6	8	6	410	43.8	4.75	24.58	6	0	0.953218	1.07405
High	Q640N3	Rho GTPase-activating protein 30 OS=Mus musculus OX=10090 GN=Arhgap30 PE=1 SV=3	0	56.888	11	11	19	11	1101	120	4.84	50.94	11	0	0.95324	1
High	O55236	mRNA-capping enzyme OS=Mus musculus OX=10090 GN=Rngtt PE=1 SV=1	0	48.443	20	9	12	9	597	68.6	8.16	31.52	9	0	0.953265	1.04969
High	Q8BMZ5	tRNA-splicing endonuclease subunit Sen34 OS=Mus musculus OX=10090 GN=Tsen34 PE=2 SV=2	0	25.636	15	4	8	3	316	34.2	7.05	19	4	0	0.953271	0.96732
High	Q8CGU1	Calcium-binding and coiled-coil domain-containing protein 1 OS=Mus musculus OX=10090 GN=Calcoco1 PE=1 SV=2	0	25.504	12	7	9	7	691	77.2	4.82	21.5	7	0	0.953305	0.971615
High	Q8C0M0	GATOR2 complex protein WDR59 OS=Mus musculus OX=10090 GN=Wdr59 PE=1 SV=2	0	46.768	13	10	12	10	992	111.7	7.85	28.97	10	0	0.953451	1.03051
High	P59017	Bcl-2-like protein 13 OS=Mus musculus OX=10090 GN=Bcl2l13 PE=1 SV=2	0	42.595	24	7	14	7	434	46.7	4.59	32.37	7	0	0.953491	0.982476
High	Q9CTH6	rRNA-processing protein FCF1 homolog OS=Mus musculus OX=10090 GN=Fcf1 PE=2 SV=2	0	14.696	22	4	5	4	198	23.3	9.67	10.82	4	0	0.953739	0.949195
High	Q9CZH3	Proteasome assembly chaperone 3 OS=Mus musculus OX=10090 GN=Psmg3 PE=1 SV=1	0	52.645	50	4	16	4	122	13.3	8.66	44.95	4	0	0.954033	1.02
High	Q8R1Z9	E3 ubiquitin ligase Rnf121 OS=Mus musculus OX=10090 GN=Rnf121 PE=1 SV=1	0	21.346	12	4	7	4	327	38	7.06	14.01	4	0	0.954095	1.08962
High	Q61083	Mitogen-activated protein kinase kinase kinase 2 OS=Mus musculus OX=10090 GN=Map3k2 PE=1 SV=2	0	16.506	10	5	5	3	619	69.5	8.46	11.22	5	0	0.954186	0.911424
High	Q9CU65	Zinc finger MYM-type protein 2 OS=Mus musculus OX=10090 GN=Zmym2 PE=1 SV=3	0	40.556	9	10	11	10	1376	154.5	6.37	24.89	10	0	0.954263	0.937335
High	Q59J78	NADH dehydrogenase [ubiquinone] 1 alpha subcomplex assembly factor 2 OS=Mus musculus OX=10090 GN=Ndufaf2 PE=1 SV=1	0	55.44	58	9	17	9	168	19.6	8.25	38.11	9	0	0.954287	1.01863
High	Q03347	Runt-related transcription factor 1 OS=Mus musculus OX=10090 GN=Runx1 PE=1 SV=1	0	27.861	18	7	12	7	451	48.6	9.35	16.51	7	0	0.954393	1.03332
High	Q3U1V6	Ubiquitin-conjugating enzyme E2 variant 3 OS=Mus musculus OX=10090 GN=Uevld PE=1 SV=1	0	43.17	20	9	26	8	471	51.6	7.28	32.65	9	0	0.954407	0.928571
High	Q60648	Ganglioside GM2 activator OS=Mus musculus OX=10090 GN=Gm2a PE=1 SV=2	0	48.315	41	7	21	7	193	20.8	5.9	60.32	7	0	0.954504	1.04843
High	Q9JKP7	DNA polymerase epsilon subunit 3 OS=Mus musculus OX=10090 GN=Pole3 PE=1 SV=1	0	16.25	26	3	5	3	145	16.6	4.74	18.2	3	0	0.954619	0.924332
High	Q6P5G6	UBX domain-containing protein 7 OS=Mus musculus OX=10090 GN=Ubxn7 PE=1 SV=2	0	53.906	18	7	17	6	467	52.1	5.03	57.94	7	0	0.954653	0.951209
High	O35943	Frataxin, mitochondrial OS=Mus musculus OX=10090 GN=Fxn PE=1 SV=1	0	57.516	29	7	17	7	207	22.9	8.02	49.75	7	0	0.954695	0.839357
High	A2ASZ8	Mitochondrial adenyl nucleotide antiporter SLC25A25 OS=Mus musculus OX=10090 GN=Slc25a25 PE=1 SV=1	0	26.514	11	5	9	5	469	52.6	8.54	22.96	5	0	0.954792	1.05398
High	Q9CWX4	Pseudouridylate synthase RPUSD4, mitochondrial OS=Mus musculus OX=10090 GN=Rpusd4 PE=2 SV=1	0	41.628	25	10	16	10	377	42.4	10.18	39.54	10	0	0.954807	1.03987
High	Q8K2T1	NmrA-like family domain-containing protein 1 OS=Mus musculus OX=10090 GN=Nmral1 PE=1 SV=1	0	99.392	49	14	39	14	309	34.4	6.86	105.1	14	0	0.954858	0.985779
High	Q9CZV8	F-box/LRR-repeat protein 20 OS=Mus musculus OX=10090 GN=Fbxl20 PE=1 SV=3	0	19.959	13	5	8	5	436	48.4	7.49	11.08	5	0	0.954981	0.99552
High	Q91ZW3	SWI/SNF-related matrix-associated actin-dependent regulator of chromatin subfamily A member 5 OS=Mus musculus OX=10090 GN=Smarca5 PE=1 SV=1	0	285.76	41	48	105	48	1051	121.6	8.15	261.01	48	0	0.955052	0.960348
High	Q8CCN1	NACHT, LRR and PYD domains-containing protein 10 OS=Mus musculus OX=10090 GN=Nlrp10 PE=1 SV=1	0	17.801	9	6	6	6	673	76.3	6.6	13.6	6	0	0.955058	1.25448
High	Q8C5N3	Pre-mRNA-splicing factor CWC22 homolog OS=Mus musculus OX=10090 GN=Cwc22 PE=1 SV=1	0	67.869	14	13	21	13	908	104.7	8.09	51.28	13	0	0.955093	0.940493
High	Q6P5D8	Structural maintenance of chromosomes flexible hinge domain-containing protein 1 OS=Mus musculus OX=10090 GN=Smchd1 PE=1 SV=2	0	226.695	25	39	69	38	2007	225.5	7.24	172.6	39	1	0.955093	0.964637
High	P62307	Small nuclear ribonucleoprotein F OS=Mus musculus OX=10090 GN=Snrpf PE=1 SV=1	0	21.022	24	2	10	2	86	9.7	4.67	28.86	2	0	0.955147	0.942284
High	Q80TY5	Intermembrane lipid transfer protein VPS13B OS=Mus musculus OX=10090 GN=Vps13b PE=1 SV=3	0	19.604	3	6	8	6	3993	443.7	6.46	12.46	6	0	0.955148	0.999289
High	P01887	Beta-2-microglobulin OS=Mus musculus OX=10090 GN=B2m PE=1 SV=2	0	32.782	21	3	44	3	119	13.8	8.44	85.48	3	0	0.955154	0.98798
High	Q8BTW3	Exosome complex component MTR3 OS=Mus musculus OX=10090 GN=Exosc6 PE=1 SV=1	0	81.342	45	12	36	12	273	28.4	6.11	86.77	12	0	0.955157	0.976968
High	Q8R0F6	Integrin-linked kinase-associated serine/threonine phosphatase 2C OS=Mus musculus OX=10090 GN=Ilkap PE=1 SV=1	0	55.766	29	11	14	11	392	42.7	7.36	42.51	11	0	0.955182	1.06443
High	Q3U1G5	Interferon-stimulated 20 kDa exonuclease-like 2 OS=Mus musculus OX=10090 GN=Isg20l2 PE=1 SV=2	0	30.241	14	4	9	4	368	41	10.01	25.54	4	0	0.955312	0.949338
High	Q5FWI3	Cell surface hyaluronidase OS=Mus musculus OX=10090 GN=Cemip2 PE=1 SV=1	0	30.7	7	10	15	10	1383	153.7	7.78	28.61	10	0	0.95532	1.00053
High	Q9EQM6	Microprocessor complex subunit DGCR8 OS=Mus musculus OX=10090 GN=Dgcr8 PE=1 SV=2	0	23.503	6	4	5	4	773	86.3	6.06	15.46	4	0	0.955355	0.946705
High	O09106	Histone deacetylase 1 OS=Mus musculus OX=10090 GN=Hdac1 PE=1 SV=1	0	156.438	42	17	73	11	482	55	5.48	185.15	17	8	0.955371	0.951083
High	Q8BMB3	Eukaryotic translation initiation factor 4E type 2 OS=Mus musculus OX=10090 GN=Eif4e2 PE=1 SV=1	0	39.111	17	4	19	4	245	28.2	8.87	29.97	4	0	0.95559	0.954641
High	Q8VD75	Huntingtin-interacting protein 1 OS=Mus musculus OX=10090 GN=Hip1 PE=1 SV=2	0	44.223	11	10	12	10	1029	115.1	5.43	26.32	10	0	0.955612	0.951987
High	Q8K3A9	7SK snRNA methylphosphate capping enzyme OS=Mus musculus OX=10090 GN=Mepce PE=1 SV=2	0	77.977	20	9	18	9	666	72	9.25	51.08	9	0	0.955656	0.983236
High	P59672	Ankyrin repeat and SAM domain-containing protein 1A OS=Mus musculus OX=10090 GN=Anks1a PE=1 SV=3	0	58.12	14	12	15	12	1150	125.2	6.05	34.63	12	0	0.955667	1.00222
High	P34152	Focal adhesion kinase 1 OS=Mus musculus OX=10090 GN=Ptk2 PE=1 SV=4	0	109.619	28	24	40	22	1052	119.2	6.62	99.22	24	1	0.955677	0.989974
High	Q8BKT3	Intron Large complex component GCFC2 OS=Mus musculus OX=10090 GN=Gcfc2 PE=1 SV=2	0	33.533	12	8	11	8	769	87.4	5.55	20.09	8	0	0.955819	0.984945
High	Q6P7W5	tRNA-splicing endonuclease subunit Sen2 OS=Mus musculus OX=10090 GN=Tsen2 PE=1 SV=1	0	15.13	10	3	6	3	460	52.2	5.9	14.08	3	0	0.95585	1.04157
High	Q922Q2	Serine/threonine-protein kinase RIO1 OS=Mus musculus OX=10090 GN=Riok1 PE=1 SV=2	0	79.07	23	11	24	11	567	64.9	6.57	68.3	11	0	0.956173	0.939685
High	P97370	Sodium/potassium-transporting ATPase subunit beta-3 OS=Mus musculus OX=10090 GN=Atp1b3 PE=1 SV=1	0	158.506	62	17	107	17	278	31.8	8.51	290.66	17	0	0.956218	0.997946
High	Q60596	DNA repair protein XRCC1 OS=Mus musculus OX=10090 GN=Xrcc1 PE=1 SV=2	0	56.449	22	12	22	12	631	68.9	6.33	50.01	12	0	0.95625	0.957994
High	P62983	Ubiquitin-ribosomal protein eS31 fusion protein OS=Mus musculus OX=10090 GN=Rps27a PE=1 SV=2	0	183.621	67	18	117	18	156	17.9	9.64	374.28	18	0	0.956289	1.08067
High	O35654	DNA polymerase delta subunit 2 OS=Mus musculus OX=10090 GN=Pold2 PE=1 SV=2	0	64.683	31	10	21	10	469	51.3	5.78	53.69	10	0	0.956299	0.977781
High	P52875	Putative divalent cation/proton antiporter TMEM165 OS=Mus musculus OX=10090 GN=Tmem165 PE=1 SV=2	0	34.92	12	4	10	4	323	34.8	7.46	34.98	4	0	0.956417	1.08988
High	Q811S7	Upstream-binding protein 1 OS=Mus musculus OX=10090 GN=Ubp1 PE=1 SV=1	0	43.831	19	8	13	5	540	60.2	6.27	31.27	8	2	0.956471	0.967844
High	Q7TNV0	Protein DEK OS=Mus musculus OX=10090 GN=Dek PE=1 SV=1	0	112.471	31	13	51	13	380	43.1	6.86	136.44	13	0	0.956593	0.924543
High	Q6ZQH8	Nucleoporin NUP188 OS=Mus musculus OX=10090 GN=Nup188 PE=1 SV=2	0	106.521	15	21	34	21	1759	196.6	7.01	84.64	21	0	0.956603	0.970592
High	Q3TAP4	AP-5 complex subunit beta-1 OS=Mus musculus OX=10090 GN=Ap5b1 PE=1 SV=1	0	24.585	11	7	9	7	876	94.6	6.07	11.1	7	0	0.956668	1.06643
High	Q3UDW8	Heparan-alpha-glucosaminide N-acetyltransferase OS=Mus musculus OX=10090 GN=Hgsnat PE=1 SV=2	0	16.606	6	3	5	3	656	72.5	8.27	17.46	3	0	0.95671	0.951997
High	Q9D8V0	Minor histocompatibility antigen H13 OS=Mus musculus OX=10090 GN=Hm13 PE=1 SV=1	0	40.421	14	6	25	6	378	41.7	6.04	62.11	6	0	0.956833	1.00902
High	Q791N7	DNA-directed RNA polymerase I subunit RPA12 OS=Mus musculus OX=10090 GN=Polr1h PE=1 SV=1	0	17.202	24	2	8	2	123	13.6	5.27	17.94	2	0	0.956838	1.01445
High	Q99N57	RAF proto-oncogene serine/threonine-protein kinase OS=Mus musculus OX=10090 GN=Raf1 PE=1 SV=2	0	51.058	15	8	14	6	648	72.9	9.16	37.83	8	0	0.956874	0.952619
High	Q9CQY2	RNA guanine-N7 methyltransferase activating subunit OS=Mus musculus OX=10090 GN=Ramac PE=3 SV=1	0	14.959	25	3	3	3	119	14.5	8.4	11.26	3	0	0.956884	0.863141
High	Q2TBE6	Phosphatidylinositol 4-kinase type 2-alpha OS=Mus musculus OX=10090 GN=Pi4k2a PE=1 SV=1	0	128.507	45	20	34	20	479	54.2	8.05	97.09	20	0	0.956886	0.936491
High	Q497V5	S1 RNA-binding domain-containing protein 1 OS=Mus musculus OX=10090 GN=Srbd1 PE=2 SV=3	0	46.021	17	12	15	12	982	110.2	8.78	23.07	12	0	0.957029	1.01095
High	Q8VCE2	GPN-loop GTPase 1 OS=Mus musculus OX=10090 GN=Gpn1 PE=1 SV=1	0	15.576	17	4	5	4	372	41.6	4.88	12.38	4	0	0.957041	0.952618
High	Q64516	Glycerol kinase OS=Mus musculus OX=10090 GN=Gk PE=1 SV=2	0	55.84	20	9	17	9	559	61.2	5.87	49.73	9	0	0.95706	0.995536
High	Q6ZPY2	Nonsense-mediated mRNA decay factor SMG5 OS=Mus musculus OX=10090 GN=Smg5 PE=1 SV=2	0	36.347	8	6	8	6	1017	114	6	15.27	6	0	0.957216	1.001
High	Q69Z38	Inactive tyrosine-protein kinase PEAK1 OS=Mus musculus OX=10090 GN=Peak1 PE=1 SV=4	0	200.11	28	36	58	36	1735	191	6.87	142.73	36	0	0.957311	1.04015
High	Q61188	Histone-lysine N-methyltransferase EZH2 OS=Mus musculus OX=10090 GN=Ezh2 PE=1 SV=2	0	27.653	14	7	10	6	746	85.2	6.89	16.01	7	1	0.957363	0.988486
High	O55125	Protein NipSnap homolog 1 OS=Mus musculus OX=10090 GN=Nipsnap1 PE=1 SV=1	0	73.593	40	11	26	10	284	33.3	9.44	69.03	11	0	0.957365	1.01836
High	Q91WG3	Pseudouridylate synthase TRUB2, mitochondrial OS=Mus musculus OX=10090 GN=Trub2 PE=2 SV=1	0	33.578	31	7	9	7	331	36.8	8.72	20.85	7	0	0.957398	0.990862
High	Q8K337	Type II inositol 1,4,5-trisphosphate 5-phosphatase OS=Mus musculus OX=10090 GN=Inpp5b PE=1 SV=1	0	61.281	19	15	17	15	993	112.7	5.64	34.61	15	0	0.957498	0.959822
High	Q8BU04	Putative E3 ubiquitin-protein ligase UBR7 OS=Mus musculus OX=10090 GN=Ubr7 PE=1 SV=1	0	35.973	28	8	11	8	425	48	4.75	22.83	8	0	0.957663	0.978117
High	Q9CQK7	RWD domain-containing protein 1 OS=Mus musculus OX=10090 GN=Rwdd1 PE=1 SV=1	0	21.917	21	4	8	4	243	27.8	4.26	21.24	4	0	0.957702	0.946699
High	Q9QWH1	Polyhomeotic-like protein 2 OS=Mus musculus OX=10090 GN=Phc2 PE=1 SV=1	0	33.43	8	6	7	5	850	89.7	8.75	20.55	6	1	0.957706	1.02096
High	Q8BGF6	ELMO domain-containing protein 2 OS=Mus musculus OX=10090 GN=Elmod2 PE=1 SV=1	0	14.224	10	3	5	3	293	34.7	8.57	12.64	3	0	0.95783	1.05595
High	Q922S4	cGMP-dependent 3',5'-cyclic phosphodiesterase OS=Mus musculus OX=10090 GN=Pde2a PE=1 SV=4	0	121.448	26	16	35	16	939	105.6	5.41	93.75	16	0	0.957834	0.94396
High	O88597	Beclin-1 OS=Mus musculus OX=10090 GN=Becn1 PE=1 SV=3	0	34.875	15	6	10	6	448	51.6	4.93	32.13	6	0	0.957871	0.998316
High	Q7TPD2	Protein FAM185A OS=Mus musculus OX=10090 GN=Fam185a PE=2 SV=1	0	29.206	20	5	8	5	378	40	6.38	21.06	5	0	0.957979	0.975457
High	Q8C163	Nuclease EXOG, mitochondrial OS=Mus musculus OX=10090 GN=Exog PE=1 SV=1	0	48.099	37	11	21	10	368	41.4	8.12	47.48	11	0	0.958008	0.998551
High	Q9CQS5	Serine/threonine-protein kinase RIO2 OS=Mus musculus OX=10090 GN=Riok2 PE=1 SV=1	0	49.811	18	7	13	7	547	62.5	6.43	35.03	7	0	0.958167	0.921673
High	Q00422	GA-binding protein alpha chain OS=Mus musculus OX=10090 GN=Gabpa PE=1 SV=2	0	56.607	24	9	15	9	454	51.3	5	40.57	9	0	0.958191	0.980187
High	Q60520	Paired amphipathic helix protein Sin3a OS=Mus musculus OX=10090 GN=Sin3a PE=1 SV=3	0	93.666	20	20	35	19	1274	145	7.25	66.88	20	0	0.958233	0.970404
High	Q9QXX8	FMR1-interacting protein NUFIP1 OS=Mus musculus OX=10090 GN=Nufip1 PE=1 SV=1	0	14.336	8	4	5	4	484	54.7	9.47	11.61	4	0	0.958296	1.08051
High	Q8BQ47	Protein canopy homolog 4 OS=Mus musculus OX=10090 GN=Cnpy4 PE=1 SV=1	0	45.783	34	8	11	8	245	28.1	4.77	35.47	8	0	0.958342	0.971899
High	Q9CR47	Ribosome biogenesis protein NSA2 homolog OS=Mus musculus OX=10090 GN=Nsa2 PE=2 SV=1	0	43.503	30	8	13	8	260	30	10.24	38.73	8	0	0.958383	0.955552
High	B1AR13	CDGSH iron-sulfur domain-containing protein 3, mitochondrial OS=Mus musculus OX=10090 GN=Cisd3 PE=1 SV=1	0	12.546	31	4	8	4	137	15.7	9.79	16.1	4	0	0.958417	1.11474
High	Q9DD16	Uridine diphosphate glucose pyrophosphatase NUDT22 OS=Mus musculus OX=10090 GN=Nudt22 PE=2 SV=1	0	29.581	24	6	10	6	308	33.4	5.57	29.16	6	0	0.958509	1.09197
High	Q9Z2D8	Methyl-CpG-binding domain protein 3 OS=Mus musculus OX=10090 GN=Mbd3 PE=1 SV=1	0	71.394	42	11	23	9	285	32.1	5.82	48.73	11	0	0.958524	1.00578
High	Q8BZH4	Pogo transposable element with ZNF domain OS=Mus musculus OX=10090 GN=Pogz PE=1 SV=2	0	105.091	22	20	33	20	1409	154.8	7.52	69.12	20	0	0.958567	0.994243
High	Q8K0H5	Transcription initiation factor TFIID subunit 10 OS=Mus musculus OX=10090 GN=Taf10 PE=1 SV=1	0	20.202	27	3	7	3	218	21.8	6.55	20.45	3	0	0.958629	1.05795
High	P52293	Importin subunit alpha-1 OS=Mus musculus OX=10090 GN=Kpna2 PE=1 SV=2	0	110.924	32	14	39	13	529	57.9	5.68	115.36	14	0	0.958682	0.942249
High	Q08024	Core-binding factor subunit beta OS=Mus musculus OX=10090 GN=Cbfb PE=1 SV=1	0	50.508	42	8	18	8	187	22	5.77	50.73	8	0	0.95876	1.02184
High	P29391	Ferritin light chain 1 OS=Mus musculus OX=10090 GN=Ftl1 PE=1 SV=2	0	37.696	47	6	12	6	183	20.8	6	37.25	6	0	0.95878	1.10799
High	Q8K4Q8	Collectin-12 OS=Mus musculus OX=10090 GN=Colec12 PE=1 SV=1	0	75.6	21	14	20	14	742	81.3	5.49	53.48	14	0	0.958791	1.09705
High	P35601	Replication factor C subunit 1 OS=Mus musculus OX=10090 GN=Rfc1 PE=1 SV=2	0	86.85	17	14	22	14	1131	125.9	9.33	50.19	14	0	0.958826	0.977538
High	Q9CR86	Calcium-regulated heat stable protein 1 OS=Mus musculus OX=10090 GN=Carhsp1 PE=1 SV=1	0	13.364	24	3	4	3	148	16.1	8.21	10.55	3	0	0.958877	1.14772
High	Q8R3N6	THO complex subunit 1 OS=Mus musculus OX=10090 GN=Thoc1 PE=1 SV=1	0	125.659	42	26	45	26	657	75.4	4.97	99.6	26	0	0.958883	0.926573
High	Q8K1J5	Splicing regulator SDE2 OS=Mus musculus OX=10090 GN=Sde2 PE=1 SV=1	0	32.695	25	7	9	7	448	48.6	5.66	18.88	7	0	0.958887	1.0763
High	Q08874	Microphthalmia-associated transcription factor OS=Mus musculus OX=10090 GN=Mitf PE=1 SV=4	0	88.297	34	15	37	11	526	58.6	6.33	82.52	15	4	0.959067	1.00284
High	Q6NZN0	RNA-binding protein 26 OS=Mus musculus OX=10090 GN=Rbm26 PE=1 SV=2	0	173.87	28	27	56	26	1012	114.1	9.16	151.96	27	1	0.959081	0.959775
High	Q60591	Nuclear factor of activated T-cells, cytoplasmic 2 OS=Mus musculus OX=10090 GN=Nfatc2 PE=1 SV=3	0	46.858	18	12	16	11	927	100	6.76	35.06	12	0	0.959212	1.01068
High	Q9CU62	Structural maintenance of chromosomes protein 1A OS=Mus musculus OX=10090 GN=Smc1a PE=1 SV=4	0	337.384	48	57	124	57	1233	143.1	7.64	331.89	57	0	0.959214	0.954214
High	Q8R0X2	CDK2-associated and cullin domain-containing protein 1 OS=Mus musculus OX=10090 GN=Cacul1 PE=2 SV=1	0	24.746	16	5	8	5	377	42.1	5.27	19.6	5	0	0.959329	0.973503
High	Q62312	TGF-beta receptor type-2 OS=Mus musculus OX=10090 GN=Tgfbr2 PE=1 SV=2	0	39.463	18	9	10	9	567	64.2	6.29	20.71	9	0	0.959357	1.08966
High	Q8VDS4	Regulation of nuclear pre-mRNA domain-containing protein 1A OS=Mus musculus OX=10090 GN=Rprd1a PE=1 SV=1	0	56.663	34	8	18	7	312	35.7	7.58	39.78	8	0	0.959367	0.934036
High	Q9WVA3	Mitotic checkpoint protein BUB3 OS=Mus musculus OX=10090 GN=Bub3 PE=1 SV=2	0	150.467	52	14	52	14	326	36.9	6.84	169.63	14	0	0.959391	1.00893
High	P01942	Hemoglobin subunit alpha OS=Mus musculus OX=10090 GN=Hba PE=1 SV=2	0	38.36	25	4	18	4	142	15.1	8.22	51.21	4	0	0.959411	1.15525
High	Q8R4E9	DNA replication factor Cdt1 OS=Mus musculus OX=10090 GN=Cdt1 PE=1 SV=1	0	38.319	24	10	11	10	557	61.5	9.57	32.64	10	0	0.959414	0.883511
High	Q924S7	Sprouty-related, EVH1 domain-containing protein 2 OS=Mus musculus OX=10090 GN=Spred2 PE=1 SV=1	0	20.531	8	3	8	2	410	46.8	6.81	22.85	3	0	0.959538	1.03414
High	Q8BSF4	Phosphatidylserine decarboxylase proenzyme, mitochondrial OS=Mus musculus OX=10090 GN=Pisd PE=2 SV=1	0	21.533	16	6	8	6	406	45.9	9.57	15.4	6	0	0.959617	1.05094
High	B2RRE7	OTU domain-containing protein 4 OS=Mus musculus OX=10090 GN=Otud4 PE=1 SV=1	0	103.712	24	21	33	21	1107	123	6.76	81.53	21	0	0.959702	0.97413
High	O55128	Histone deacetylase complex subunit SAP18 OS=Mus musculus OX=10090 GN=Sap18 PE=1 SV=1	0	48.47	47	9	28	9	153	17.6	9.35	48.8	9	0	0.959884	0.985928
High	Q9Z0M5	Lysosomal acid lipase/cholesteryl ester hydrolase OS=Mus musculus OX=10090 GN=Lipa PE=1 SV=2	0	52.118	18	7	27	7	397	45.3	8.07	73.05	7	0	0.959905	1.08463
High	Q9Z1M8	Protein Red OS=Mus musculus OX=10090 GN=Ik PE=1 SV=2	0	108.088	38	18	37	18	557	65.6	6.64	104.09	18	0	0.959945	1.00125
High	Q9CYN9	Renin receptor OS=Mus musculus OX=10090 GN=Atp6ap2 PE=1 SV=2	0	95.512	40	13	37	13	350	39.1	5.54	104.69	13	0	0.959961	1.00277
High	Q91YM2	Rho GTPase-activating protein 35 OS=Mus musculus OX=10090 GN=Arhgap35 PE=1 SV=3	0	20.436	4	6	7	6	1499	170.3	6.61	10.92	6	0	0.960042	1.0227
High	Q8BJ90	Zinc finger protein 771 OS=Mus musculus OX=10090 GN=Znf771 PE=2 SV=1	0	23.647	21	5	7	5	317	35.7	8.82	10.89	5	0	0.960052	1.06711
High	Q9D7W5	Mediator of RNA polymerase II transcription subunit 8 OS=Mus musculus OX=10090 GN=Med8 PE=1 SV=1	0	19.786	23	4	7	4	268	29.2	6.95	11.8	4	0	0.960073	1.04726
High	Q8BV13	COP9 signalosome complex subunit 7b OS=Mus musculus OX=10090 GN=Cops7b PE=1 SV=1	0	35.606	12	3	10	3	264	29.7	6.32	32.42	3	0	0.960212	1.09839
High	P51829	Adenylate cyclase type 7 OS=Mus musculus OX=10090 GN=Adcy7 PE=1 SV=2	0	38.167	11	9	11	9	1099	122.6	7.87	29.91	9	0	0.960313	1.06244
High	P11370	Retrovirus-related Env polyprotein from Fv-4 locus OS=Mus musculus OX=10090 GN=Fv4 PE=1 SV=2	0	45.472	8	6	25	2	679	74.4	7.81	77.66	6	0	0.960399	0.995642
High	Q9D2X5	MAU2 chromatid cohesion factor homolog OS=Mus musculus OX=10090 GN=Mau2 PE=1 SV=3	0	27.428	13	5	6	5	619	69.5	7.25	19.02	5	0	0.960494	0.943445
High	Q9Z148	Histone-lysine N-methyltransferase EHMT2 OS=Mus musculus OX=10090 GN=Ehmt2 PE=1 SV=2	0	43.233	12	11	21	11	1263	138	5.83	26.19	11	0	0.960778	0.989794
High	O35638	Cohesin subunit SA-2 OS=Mus musculus OX=10090 GN=Stag2 PE=1 SV=3	0	115.864	22	24	40	19	1231	141.2	5.43	98.32	24	5	0.960796	0.966092
High	Q8VEK0	Cell cycle control protein 50A OS=Mus musculus OX=10090 GN=Tmem30a PE=1 SV=1	0	24.5	15	5	7	5	364	41	8.37	16.69	5	0	0.9608	1.10779
High	Q8BP27	Swi5-dependent recombination DNA repair protein 1 homolog OS=Mus musculus OX=10090 GN=Sfr1 PE=1 SV=2	0	30.195	20	5	8	5	319	35.2	5.15	24.79	5	0	0.960812	0.921685
High	Q8VI84	Nucleolar complex protein 3 homolog OS=Mus musculus OX=10090 GN=Noc3l PE=2 SV=2	0	69.602	19	12	22	12	807	93.2	9.09	57.09	12	0	0.960885	0.912407
High	F8VPZ9	BRD4-interacting chromatin-remodeling complex-associated protein OS=Mus musculus OX=10090 GN=Bicra PE=1 SV=1	0	19.194	4	5	5	5	1578	161.3	6.76	10.64	5	0	0.960894	0.97093
High	Q9Z0E0	Neurochondrin OS=Mus musculus OX=10090 GN=Ncdn PE=1 SV=1	0	39.567	15	8	10	8	729	78.8	5.54	30.74	8	0	0.961017	0.985891
High	Q91YE6	Importin-9 OS=Mus musculus OX=10090 GN=Ipo9 PE=1 SV=3	0	128.326	19	15	45	15	1041	116	4.81	123.54	15	0	0.961038	0.939713
High	B1AZI6	THO complex subunit 2 OS=Mus musculus OX=10090 GN=Thoc2 PE=1 SV=1	0	140.974	20	26	48	25	1594	182.7	8.44	126.18	26	1	0.961062	0.956398
High	Q9CR50	RING finger and CHY zinc finger domain-containing protein 1 OS=Mus musculus OX=10090 GN=Rchy1 PE=1 SV=1	0	29.289	17	5	7	5	261	30	7.18	15.26	5	0	0.961094	1.03079
High	Q8CB44	GRAM domain-containing protein 4 OS=Mus musculus OX=10090 GN=Gramd4 PE=1 SV=1	0	23.66	12	7	7	7	633	72.2	9.07	10.44	7	0	0.961126	0.958648
High	Q8C5P5	5'-nucleotidase domain-containing protein 1 OS=Mus musculus OX=10090 GN=Nt5dc1 PE=1 SV=2	0	60.6	26	9	20	9	467	53.1	6.33	38.99	9	0	0.961161	0.9766
High	Q924H2	Mediator of RNA polymerase II transcription subunit 15 OS=Mus musculus OX=10090 GN=Med15 PE=1 SV=3	0	43.967	13	9	15	9	789	86.6	9.29	36.57	9	0	0.961185	0.986619
High	P35922	Fragile X messenger ribonucleoprotein 1 OS=Mus musculus OX=10090 GN=Fmr1 PE=1 SV=1	0	116.476	34	17	45	12	614	68.9	7.62	129.24	17	1	0.961314	1.03127
High	Q8VCD5	Mediator of RNA polymerase II transcription subunit 17 OS=Mus musculus OX=10090 GN=Med17 PE=1 SV=1	0	31.106	10	6	9	6	649	72.4	7.3	23.74	6	0	0.961421	1.02014
High	Q3V1L4	Cytosolic purine 5'-nucleotidase OS=Mus musculus OX=10090 GN=Nt5c2 PE=1 SV=2	0	91.159	36	16	29	16	560	64.8	6.21	65.07	16	0	0.961444	0.911353
High	P33215	Protein NEDD1 OS=Mus musculus OX=10090 GN=Nedd1 PE=1 SV=2	0	45.152	20	8	11	8	660	71.2	7.84	31.08	8	0	0.961446	0.987469
High	Q921D4	Mediator of RNA polymerase II transcription subunit 6 OS=Mus musculus OX=10090 GN=Med6 PE=1 SV=2	0	14.188	13	3	3	3	246	28.4	8.62	10.22	3	0	0.961549	1.03651
High	Q8BGD6	Neutral amino acid transporter 9 OS=Mus musculus OX=10090 GN=Slc38a9 PE=1 SV=1	0	24.348	8	2	6	2	560	63.4	7.5	23.43	2	0	0.961598	1.06629
High	P97376	Protein FRG1 OS=Mus musculus OX=10090 GN=Frg1 PE=1 SV=2	0	49.357	38	8	19	8	258	29.1	8.92	48.75	8	0	0.961707	0.968417
High	Q62018	RNA polymerase-associated protein CTR9 homolog OS=Mus musculus OX=10090 GN=Ctr9 PE=1 SV=2	0	96.692	16	17	25	16	1173	133.3	6.49	65.64	17	1	0.961713	0.987254
High	O08807	Peroxiredoxin-4 OS=Mus musculus OX=10090 GN=Prdx4 PE=1 SV=1	0	158.422	62	13	104	11	274	31	7.15	326.65	13	0	0.961834	1.04531
High	Q6ZQ03	Formin-binding protein 4 OS=Mus musculus OX=10090 GN=Fnbp4 PE=1 SV=2	0	67.101	13	11	14	11	1031	111.2	4.73	39.2	11	0	0.961903	0.976006
High	Q62210	Baculoviral IAP repeat-containing protein 2 OS=Mus musculus OX=10090 GN=Birc2 PE=1 SV=1	0	17.937	8	5	5	4	612	69.6	6.54	13.42	5	1	0.961938	1.00411
High	Q3UMU9	Hepatoma-derived growth factor-related protein 2 OS=Mus musculus OX=10090 GN=Hdgfl2 PE=1 SV=1	0	29.314	8	6	18	5	669	74.2	8.66	42.02	6	0	0.961949	1.01607
High	Q921I2	Kelch domain-containing protein 4 OS=Mus musculus OX=10090 GN=Klhdc4 PE=2 SV=2	0	96.191	34	15	29	15	584	64.8	5.73	69.42	15	0	0.961991	0.97716
High	Q6P9R4	Rho guanine nucleotide exchange factor 18 OS=Mus musculus OX=10090 GN=Arhgef18 PE=1 SV=3	0	25.727	5	7	10	7	1405	155.9	6.54	15.01	7	0	0.962003	0.982645
High	Q9R190	Metastasis-associated protein MTA2 OS=Mus musculus OX=10090 GN=Mta2 PE=1 SV=1	0	213.942	55	34	86	25	668	75	9.67	232.67	34	6	0.962047	0.954925
High	Q99LC9	Peroxisomal ATPase PEX6 OS=Mus musculus OX=10090 GN=Pex6 PE=1 SV=1	0	35.221	10	6	7	6	981	104.5	7.34	21.4	6	0	0.962099	1.09212
High	Q91W96	Anaphase-promoting complex subunit 4 OS=Mus musculus OX=10090 GN=Anapc4 PE=1 SV=1	0	42.232	13	8	11	8	807	91.6	5.4	29.55	8	0	0.962103	1.03742
High	Q8CE46	Pseudouridylate synthase PUS7L OS=Mus musculus OX=10090 GN=Pus7l PE=1 SV=1	0	49.676	20	11	12	11	702	79.1	7.81	29.6	11	0	0.962132	0.999618
High	Q9CQE6	Histone chaperone ASF1A OS=Mus musculus OX=10090 GN=Asf1a PE=1 SV=1	0	25.847	39	5	10	5	204	22.9	4.41	14.51	5	0	0.962145	0.929144
High	Q8K1L5	E3 ubiquitin-protein ligase PPP1R11 OS=Mus musculus OX=10090 GN=Ppp1r11 PE=1 SV=1	0	33.879	42	5	12	5	131	14.5	6.09	19.18	5	0	0.962182	1.01008
High	Q8CD10	Calcium uptake protein 2, mitochondrial OS=Mus musculus OX=10090 GN=Micu2 PE=1 SV=2	0	24.493	18	5	7	5	432	49.4	9.45	17.35	5	0	0.962215	1.05299
High	Q9ER41	Torsin-1B OS=Mus musculus OX=10090 GN=Tor1b PE=1 SV=2	0	37.465	23	6	11	6	336	37.8	8.02	30.87	6	0	0.962275	0.978649
High	Q8BXQ2	GPI transamidase component PIG-T OS=Mus musculus OX=10090 GN=Pigt PE=1 SV=2	0	64.355	20	12	21	12	582	65.7	8.4	62.34	12	0	0.962282	0.97435
High	Q9QY93	dCTP pyrophosphatase 1 OS=Mus musculus OX=10090 GN=Dctpp1 PE=1 SV=1	0	16.054	26	3	3	3	170	18.8	5.03	11.92	3	0	0.962295	0.95744
High	Q62203	Splicing factor 3A subunit 2 OS=Mus musculus OX=10090 GN=Sf3a2 PE=1 SV=2	0	71.381	21	7	17	7	475	49.9	9.54	56.35	7	0	0.962314	0.957012
High	Q8BSL7	ADP-ribosylation factor 2 OS=Mus musculus OX=10090 GN=Arf2 PE=1 SV=2	0	136.76	58	10	79	2	181	20.7	6.58	243.06	10	0	0.962343	0.965217
High	Q9CR67	Transmembrane protein 33 OS=Mus musculus OX=10090 GN=Tmem33 PE=1 SV=1	0	26.897	24	6	12	6	247	28	9.66	26.94	6	0	0.962527	0.996756
High	Q8VD04	GRIP1-associated protein 1 OS=Mus musculus OX=10090 GN=Gripap1 PE=1 SV=1	0	230.829	48	36	67	36	806	92.7	5.25	173.3	36	0	0.962658	0.953867
High	Q8CGY8	UDP-N-acetylglucosamine--peptide N-acetylglucosaminyltransferase 110 kDa subunit OS=Mus musculus OX=10090 GN=Ogt PE=1 SV=2	0	263.055	35	29	78	29	1046	116.9	6.7	245.25	29	0	0.962671	0.961933
High	P62257	Ubiquitin-conjugating enzyme E2 H OS=Mus musculus OX=10090 GN=Ube2h PE=1 SV=1	0	26.317	23	4	8	4	183	20.6	4.67	20.93	4	0	0.962749	1.0204
High	Q3TWF6	WD repeat-containing protein 70 OS=Mus musculus OX=10090 GN=Wdr70 PE=1 SV=1	0	45.781	17	11	19	11	657	73.1	5.97	41.73	11	0	0.962918	0.901471
High	Q9CQJ4	E3 ubiquitin-protein ligase RING2 OS=Mus musculus OX=10090 GN=Rnf2 PE=1 SV=1	0	84.035	39	11	24	7	336	37.6	6.84	63.02	11	3	0.962949	0.984321
High	P17433	Transcription factor PU.1 OS=Mus musculus OX=10090 GN=Spi1 PE=1 SV=2	0	21.006	11	3	8	3	272	31.3	6.84	20.48	3	0	0.963144	0.823851
High	Q6KCD5	Nipped-B-like protein OS=Mus musculus OX=10090 GN=Nipbl PE=1 SV=1	0	110.027	11	24	33	24	2798	315.3	7.91	76.53	24	0	0.963212	0.975407
High	Q80YV3	Transformation/transcription domain-associated protein OS=Mus musculus OX=10090 GN=Trrap PE=1 SV=2	0	74.832	10	20	24	19	2565	291.4	8.48	45.91	20	0	0.963242	0.999863
High	Q9CPT5	Nucleolar protein 16 OS=Mus musculus OX=10090 GN=Nop16 PE=1 SV=1	0	75.59	50	9	26	9	178	21.1	9.91	76.4	9	0	0.963325	0.964271
High	Q9WU60	Attractin OS=Mus musculus OX=10090 GN=Atrn PE=1 SV=3	0	17.261	3	4	6	4	1428	158	7.27	16.34	4	0	0.963372	0.870247
High	Q9DCD2	Pre-mRNA-splicing factor SYF1 OS=Mus musculus OX=10090 GN=Xab2 PE=1 SV=1	0	86.618	25	19	31	19	855	99.9	6.23	67.94	19	0	0.963383	0.981305
High	Q8R1F0	Leydig cell tumor 10 kDa protein homolog OS=Mus musculus OX=10090 GN=D8Ertd738e PE=3 SV=1	0	14.561	21	3	6	3	94	10.2	11.63	13.23	3	0	0.96348	0.989619
High	Q6P5F7	Protein tweety homolog 3 OS=Mus musculus OX=10090 GN=Ttyh3 PE=1 SV=1	0	37.671	17	8	12	8	524	57.7	5.85	26.04	8	0	0.963494	1.05484
High	O88286	Protein Wiz OS=Mus musculus OX=10090 GN=Wiz PE=1 SV=2	0	45.042	7	9	11	8	1684	184.2	7.01	27.14	9	0	0.963496	0.991307
High	Q5NCR9	Nuclear speckle splicing regulatory protein 1 OS=Mus musculus OX=10090 GN=Nsrp1 PE=1 SV=1	0	38.255	13	6	9	6	542	63.8	8.76	26.21	6	0	0.963504	1.00706
High	Q61687	Transcriptional regulator ATRX OS=Mus musculus OX=10090 GN=Atrx PE=1 SV=3	0	83.407	9	17	23	17	2476	278.4	6.68	49.86	17	0	0.963541	0.947705
High	Q8BG30	Negative elongation factor A OS=Mus musculus OX=10090 GN=Nelfa PE=1 SV=1	0	44.664	22	9	13	9	530	57.5	9.11	28.49	9	0	0.96358	0.992921
High	Q8BHG9	CGG triplet repeat-binding protein 1 OS=Mus musculus OX=10090 GN=Cggbp1 PE=1 SV=1	0	41.727	54	7	13	7	167	18.8	8.95	30	7	0	0.963588	1.00815
High	Q8BL74	General transcription factor 3C polypeptide 2 OS=Mus musculus OX=10090 GN=Gtf3c2 PE=2 SV=2	0	34.495	11	9	10	9	907	100.2	6.57	21.44	9	0	0.963634	0.946815
High	Q8C4B4	Protein unc-119 homolog B OS=Mus musculus OX=10090 GN=Unc119b PE=1 SV=1	0	36.42	27	6	9	5	251	28.3	5.72	27.2	6	1	0.963765	0.961742
High	Q99N85	Large ribosomal subunit protein mL66 OS=Mus musculus OX=10090 GN=Mrps18a PE=2 SV=1	0	34.938	30	5	10	5	196	22.3	10.18	25.69	5	0	0.963813	1.01078
High	Q80T85	DDB1- and CUL4-associated factor 5 OS=Mus musculus OX=10090 GN=Dcaf5 PE=1 SV=2	0	27.265	10	7	9	7	946	103.6	5.8	14.88	7	0	0.96397	1.04918
High	Q69ZX6	ATPase MORC2A OS=Mus musculus OX=10090 GN=Morc2a PE=1 SV=2	0	21.601	10	8	9	8	1030	117.3	8.34	13.7	8	0	0.963993	1.07896
High	Q9Z2G6	Protein sel-1 homolog 1 OS=Mus musculus OX=10090 GN=Sel1l PE=1 SV=2	0	106.88	26	15	27	15	790	88.3	5.57	74.68	15	0	0.964027	0.99977
High	Q9CQ88	Tetraspanin-31 OS=Mus musculus OX=10090 GN=Tspan31 PE=1 SV=1	0	18.387	20	4	5	4	210	22.7	8.44	11.5	4	0	0.964038	1.0702
High	Q3TUH1	Phosphatidate cytidylyltransferase, mitochondrial OS=Mus musculus OX=10090 GN=Tamm41 PE=1 SV=2	0	30.931	15	4	5	4	337	37.8	8.98	18.9	4	0	0.96408	1.05415
High	Q9D666	SUN domain-containing protein 1 OS=Mus musculus OX=10090 GN=Sun1 PE=1 SV=2	0	77.425	22	15	23	15	913	101.9	6.81	55.09	15	0	0.96412	1.02204
High	Q9JHI2	tRNA-specific adenosine deaminase 1 OS=Mus musculus OX=10090 GN=Adat1 PE=1 SV=1	0	27.046	19	8	10	8	499	55.3	8.16	22.25	8	0	0.964227	0.944119
High	Q8BSQ9	Protein polybromo-1 OS=Mus musculus OX=10090 GN=Pbrm1 PE=1 SV=4	0	133.981	20	27	45	27	1634	187.1	6.9	96.77	27	0	0.964287	0.947177
High	Q6NSU3	Glycosyltransferase 8 domain-containing protein 1 OS=Mus musculus OX=10090 GN=Glt8d1 PE=1 SV=1	0	17.047	11	4	5	4	371	42	9.41	13.86	4	0	0.964333	0.936893
High	Q7TQK1	Integrator complex subunit 7 OS=Mus musculus OX=10090 GN=Ints7 PE=1 SV=1	0	76.896	21	16	23	16	966	106.8	8.22	63.83	16	0	0.964346	0.920977
High	Q91YE7	RNA-binding protein 5 OS=Mus musculus OX=10090 GN=Rbm5 PE=1 SV=1	0	66.575	15	11	15	10	815	92.3	6.21	40.19	11	0	0.964407	1.00885
High	Q9DC48	Pre-mRNA-processing factor 17 OS=Mus musculus OX=10090 GN=Cdc40 PE=1 SV=1	0	71.317	27	12	18	12	579	65.4	7.06	47.95	12	0	0.964504	0.967737
High	Q9JI13	Something about silencing protein 10 OS=Mus musculus OX=10090 GN=Utp3 PE=1 SV=1	0	63.208	21	12	29	12	469	53.4	5.54	56.39	12	0	0.964547	0.986038
High	Q8K3D3	DNA repair protein SWI5 homolog OS=Mus musculus OX=10090 GN=Swi5 PE=1 SV=1	0	24.045	53	5	12	5	89	10.3	4.77	21.01	5	0	0.964566	0.970087
High	Q501J7	Phosphatase and actin regulator 4 OS=Mus musculus OX=10090 GN=Phactr4 PE=1 SV=2	0	33.997	15	7	9	7	694	76.6	6.48	27.03	7	0	0.96459	1.11285
High	Q8R1N4	NudC domain-containing protein 3 OS=Mus musculus OX=10090 GN=Nudcd3 PE=1 SV=3	0	67.119	39	11	23	11	363	40.9	5.26	50.42	11	0	0.964667	1.01265
High	Q3U3I9	Zinc finger protein 865 OS=Mus musculus OX=10090 GN=Znf865 PE=2 SV=1	0	16.014	4	4	5	4	1058	111.6	9.13	13.87	4	0	0.964806	1.00881
High	Q9D0B0	Serine/arginine-rich splicing factor 9 OS=Mus musculus OX=10090 GN=Srsf9 PE=1 SV=1	0	54.631	40	10	29	10	222	25.6	8.65	70.35	10	0	0.964873	0.941731
High	Q91WD1	DNA-directed RNA polymerase III subunit RPC4 OS=Mus musculus OX=10090 GN=Polr3d PE=2 SV=2	0	48.636	29	9	14	9	398	44.3	6.98	45.4	9	0	0.964905	0.939844
High	Q6P1G0	HEAT repeat-containing protein 6 OS=Mus musculus OX=10090 GN=Heatr6 PE=1 SV=1	0	48.701	10	10	14	8	1184	128.8	7.24	33.17	10	0	0.965029	0.974138
High	Q8C522	Endonuclease domain-containing 1 protein OS=Mus musculus OX=10090 GN=Endod1 PE=1 SV=2	0	15.93	10	4	5	4	501	55.2	6.16	14.42	4	0	0.965029	1.11389
High	Q8CI94	Glycogen phosphorylase, brain form OS=Mus musculus OX=10090 GN=Pygb PE=1 SV=3	0	225.721	41	33	77	28	843	96.7	6.73	233.31	33	6	0.965042	0.995743
High	Q03141	MAP/microtubule affinity-regulating kinase 3 OS=Mus musculus OX=10090 GN=Mark3 PE=1 SV=2	0	89.987	32	18	31	10	753	84.3	9.51	67.33	18	0	0.965056	1.02539
High	Q9CQW0	ER membrane protein complex subunit 6 OS=Mus musculus OX=10090 GN=Emc6 PE=1 SV=1	0	12.908	21	2	4	2	110	12	10.07	16.74	2	0	0.965143	1.02889
High	Q91WL8	WW domain-containing oxidoreductase OS=Mus musculus OX=10090 GN=Wwox PE=1 SV=1	0	15.765	8	3	5	3	414	46.5	7.02	15.13	3	0	0.965146	0.977061
High	O70325	Phospholipid hydroperoxide glutathione peroxidase OS=Mus musculus OX=10090 GN=Gpx4 PE=1 SV=4	0	21.553	32	6	8	6	197	22.2	8.46	17.56	6	0	0.965168	0.959435
High	Q9DBR0	A-kinase anchor protein 8 OS=Mus musculus OX=10090 GN=Akap8 PE=1 SV=1	0	119.045	36	20	40	19	687	76.2	5.14	103.17	20	0	0.965209	0.951854
High	A2A8L1	Chromodomain-helicase-DNA-binding protein 5 OS=Mus musculus OX=10090 GN=Chd5 PE=1 SV=1	0	106.336	10	16	32	2	1946	222.4	6.24	90.32	16	0	0.965232	0.814751
High	Q91VN1	Zinc finger protein 24 OS=Mus musculus OX=10090 GN=Znf24 PE=1 SV=1	0	12.823	11	4	4	4	368	41.9	6.04	10.26	4	0	0.965267	1.08378
High	P43406	Integrin alpha-V OS=Mus musculus OX=10090 GN=Itgav PE=1 SV=2	0	207.126	37	32	65	32	1044	115.3	5.63	171.16	32	0	0.965343	1.01148
High	Q3UFB2	Box C/D snoRNA protein 1 OS=Mus musculus OX=10090 GN=Znhit6 PE=1 SV=2	0	17.943	17	7	8	7	460	52.2	5.57	11.5	7	0	0.965356	0.984101
High	Q8R2N2	U3 small nucleolar RNA-associated protein 4 homolog OS=Mus musculus OX=10090 GN=Utp4 PE=2 SV=3	0	108.041	33	19	46	19	686	76.9	8.87	115.1	19	0	0.965476	0.942389
High	Q99KS2	Neugrin OS=Mus musculus OX=10090 GN=Ngrn PE=2 SV=3	0	26.871	22	5	7	5	293	32.4	8.9	19.4	5	0	0.96549	0.967864
High	P83877	Thioredoxin-like protein 4A OS=Mus musculus OX=10090 GN=Txnl4a PE=1 SV=1	0	48.639	44	6	17	6	142	16.8	5.85	41.1	6	0	0.965506	0.976749
High	P32507	Nectin-2 OS=Mus musculus OX=10090 GN=Nectin2 PE=1 SV=2	0	31.719	19	7	8	7	530	57.3	4.86	13.79	7	0	0.965679	1.0721
High	Q91X20	Set1/Ash2 histone methyltransferase complex subunit ASH2 OS=Mus musculus OX=10090 GN=Ash2l PE=1 SV=1	0	82.477	28	14	27	14	623	68.2	5.69	72.95	14	0	0.965717	0.931009
High	Q80VD1	Protein FAM98B OS=Mus musculus OX=10090 GN=Fam98b PE=1 SV=1	0	119.487	39	11	40	9	429	45.3	8.5	107.65	11	0	0.965727	0.914825
High	A2ABV5	Mediator of RNA polymerase II transcription subunit 14 OS=Mus musculus OX=10090 GN=Med14 PE=1 SV=1	0	48.905	13	13	18	12	1459	160.9	8.53	33.85	13	1	0.965791	0.982648
High	O35691	Pinin OS=Mus musculus OX=10090 GN=Pnn PE=1 SV=4	0	99.496	21	16	28	16	725	82.4	7.01	81.83	16	0	0.965841	0.972731
High	Q65Z40	Wings apart-like protein homolog OS=Mus musculus OX=10090 GN=Wapl PE=1 SV=2	0	162.377	27	23	43	23	1200	134	5.41	122.3	23	0	0.965865	0.951392
High	Q9CXF7	Chromodomain-helicase-DNA-binding protein 1-like OS=Mus musculus OX=10090 GN=Chd1l PE=1 SV=1	0	39.389	12	8	8	8	900	101.4	6.64	22.99	8	0	0.965866	0.993784
High	Q3TXX3	Protrudin OS=Mus musculus OX=10090 GN=Zfyve27 PE=1 SV=2	0	17.755	13	4	6	4	415	46.2	5.35	10.8	4	0	0.96596	1.01197
High	Q7TQC5	Aprataxin OS=Mus musculus OX=10090 GN=Aptx PE=1 SV=2	0	14.93	13	4	5	4	342	38.7	9.17	13.79	4	0	0.96602	0.959853
High	Q9CPY1	Large ribosomal subunit protein mL51 OS=Mus musculus OX=10090 GN=Mrpl51 PE=1 SV=1	0	12.78	9	2	6	2	128	15.1	11	22.25	2	0	0.96604	1.00179
High	Q8VH51	RNA-binding protein 39 OS=Mus musculus OX=10090 GN=Rbm39 PE=1 SV=2	0	172.603	40	18	74	18	530	59.4	10.1	178.83	18	0	0.966045	0.922329
High	Q5Y5T1	Palmitoyltransferase ZDHHC20 OS=Mus musculus OX=10090 GN=Zdhhc20 PE=1 SV=1	0	28.976	12	4	10	4	380	43.9	8.25	29	4	0	0.966056	0.968536
High	P97386	DNA ligase 3 OS=Mus musculus OX=10090 GN=Lig3 PE=1 SV=2	0	149.147	29	23	45	23	1015	113	8.98	116.49	23	0	0.966161	0.991122
High	Q8BKC8	Phosphatidylinositol 4-kinase beta OS=Mus musculus OX=10090 GN=Pi4kb PE=1 SV=2	0	49.752	15	9	13	9	816	91.5	6.32	40.63	9	0	0.96619	1.00523
High	Q9CPP0	Nucleoplasmin-3 OS=Mus musculus OX=10090 GN=Npm3 PE=1 SV=3	0	68.123	37	4	26	4	175	19	4.82	77.34	4	0	0.966255	0.985945
High	Q91X78	Erlin-1 OS=Mus musculus OX=10090 GN=Erlin1 PE=1 SV=2	0	74.967	34	10	27	7	348	39.2	7.21	86.31	10	0	0.966277	1.05824
High	Q9CPW2	Ferredoxin-2, mitochondrial OS=Mus musculus OX=10090 GN=Fdx2 PE=1 SV=1	0	50.104	38	6	13	6	174	18.8	6.04	37.95	6	0	0.966343	1.05408
High	Q91VJ5	Polyglutamine-binding protein 1 OS=Mus musculus OX=10090 GN=Pqbp1 PE=1 SV=1	0	57.572	36	6	19	6	263	30.6	6.23	55.36	6	0	0.96651	0.934456
High	Q99MR1	GRB10-interacting GYF protein 1 OS=Mus musculus OX=10090 GN=Gigyf1 PE=1 SV=2	0	23.129	8	6	7	6	1044	116.2	5.39	14.46	6	0	0.96652	0.980977
High	P01897	H-2 class I histocompatibility antigen, L-D alpha chain OS=Mus musculus OX=10090 GN=H2-L PE=1 SV=2	0	138.543	44	14	62	11	362	40.7	6.25	173.83	14	0	0.966575	1.0485
High	A2BH40	AT-rich interactive domain-containing protein 1A OS=Mus musculus OX=10090 GN=Arid1a PE=1 SV=1	0	207.267	21	34	69	30	2283	241.9	6.68	163.5	34	3	0.966659	0.974449
High	P97868	E3 ubiquitin-protein ligase RBBP6 OS=Mus musculus OX=10090 GN=Rbbp6 PE=1 SV=5	0	125.37	19	25	33	25	1790	199.5	9.63	69.66	25	0	0.966683	1.00986
High	A2A791	Zinc finger MYM-type protein 4 OS=Mus musculus OX=10090 GN=Zmym4 PE=1 SV=1	0	53.34	10	10	12	10	1549	172.3	6.8	24.09	10	0	0.966686	0.972931
High	Q8R2T8	General transcription factor 3C polypeptide 5 OS=Mus musculus OX=10090 GN=Gtf3c5 PE=2 SV=2	0	70.363	34	16	22	16	520	60.5	6.73	51.14	16	0	0.966689	1.01511
High	Q8BG17	Nucleolar protein 12 OS=Mus musculus OX=10090 GN=Nol12 PE=1 SV=1	0	18.21	18	4	5	4	217	25.3	10.13	14.12	4	0	0.966762	0.964936
High	Q9CWH5	tRNA (guanine(10)-N2)-methyltransferase homolog OS=Mus musculus OX=10090 GN=Trmt11 PE=1 SV=1	0	36.26	17	8	12	8	460	52.9	8.46	31.6	8	0	0.966785	0.916958
High	Q9D786	HAUS augmin-like complex subunit 5 OS=Mus musculus OX=10090 GN=Haus5 PE=1 SV=1	0	24.14	9	5	8	5	619	69.5	8.43	20.59	5	0	0.96679	1.04719
High	Q60838	Segment polarity protein dishevelled homolog DVL-2 OS=Mus musculus OX=10090 GN=Dvl2 PE=1 SV=2	0	27.556	9	5	5	4	736	78.8	5.96	14.99	5	1	0.966816	1.07159
High	Q9JJG9	Nitric oxide-associated protein 1 OS=Mus musculus OX=10090 GN=Noa1 PE=1 SV=1	0	113.356	39	20	31	20	693	77.3	8.12	97.52	20	0	0.966854	0.953789
High	P97789	5'-3' exoribonuclease 1 OS=Mus musculus OX=10090 GN=Xrn1 PE=1 SV=1	0	189.402	23	29	48	29	1719	194.2	7.5	134.84	29	0	0.966886	1.01781
High	E9Q7G0	Nuclear mitotic apparatus protein 1 OS=Mus musculus OX=10090 GN=Numa1 PE=1 SV=1	0	610.351	44	73	165	73	2094	235.5	5.87	489.4	73	0	0.96696	0.976186
High	O55060	Thiopurine S-methyltransferase OS=Mus musculus OX=10090 GN=Tpmt PE=1 SV=1	0	21.003	37	7	7	7	240	27.6	6.44	11.82	7	0	0.966997	1.08362
High	Q0VBL3	RNA-binding protein 15 OS=Mus musculus OX=10090 GN=Rbm15 PE=1 SV=1	0	128.822	28	22	36	21	962	105.7	10.08	99.71	22	1	0.967002	0.982158
High	Q91V12	Cytosolic acyl coenzyme A thioester hydrolase OS=Mus musculus OX=10090 GN=Acot7 PE=1 SV=2	0	189.083	44	15	103	15	381	42.5	8.68	329.07	15	0	0.967163	0.95985
High	Q3UUQ7	GPI inositol-deacylase OS=Mus musculus OX=10090 GN=Pgap1 PE=1 SV=3	0	16.171	3	3	4	3	922	104.5	8.91	10.49	3	0	0.967187	0.936457
High	Q91VL8	Telomeric repeat-binding factor 2-interacting protein 1 OS=Mus musculus OX=10090 GN=Terf2ip PE=1 SV=1	0	26.819	17	5	8	5	393	43.3	4.81	13.99	5	0	0.967256	1.10359
High	Q8VC16	Leucine-rich repeat-containing protein 14 OS=Mus musculus OX=10090 GN=Lrrc14 PE=1 SV=1	0	13.706	10	4	4	4	493	54.9	6.67	10.48	4	0	0.967415	0.856433
High	Q9CSU0	Regulation of nuclear pre-mRNA domain-containing protein 1B OS=Mus musculus OX=10090 GN=Rprd1b PE=1 SV=2	0	83.04	45	10	24	9	326	36.9	5.97	69.02	10	1	0.967482	0.946809
High	P61600	N-alpha-acetyltransferase 20 OS=Mus musculus OX=10090 GN=Naa20 PE=1 SV=1	0	44.617	37	6	16	6	178	20.4	5.03	34.66	6	0	0.967526	0.925746
High	O70566	Protein diaphanous homolog 2 OS=Mus musculus OX=10090 GN=Diaph2 PE=1 SV=2	0	48.127	11	11	17	10	1098	124.8	6.92	44.84	11	0	0.967557	0.971452
High	Q3UKC1	Tax1-binding protein 1 homolog OS=Mus musculus OX=10090 GN=Tax1bp1 PE=1 SV=2	0	41.383	12	10	13	10	814	93.6	5.33	29.94	10	0	0.967629	0.976944
High	Q7TPD0	Integrator complex subunit 3 OS=Mus musculus OX=10090 GN=Ints3 PE=1 SV=2	0	130.107	30	23	43	23	1041	117.9	5.8	111.74	23	0	0.967643	0.950214
High	Q8R4B8	NACHT, LRR and PYD domains-containing protein 3 OS=Mus musculus OX=10090 GN=Nlrp3 PE=1 SV=1	0	63.416	18	14	19	14	1033	118.2	6.93	36.23	14	0	0.967652	1.03488
High	Q6ZPU9	KIF-binding protein OS=Mus musculus OX=10090 GN=Kifbp PE=1 SV=2	0	75.845	35	16	20	16	617	71	5.48	58.55	16	0	0.967655	0.995425
High	Q9R0L6	Pericentriolar material 1 protein OS=Mus musculus OX=10090 GN=Pcm1 PE=1 SV=2	0	97.219	14	22	29	22	2025	228.7	5.01	78.98	22	0	0.967723	0.944304
High	Q9JIX8	Apoptotic chromatin condensation inducer in the nucleus OS=Mus musculus OX=10090 GN=Acin1 PE=1 SV=3	0	139.372	20	24	56	24	1338	150.6	5.91	162.01	24	0	0.967861	0.967902
High	Q9D842	Aprataxin and PNK-like factor OS=Mus musculus OX=10090 GN=Aplf PE=1 SV=2	0	26.435	17	6	8	6	499	54.9	5.21	16.68	6	0	0.96788	0.985988
High	Q9CXS4	Centromere protein V OS=Mus musculus OX=10090 GN=Cenpv PE=1 SV=2	0	90.519	53	12	26	12	252	27.5	9.79	73.98	12	0	0.967881	1.01019
High	Q9DD03	Ras-related protein Rab-13 OS=Mus musculus OX=10090 GN=Rab13 PE=1 SV=1	0	43.502	29	6	40	3	202	22.8	9.5	112.28	6	0	0.967961	1.08292
High	Q8C6B9	Active regulator of SIRT1 OS=Mus musculus OX=10090 GN=Rps19bp1 PE=1 SV=1	0	56.452	38	6	18	6	143	16	10.83	57.53	6	0	0.967965	0.950653
High	P52432	DNA-directed RNA polymerases I and III subunit RPAC1 OS=Mus musculus OX=10090 GN=Polr1c PE=1 SV=3	0	59.393	24	7	22	7	346	39.1	5.21	53.91	7	0	0.967976	0.950537
High	Q61542	StAR-related lipid transfer protein 3 OS=Mus musculus OX=10090 GN=Stard3 PE=1 SV=1	0	58.747	21	7	20	7	446	50.4	7.49	61.06	7	0	0.967988	1.03174
High	Q64012	RNA-binding protein Raly OS=Mus musculus OX=10090 GN=Raly PE=1 SV=3	0	93.121	40	12	37	12	312	33.2	8.84	131.07	12	0	0.968036	0.980948
High	Q8C9B9	Death-inducer obliterator 1 OS=Mus musculus OX=10090 GN=Dido1 PE=1 SV=4	0	101.187	14	23	31	23	2256	247	7.91	46.6	23	0	0.968058	1.00222
High	Q80YE7	Death-associated protein kinase 1 OS=Mus musculus OX=10090 GN=Dapk1 PE=1 SV=3	0	31.73	9	11	21	10	1442	161.3	6.89	34.45	11	0	0.968105	0.940503
High	P97304	DNA-directed RNA polymerases I and III subunit RPAC2 OS=Mus musculus OX=10090 GN=Polr1d PE=1 SV=1	0	51.975	43	4	18	4	133	15.1	6.9	50.17	4	0	0.968115	0.932873
High	P62897	Cytochrome c, somatic OS=Mus musculus OX=10090 GN=Cycs PE=1 SV=2	0	132.711	75	17	69	17	105	11.6	9.58	189.67	17	0	0.968124	0.94703
High	P21619	Lamin-B2 OS=Mus musculus OX=10090 GN=Lmnb2 PE=1 SV=2	0	191.653	51	31	74	24	596	67.3	5.5	204.33	31	0	0.968198	0.996298
High	Q8BNW9	Kelch repeat and BTB domain-containing protein 11 OS=Mus musculus OX=10090 GN=Kbtbd11 PE=1 SV=3	0	317.173	52	25	111	25	633	67.9	5.39	369.93	25	0	0.968206	0.95438
High	O88874	Cyclin-K OS=Mus musculus OX=10090 GN=Ccnk PE=1 SV=3	0	17.74	9	4	4	4	554	61.3	8.41	11.81	4	0	0.968249	1.02382
High	Q9CWX9	Probable ATP-dependent RNA helicase DDX47 OS=Mus musculus OX=10090 GN=Ddx47 PE=2 SV=2	0	105.089	32	11	33	11	455	50.6	9.1	97.65	11	0	0.968292	0.910343
High	Q8VCG3	WD repeat-containing protein 74 OS=Mus musculus OX=10090 GN=Wdr74 PE=2 SV=1	0	90.87	41	13	24	13	384	42.6	7.78	62.28	13	0	0.968309	0.954932
High	Q689Z5	Protein strawberry notch homolog 1 OS=Mus musculus OX=10090 GN=Sbno1 PE=1 SV=2	0	151.716	27	25	39	21	1390	153.6	8.07	102.01	25	4	0.968312	0.951916
High	Q8BMI0	F-box only protein 38 OS=Mus musculus OX=10090 GN=Fbxo38 PE=1 SV=1	0	48.96	13	10	13	10	1194	133.8	6.09	28.42	10	0	0.968366	0.915306
High	Q05920	Pyruvate carboxylase, mitochondrial OS=Mus musculus OX=10090 GN=Pc PE=1 SV=1	0	119.242	23	19	32	19	1178	129.6	6.71	78.7	19	0	0.968418	0.978416
High	P12023	Amyloid-beta precursor protein OS=Mus musculus OX=10090 GN=App PE=1 SV=3	0	15.753	8	6	7	6	770	86.7	4.79	12.89	6	0	0.96845	0.980657
High	Q9ERN0	Secretory carrier-associated membrane protein 2 OS=Mus musculus OX=10090 GN=Scamp2 PE=1 SV=1	0	36.271	12	5	15	5	329	36.4	6.32	43.62	5	0	0.968521	1.03213
High	Q9WV54	Acid ceramidase OS=Mus musculus OX=10090 GN=Asah1 PE=1 SV=1	0	97.018	34	13	35	13	394	44.6	8.46	83.74	13	0	0.968568	0.975495
High	Q9WV70	Nucleolar complex protein 2 homolog OS=Mus musculus OX=10090 GN=Noc2l PE=1 SV=2	0	104.567	19	18	40	18	747	85.4	5.97	117.51	18	0	0.968629	0.932715
High	Q8C3Y4	Kinetochore-associated protein 1 OS=Mus musculus OX=10090 GN=Kntc1 PE=1 SV=2	0	91.105	11	21	26	20	2207	250.2	6	57.29	21	0	0.968647	0.989007
High	Q9JKX4	Protein AATF OS=Mus musculus OX=10090 GN=Aatf PE=1 SV=1	0	95.818	35	17	30	17	526	59.4	4.93	79.12	17	0	0.968686	0.945781
High	P84096	Rho-related GTP-binding protein RhoG OS=Mus musculus OX=10090 GN=Rhog PE=1 SV=1	0	166.026	66	13	57	12	191	21.3	8.12	206.93	13	1	0.968722	0.992811
High	Q3TIX9	Ubiquitin carboxyl-terminal hydrolase 39 OS=Mus musculus OX=10090 GN=Usp39 PE=1 SV=2	0	134.683	40	20	49	20	564	65.1	8.9	126.25	20	0	0.968736	0.927835
High	Q8CB96	Ras association domain-containing protein 4 OS=Mus musculus OX=10090 GN=Rassf4 PE=1 SV=1	0	51.431	38	10	16	9	322	36.9	6.7	49.36	10	1	0.968835	0.998476
High	Q7TPM1	Protein PRRC2B OS=Mus musculus OX=10090 GN=Prrc2b PE=1 SV=1	0	77.469	14	16	31	11	1486	160.8	8.16	62.44	16	0	0.968879	1.03605
High	P63166	Small ubiquitin-related modifier 1 OS=Mus musculus OX=10090 GN=Sumo1 PE=1 SV=1	0	18.405	19	2	7	2	101	11.6	5.52	21.29	2	0	0.968947	0.95318
High	Q99LQ7	Plasmanylethanolamine desaturase 1 OS=Mus musculus OX=10090 GN=PEDS1 PE=1 SV=1	0	18.198	11	3	5	3	271	31.1	6.73	16.45	3	0	0.969093	1.05967
High	Q6NVF9	Cleavage and polyadenylation specificity factor subunit 6 OS=Mus musculus OX=10090 GN=Cpsf6 PE=1 SV=1	0	141.64	23	13	54	13	551	59.1	7.15	148.95	13	0	0.969097	0.907847
High	Q8BLU0	Leucine-rich repeat transmembrane protein FLRT2 OS=Mus musculus OX=10090 GN=Flrt2 PE=1 SV=1	0	18.33	8	6	7	6	660	73.9	7.91	10.92	6	0	0.969198	1.03006
High	Q566J8	Atypical kinase COQ8B, mitochondrial OS=Mus musculus OX=10090 GN=Coq8b PE=1 SV=1	0	59.368	25	10	16	10	533	59.2	7.93	49.19	10	0	0.969254	0.933471
High	P28076	Proteasome subunit beta type-9 OS=Mus musculus OX=10090 GN=Psmb9 PE=1 SV=1	0	52.042	46	8	22	8	219	23.4	5.22	62.56	8	0	0.9693	1.07108
High	Q5I012	Solute carrier family 38 member 10 OS=Mus musculus OX=10090 GN=Slc38a10 PE=1 SV=2	0	46.224	14	11	16	10	1090	117.1	5.96	30.4	11	0	0.96932	1.13256
High	Q8VDM1	Zinc finger CCCH-type with G patch domain-containing protein OS=Mus musculus OX=10090 GN=Zgpat PE=1 SV=1	0	26.052	10	5	7	5	511	56.4	5.33	14.22	5	0	0.96937	0.946499
High	Q9DBA9	General transcription factor IIH subunit 1 OS=Mus musculus OX=10090 GN=Gtf2h1 PE=1 SV=2	0	18.656	8	4	5	4	547	61.8	8.76	13.06	4	0	0.969412	0.884623
High	P28656	Nucleosome assembly protein 1-like 1 OS=Mus musculus OX=10090 GN=Nap1l1 PE=1 SV=2	0	122.262	36	9	82	7	391	45.3	4.46	234.7	9	0	0.969467	0.912207
High	P48377	MHC class II regulatory factor RFX1 OS=Mus musculus OX=10090 GN=Rfx1 PE=1 SV=2	0	53.914	12	9	14	9	963	103.6	6.34	31.31	9	0	0.969599	0.971314
High	E9PVB5	Tetratricopeptide repeat protein 17 OS=Mus musculus OX=10090 GN=Ttc17 PE=1 SV=1	0	13.289	3	3	3	3	1198	135.4	6.47	10.47	3	0	0.969602	1.0426
High	Q9DBQ7	Protein-associating with the carboxyl-terminal domain of ezrin OS=Mus musculus OX=10090 GN=Scyl3 PE=1 SV=3	0	46.277	12	7	14	7	735	81.3	5.1	43.38	7	0	0.969634	0.976589
High	Q7M753	Pantothenate kinase 2, mitochondrial OS=Mus musculus OX=10090 GN=Pank2 PE=1 SV=1	0	67.467	28	11	18	7	456	50.2	8.88	37.79	11	3	0.969703	0.97259
High	O08811	General transcription and DNA repair factor IIH helicase subunit XPD OS=Mus musculus OX=10090 GN=Ercc2 PE=1 SV=2	0	39.281	15	10	15	10	760	86.8	6.92	33.54	10	0	0.969716	0.999211
High	Q9CWS4	Integrator complex subunit 11 OS=Mus musculus OX=10090 GN=Ints11 PE=1 SV=1	0	52.744	21	12	17	12	600	67.8	7.94	41.46	12	0	0.96973	0.998308
High	Q91YQ1	Ras-related protein Rab-7L1 OS=Mus musculus OX=10090 GN=Rab29 PE=1 SV=1	0	27.379	26	5	9	4	204	23.1	7.77	22.71	5	0	0.969736	0.976325
High	P0CG14	Decreased expression in renal and prostate cancer protein OS=Mus musculus OX=10090 GN=Derpc PE=1 SV=1	0	42.461	22	7	13	7	533	52.2	12.32	28.64	7	0	0.969787	1.04343
High	Q8BXN9	Transmembrane protein 87A OS=Mus musculus OX=10090 GN=Tmem87a PE=1 SV=1	0	76.718	19	8	24	8	555	63.3	6.67	64.61	8	0	0.969791	1.02765
High	P47968	Ribose-5-phosphate isomerase OS=Mus musculus OX=10090 GN=Rpia PE=1 SV=2	0	40.319	25	5	8	5	303	32.4	8.02	19.27	5	0	0.969795	1.07971
High	O55229	Choline/ethanolamine kinase OS=Mus musculus OX=10090 GN=Chkb PE=1 SV=3	0	31.495	20	7	13	7	394	45.1	5.41	29.68	7	0	0.969837	1.00932
High	Q9CW03	Structural maintenance of chromosomes protein 3 OS=Mus musculus OX=10090 GN=Smc3 PE=1 SV=2	0	360.44	41	55	116	53	1217	141.5	7.18	322.96	55	2	0.969909	0.977998
High	Q8BUR4	Dedicator of cytokinesis protein 1 OS=Mus musculus OX=10090 GN=Dock1 PE=1 SV=3	0	65.396	9	17	24	14	1865	214.9	7.62	52.41	17	0	0.969919	1.02421
High	Q8BVI5	Syntaxin-16 OS=Mus musculus OX=10090 GN=Stx16 PE=1 SV=3	0	30.275	27	8	11	8	326	37.1	5.86	22.62	8	0	0.969986	1.06564
High	Q9JKX6	ADP-sugar pyrophosphatase OS=Mus musculus OX=10090 GN=Nudt5 PE=1 SV=1	0	85.935	42	8	31	8	218	24	5.48	96.62	8	0	0.97004	0.925301
High	O08734	Bcl-2 homologous antagonist/killer OS=Mus musculus OX=10090 GN=Bak1 PE=1 SV=3	0	28.892	16	2	11	2	209	23.3	6.18	36.42	2	0	0.970188	0.998807
High	Q9QYL7	Activator of basal transcription 1 OS=Mus musculus OX=10090 GN=Abt1 PE=2 SV=1	0	19.544	14	4	5	4	269	30.6	10.01	15.67	4	0	0.970235	0.876666
High	Q69ZR2	E3 ubiquitin-protein ligase HECTD1 OS=Mus musculus OX=10090 GN=Hectd1 PE=1 SV=2	0	211.009	19	39	65	38	2618	289.9	5.41	139.89	39	1	0.970236	1.02092
High	Q8K2D3	Enhancer of mRNA-decapping protein 3 OS=Mus musculus OX=10090 GN=Edc3 PE=1 SV=1	0	80.065	33	15	27	15	508	55.9	7.09	59.87	15	0	0.97024	1.0104
High	P35283	Ras-related protein Rab-12 OS=Mus musculus OX=10090 GN=Rab12 PE=1 SV=3	0	40.234	31	8	36	7	243	27.3	8.41	98.3	8	0	0.970294	0.975964
High	A2AT37	Regulator of nonsense transcripts 2 OS=Mus musculus OX=10090 GN=Upf2 PE=1 SV=1	0	131.468	21	21	34	21	1269	147.5	5.64	83.31	21	0	0.970297	0.981039
High	Q9WTX8	Mitotic spindle assembly checkpoint protein MAD1 OS=Mus musculus OX=10090 GN=Mad1l1 PE=1 SV=1	0	36.901	14	9	10	9	717	83.5	5.66	26.59	9	0	0.970301	1.01965
High	Q9D8X5	CCR4-NOT transcription complex subunit 8 OS=Mus musculus OX=10090 GN=Cnot8 PE=1 SV=1	0	18.572	12	3	5	3	292	33.6	4.81	15.45	3	0	0.970431	1.03965
High	Q8K0C1	Importin-13 OS=Mus musculus OX=10090 GN=Ipo13 PE=1 SV=1	0	36.678	9	8	17	8	963	108.2	5.3	31.64	8	0	0.970466	0.990965
High	Q924C1	Exportin-5 OS=Mus musculus OX=10090 GN=Xpo5 PE=1 SV=1	0	258.672	40	39	90	39	1204	136.9	5.82	203.31	39	0	0.970494	0.927958
High	Q9D0M0	Exosome complex exonuclease RRP42 OS=Mus musculus OX=10090 GN=Exosc7 PE=1 SV=2	0	79.343	43	10	25	10	291	31.8	5.19	60.26	10	0	0.970654	0.972828
High	Q99JT9	Acireductone dioxygenase OS=Mus musculus OX=10090 GN=Adi1 PE=1 SV=1	0	56.991	55	9	31	9	179	21.5	5.5	68.45	9	0	0.970676	0.920229
High	Q3TNH5	Cotranscriptional regulator FAM172A OS=Mus musculus OX=10090 GN=Fam172a PE=1 SV=2	0	24.046	18	5	7	5	417	48	5.97	16.03	5	0	0.970681	1.02068
High	A2A432	Cullin-4B OS=Mus musculus OX=10090 GN=Cul4b PE=1 SV=1	0	240.349	36	31	70	22	970	110.6	8.37	208.57	31	10	0.970689	0.943125
High	Q8VBZ0	Dehydrogenase/reductase SDR family member on chromosome X homolog OS=Mus musculus OX=10090 GN=Dhrsx PE=1 SV=2	0	35.559	31	7	8	7	335	35.9	8.09	23.57	7	0	0.97069	0.947397
High	P58801	Receptor-interacting serine/threonine-protein kinase 2 OS=Mus musculus OX=10090 GN=Ripk2 PE=1 SV=1	0	19.346	13	5	7	5	539	60.4	7.2	15.77	5	0	0.970709	0.960519
High	P04370	Myelin basic protein OS=Mus musculus OX=10090 GN=Mbp PE=1 SV=2	0	17.418	26	3	6	3	250	27.2	9.58	12.69	3	0	0.970779	1.10702
High	Q8CII2	Cell division cycle protein 123 homolog OS=Mus musculus OX=10090 GN=Cdc123 PE=1 SV=2	0	36.942	22	7	24	6	336	38.8	4.67	53.31	7	0	0.970816	0.981544
High	Q5DTM8	E3 ubiquitin-protein ligase BRE1A OS=Mus musculus OX=10090 GN=Rnf20 PE=1 SV=2	0	78.438	15	15	25	14	973	113.5	5.96	71.19	15	0	0.970917	0.945738
High	Q9D902	General transcription factor IIE subunit 2 OS=Mus musculus OX=10090 GN=Gtf2e2 PE=1 SV=2	0	61.932	40	11	22	11	292	33	9.64	54.06	11	0	0.97103	0.922044
High	Q8CDM1	ATPase family AAA domain-containing protein 2 OS=Mus musculus OX=10090 GN=Atad2 PE=1 SV=1	0	20.803	6	5	7	5	1040	117.9	6.89	10.68	5	0	0.971054	0.987679
High	Q8CGC6	RNA-binding protein 28 OS=Mus musculus OX=10090 GN=Rbm28 PE=1 SV=4	0	156.67	34	26	52	26	750	84.2	9.54	160.4	26	0	0.971091	0.955438
High	Q8CFQ3	RNA helicase aquarius OS=Mus musculus OX=10090 GN=Aqr PE=1 SV=2	0	130.48	24	28	42	26	1481	170.2	6.27	91.79	28	1	0.971193	0.986282
High	Q6ZWZ2	Ubiquitin-conjugating enzyme E2 R2 OS=Mus musculus OX=10090 GN=Ube2r2 PE=1 SV=1	0	27.764	26	7	8	6	238	27.1	4.42	19.35	7	1	0.971256	0.91164
High	Q8R0J7	Vacuolar protein sorting-associated protein 37B OS=Mus musculus OX=10090 GN=Vps37b PE=1 SV=1	0	32.8	22	5	9	5	285	31	7.05	20.04	5	0	0.971317	0.968723
High	Q8CFE2	Histone PARylation factor 1 OS=Mus musculus OX=10090 GN=Hpf1 PE=1 SV=1	0	78.586	44	13	25	13	346	39.3	7.69	72.18	13	0	0.971373	0.922513
High	Q91ZU6	Dystonin OS=Mus musculus OX=10090 GN=Dst PE=1 SV=2	0	50.549	2	12	22	8	7393	833.7	5.31	45.61	12	0	0.97151	1.07876
High	Q8BGZ4	Cell division cycle protein 23 homolog OS=Mus musculus OX=10090 GN=Cdc23 PE=1 SV=2	0	65.92	26	14	19	14	597	68.5	7.18	50.47	14	0	0.971545	0.963246
High	E9Q6J5	Biorientation of chromosomes in cell division protein 1-like 1 OS=Mus musculus OX=10090 GN=Bod1l PE=1 SV=1	0	131.984	14	30	35	30	3032	327.3	5.33	76.48	30	0	0.971666	1.05042
High	Q8BGR2	Volume-regulated anion channel subunit LRRC8D OS=Mus musculus OX=10090 GN=Lrrc8d PE=1 SV=1	0	77.002	23	16	19	16	859	98.1	7.44	51.18	16	0	0.971698	1.01057
High	Q9R020	Zinc finger Ran-binding domain-containing protein 2 OS=Mus musculus OX=10090 GN=Zranb2 PE=1 SV=2	0	75.484	28	9	24	9	330	37.3	9.89	62.15	9	0	0.971853	0.919795
High	Q9EQW7	Kinesin-like protein KIF13A OS=Mus musculus OX=10090 GN=Kif13a PE=1 SV=1	0	25.269	4	5	6	4	1749	195.7	5.41	18.98	5	0	0.971863	1.11111
High	Q8BUM3	Tyrosine-protein phosphatase non-receptor type 7 OS=Mus musculus OX=10090 GN=Ptpn7 PE=1 SV=1	0	63.099	35	11	23	11	359	40.3	6.7	68.29	11	0	0.971878	0.988903
High	O09130	NFATC2-interacting protein OS=Mus musculus OX=10090 GN=Nfatc2ip PE=1 SV=1	0	19.512	13	3	6	3	412	45.1	6.67	12.98	3	0	0.971952	0.957597
High	Q9ER69	Pre-mRNA-splicing regulator WTAP OS=Mus musculus OX=10090 GN=Wtap PE=1 SV=3	0	49.715	31	10	14	10	396	44.2	5.25	34.92	10	0	0.971997	0.996257
High	O88622	Poly(ADP-ribose) glycohydrolase OS=Mus musculus OX=10090 GN=Parg PE=1 SV=2	0	74.067	17	12	18	12	969	109.3	6.9	51.59	12	0	0.972034	0.967393
High	P50544	Very long-chain specific acyl-CoA dehydrogenase, mitochondrial OS=Mus musculus OX=10090 GN=Acadvl PE=1 SV=3	0	235.906	59	29	69	29	656	70.8	8.75	196.99	29	0	0.972123	0.949002
High	Q9JMG1	Endothelial differentiation-related factor 1 OS=Mus musculus OX=10090 GN=Edf1 PE=1 SV=1	0	39.847	43	7	22	7	148	16.4	9.99	52.83	7	0	0.972146	0.959316
High	Q80V03	Uncharacterized aarF domain-containing protein kinase 5 OS=Mus musculus OX=10090 GN=Adck5 PE=2 SV=2	0	25.15	9	5	6	5	582	66.6	8.76	15.02	5	0	0.97221	0.953997
High	Q3TSG4	RNA demethylase ALKBH5 OS=Mus musculus OX=10090 GN=Alkbh5 PE=1 SV=2	0	49.372	26	7	13	7	395	44.4	9.09	32.91	7	0	0.972309	0.970715
High	Q3UM18	Large subunit GTPase 1 homolog OS=Mus musculus OX=10090 GN=Lsg1 PE=1 SV=2	0	110.105	30	16	32	16	644	73.1	6.51	88.46	16	0	0.972327	0.967568
High	Q9CQU5	ZW10 interactor OS=Mus musculus OX=10090 GN=Zwint PE=1 SV=1	0	24.445	14	2	4	2	252	28.7	8.43	18.73	2	0	0.972414	0.964912
High	Q9DAM7	Transmembrane protein 263 OS=Mus musculus OX=10090 GN=Tmem263 PE=1 SV=1	0	28.232	62	5	9	5	115	11.5	9.32	21.1	5	0	0.972439	1.1107
High	Q8CFI7	DNA-directed RNA polymerase II subunit RPB2 OS=Mus musculus OX=10090 GN=Polr2b PE=1 SV=2	0	257.264	41	40	87	40	1174	133.8	6.87	208.22	40	0	0.972543	0.982818
High	Q7TMF2	3'-5' exoribonuclease 1 OS=Mus musculus OX=10090 GN=Eri1 PE=1 SV=2	0	34.198	36	11	13	11	345	39.5	8.31	27.44	11	0	0.972599	0.939179
High	Q91YN9	BAG family molecular chaperone regulator 2 OS=Mus musculus OX=10090 GN=Bag2 PE=1 SV=1	0	76.122	53	11	24	11	210	23.5	6.42	50.41	11	0	0.97267	0.917097
High	Q9CPT3	N-acylneuraminate-9-phosphatase OS=Mus musculus OX=10090 GN=Nanp PE=1 SV=1	0	33.319	33	6	10	6	248	27.8	6.07	27.68	6	0	0.972708	0.992738
High	Q501J2	Adenine nucleotide translocase lysine N-methyltransferase OS=Mus musculus OX=10090 GN=Antkmt PE=1 SV=1	0	19.996	27	4	11	4	229	24.7	8.6	21.63	4	0	0.972784	1.16507
High	Q80ZK9	WD and tetratricopeptide repeats protein 1 OS=Mus musculus OX=10090 GN=Wdtc1 PE=1 SV=1	0	17.308	8	5	7	5	677	75.7	7.15	15.53	5	0	0.9728	0.966557
High	A2RSY6	TRMT1-like protein OS=Mus musculus OX=10090 GN=Trmt1l PE=1 SV=1	0	106.823	34	18	32	18	728	80.8	7.5	73.9	18	0	0.972885	0.941279
High	Q7TSE6	Serine/threonine-protein kinase 38-like OS=Mus musculus OX=10090 GN=Stk38l PE=1 SV=2	0	97.298	39	16	33	13	464	53.7	6.96	84.49	16	3	0.972952	0.943833
High	P53995	Anaphase-promoting complex subunit 1 OS=Mus musculus OX=10090 GN=Anapc1 PE=1 SV=2	0	155.169	19	27	42	27	1944	215.9	6.35	121.32	27	0	0.972998	0.979688
High	Q9CYR0	Single-stranded DNA-binding protein, mitochondrial OS=Mus musculus OX=10090 GN=Ssbp1 PE=1 SV=1	0	70.487	51	10	33	10	152	17.3	9.92	71.89	10	0	0.973043	1.02329
High	Q9CQ02	COMM domain-containing protein 4 OS=Mus musculus OX=10090 GN=Commd4 PE=1 SV=1	0	41.874	35	5	13	5	199	21.8	6.67	38.83	5	0	0.973079	0.977589
High	Q8CFH6	Serine/threonine-protein kinase SIK2 OS=Mus musculus OX=10090 GN=Sik2 PE=1 SV=1	0	26.527	8	7	8	6	931	104.1	6.13	13.44	7	0	0.973106	1.04456
High	Q5PSV9	Mediator of DNA damage checkpoint protein 1 OS=Mus musculus OX=10090 GN=Mdc1 PE=1 SV=1	0	24.224	5	5	6	5	1707	184.6	5.19	10.02	5	0	0.973131	1.09184
High	Q69Z99	Zinc finger protein 512 OS=Mus musculus OX=10090 GN=Znf512 PE=2 SV=2	0	49.785	20	8	10	8	562	63.9	9.51	34.99	8	0	0.973178	1.00862
High	O55091	Protein IMPACT OS=Mus musculus OX=10090 GN=Impact PE=1 SV=2	0	47.238	43	11	16	11	318	36.3	5.05	50.21	11	0	0.973237	1.07068
High	Q9CXT7	Transmembrane protein 192 OS=Mus musculus OX=10090 GN=Tmem192 PE=1 SV=1	0	25.922	20	5	9	5	266	30.3	8.32	19.48	5	0	0.973262	1.12677
High	Q9JL56	Glycerophosphodiester phosphodiesterase 1 OS=Mus musculus OX=10090 GN=Gde1 PE=1 SV=1	0	25.87	19	6	6	6	331	37.6	6.9	18.36	6	0	0.973306	1.00213
High	Q91W39	Nuclear receptor coactivator 5 OS=Mus musculus OX=10090 GN=Ncoa5 PE=1 SV=1	0	71.965	35	16	31	15	579	65.3	9.82	53.89	16	0	0.973307	1.01084
High	Q812F8	Alpha-1,3-mannosyl-glycoprotein 4-beta-N-acetylglucosaminyltransferase B OS=Mus musculus OX=10090 GN=Mgat4b PE=2 SV=1	0	23.689	19	6	8	6	548	63.3	7.88	15.08	6	0	0.973451	1.05543
High	Q9WU56	Pseudouridylate synthase 1 homolog OS=Mus musculus OX=10090 GN=Pus1 PE=1 SV=2	0	112.173	47	19	34	19	423	47.5	8.9	95.21	19	0	0.973452	0.969893
High	Q6DFV1	Condensin-2 complex subunit G2 OS=Mus musculus OX=10090 GN=Ncapg2 PE=1 SV=2	0	19.595	5	6	7	6	1138	130.8	6.93	13.71	6	0	0.973464	0.959828
High	Q8VHL1	Histone-lysine N-methyltransferase SETD7 OS=Mus musculus OX=10090 GN=Setd7 PE=1 SV=2	0	32.25	19	5	8	5	366	40.5	4.65	22.21	5	0	0.973474	1.06401
High	Q8K2Y0	ORC ubiquitin ligase 1 OS=Mus musculus OX=10090 GN=Obi1 PE=1 SV=2	0	23.754	10	7	8	7	722	79.9	6.33	17.29	7	0	0.973534	0.988048
High	Q9CZX7	Type 2 phosphatidylinositol 4,5-bisphosphate 4-phosphatase OS=Mus musculus OX=10090 GN=Pip4p2 PE=1 SV=1	0	43.099	29	5	13	4	257	28	8.68	36.37	5	1	0.973701	0.969971
High	Q9D7J4	Cytochrome c oxidase assembly protein COX20, mitochondrial OS=Mus musculus OX=10090 GN=Cox20 PE=1 SV=1	0	28.4	23	3	7	3	117	13.2	9.01	16.13	3	0	0.973779	0.952785
High	P62700	Protein yippee-like 5 OS=Mus musculus OX=10090 GN=Ypel5 PE=1 SV=1	0	27	69	8	12	8	121	13.8	7.31	18.82	8	0	0.973931	0.995232
High	A6H619	PHD and RING finger domain-containing protein 1 OS=Mus musculus OX=10090 GN=Phrf1 PE=1 SV=2	0	29.92	8	8	9	7	1682	184	8.59	20.68	8	0	0.973985	1.0348
High	Q8QZV7	Integrator complex subunit 13 OS=Mus musculus OX=10090 GN=IntS13 PE=1 SV=2	0	80.72	27	16	22	16	732	82.7	6.92	50.77	16	0	0.97399	0.937203
High	Q9JJF3	Ribosomal oxygenase 1 OS=Mus musculus OX=10090 GN=Riox1 PE=1 SV=2	0	93.313	34	15	34	15	603	67.5	8.66	92.96	15	0	0.974002	0.989003
High	P29595	NEDD8 OS=Mus musculus OX=10090 GN=Nedd8 PE=1 SV=2	0	23.952	28	3	24	3	81	9	7.25	69.57	3	0	0.97402	0.995621
High	Q3U0K8	Prolyl 3-hydroxylase OGFOD1 OS=Mus musculus OX=10090 GN=Ogfod1 PE=1 SV=1	0	46.874	23	11	15	11	545	62.7	4.91	29.83	11	0	0.974069	0.923404
High	Q8CGA0	Protein phosphatase 1F OS=Mus musculus OX=10090 GN=Ppm1f PE=1 SV=1	0	83.339	27	11	28	11	452	49.6	5.3	82.47	11	0	0.974075	0.930877
High	Q9DBW0	Cytochrome P450 4V2 OS=Mus musculus OX=10090 GN=Cyp4v2 PE=1 SV=1	0	95.01	38	19	28	19	525	60.9	8.47	81.8	19	0	0.974115	0.976919
High	Q99J27	Acetyl-coenzyme A transporter 1 OS=Mus musculus OX=10090 GN=Slc33a1 PE=1 SV=1	0	32.909	14	6	9	6	550	61	8.16	22.95	6	0	0.97415	0.982343
High	Q9DAA6	Exosome complex component CSL4 OS=Mus musculus OX=10090 GN=Exosc1 PE=1 SV=1	0	38.666	40	6	12	6	195	21.4	8.24	31.88	6	0	0.974266	0.989869
High	Q8CE96	tRNA (adenine(58)-N(1))-methyltransferase non-catalytic subunit TRM6 OS=Mus musculus OX=10090 GN=Trmt6 PE=1 SV=1	0	96.663	29	13	25	13	497	55.5	6.95	79.08	13	0	0.974306	0.937487
High	O70472	Transmembrane protein 131 OS=Mus musculus OX=10090 GN=Tmem131 PE=2 SV=2	0	47.307	8	10	11	10	1877	204.5	8.54	31.61	10	0	0.974349	1.00891
High	O54941	SWI/SNF-related matrix-associated actin-dependent regulator of chromatin subfamily E member 1 OS=Mus musculus OX=10090 GN=Smarce1 PE=1 SV=1	0	104.061	37	13	24	13	411	46.6	4.88	62.75	13	0	0.974418	0.965346
High	E9PZM4	Chromodomain-helicase-DNA-binding protein 2 OS=Mus musculus OX=10090 GN=Chd2 PE=1 SV=1	0	54.672	9	15	20	11	1827	210.7	8.06	41.26	15	0	0.974437	0.975693
High	Q8JZU0	NAD(P)H pyrophosphatase NUDT13, mitochondrial OS=Mus musculus OX=10090 GN=Nudt13 PE=1 SV=2	0	30.225	21	6	9	6	352	39.1	8.02	18.21	6	0	0.974457	0.924707
High	Q923G2	DNA-directed RNA polymerases I, II, and III subunit RPABC3 OS=Mus musculus OX=10090 GN=Polr2h PE=1 SV=3	0	48.015	53	6	14	6	150	17.1	4.68	43.72	6	0	0.974556	0.971734
High	Q6PIJ4	Nuclear factor related to kappa-B-binding protein OS=Mus musculus OX=10090 GN=Nfrkb PE=1 SV=1	0	37.475	11	10	10	10	1296	138.7	9.22	15.94	10	0	0.974572	0.996299
High	Q9QWV9	Cyclin-T1 OS=Mus musculus OX=10090 GN=Ccnt1 PE=1 SV=3	0	39.794	11	6	12	5	724	80.5	8.68	27.72	6	0	0.974618	0.972144
High	Q8BWM0	Prostaglandin E synthase 2 OS=Mus musculus OX=10090 GN=Ptges2 PE=1 SV=3	0	76.347	36	12	27	12	384	43.3	9	71.04	12	0	0.974625	0.941206
High	Q8BHK9	DNA excision repair protein ERCC-6-like OS=Mus musculus OX=10090 GN=Ercc6l PE=1 SV=1	0	30.359	8	8	10	8	1240	138.8	5.21	20.05	8	0	0.974677	1.03515
High	Q8R3K3	Pentatricopeptide repeat-containing protein 2, mitochondrial OS=Mus musculus OX=10090 GN=Ptcd2 PE=1 SV=1	0	26.324	19	7	11	7	381	43.8	9.04	30.24	7	0	0.974758	0.970961
High	Q8VHQ4	Ras-related protein Rab-40C OS=Mus musculus OX=10090 GN=Rab40c PE=1 SV=1	0	16.28	16	4	6	4	281	31.3	9.19	16.55	4	0	0.974772	1.08986
High	Q99J45	Nuclear receptor-binding protein OS=Mus musculus OX=10090 GN=Nrbp1 PE=1 SV=1	0	74.578	21	10	22	10	535	59.8	5.08	67.28	10	0	0.974789	0.883764
High	Q8BMQ2	General transcription factor 3C polypeptide 4 OS=Mus musculus OX=10090 GN=Gtf3c4 PE=1 SV=2	0	41.409	18	11	15	11	817	91.6	6.73	25.42	11	0	0.974866	0.991821
High	Q6ZPE2	Myotubularin-related protein 5 OS=Mus musculus OX=10090 GN=Sbf1 PE=1 SV=2	0	105.661	19	25	35	24	1867	208.6	7.12	80.17	25	0	0.974917	0.986096
High	Q9CZB0	Succinate dehydrogenase cytochrome b560 subunit, mitochondrial OS=Mus musculus OX=10090 GN=Sdhc PE=1 SV=1	0	21.332	21	3	11	3	169	18.4	9.94	30.6	3	0	0.97498	1.0453
High	F6ZDS4	Nucleoprotein TPR OS=Mus musculus OX=10090 GN=Tpr PE=1 SV=1	0	493.492	33	75	149	73	2431	273.8	5.03	442.41	75	2	0.97499	1.00623
High	Q8BJS4	SUN domain-containing protein 2 OS=Mus musculus OX=10090 GN=Sun2 PE=1 SV=3	0	147.459	42	21	31	21	731	81.6	7.02	98.59	21	0	0.97505	0.979895
High	P54103	DnaJ homolog subfamily C member 2 OS=Mus musculus OX=10090 GN=Dnajc2 PE=1 SV=2	0	173.127	46	26	52	26	621	71.7	8.7	142.76	26	0	0.975064	0.908958
High	Q8R1T1	Charged multivesicular body protein 7 OS=Mus musculus OX=10090 GN=Chmp7 PE=1 SV=1	0	38.2	13	4	10	4	451	50.6	5.22	28.63	4	0	0.9751	0.931903
High	Q3U821	WD repeat-containing protein 75 OS=Mus musculus OX=10090 GN=Wdr75 PE=1 SV=1	0	124.78	25	18	44	18	830	94	6.18	112.83	18	0	0.975113	0.911876
High	Q3TRM4	Patatin-like phospholipase domain-containing protein 6 OS=Mus musculus OX=10090 GN=Pnpla6 PE=1 SV=2	0	25.697	7	8	9	7	1355	149.4	7.83	20.7	8	0	0.975123	1.01701
High	O55047	Serine/threonine-protein kinase tousled-like 2 OS=Mus musculus OX=10090 GN=Tlk2 PE=1 SV=2	0	40.665	18	9	15	5	718	82.2	8.27	34.44	9	3	0.975169	0.992003
High	Q8BKT7	THO complex subunit 5 homolog OS=Mus musculus OX=10090 GN=Thoc5 PE=1 SV=2	0	84.59	27	14	27	14	683	78.6	7.12	61.43	14	0	0.975248	0.960439
High	Q3UFM5	Nucleolar MIF4G domain-containing protein 1 OS=Mus musculus OX=10090 GN=Nom1 PE=1 SV=2	0	45.865	15	9	11	9	854	95.9	8.87	24.08	9	0	0.975286	0.968855
High	O88665	Bromodomain-containing protein 7 OS=Mus musculus OX=10090 GN=Brd7 PE=1 SV=1	0	25.752	12	5	7	5	651	74	6.38	14.99	5	0	0.975439	1.02398
High	Q8VCB1	Nucleoporin NDC1 OS=Mus musculus OX=10090 GN=Ndc1 PE=1 SV=1	0	106.091	26	13	29	13	673	75.4	8.9	78.3	13	0	0.975492	0.973252
High	Q9D023	Mitochondrial pyruvate carrier 2 OS=Mus musculus OX=10090 GN=Mpc2 PE=1 SV=1	0	29.14	30	4	15	4	127	14.3	10.61	30.6	4	0	0.975652	1.05595
High	Q3UPF5	Zinc finger CCCH-type antiviral protein 1 OS=Mus musculus OX=10090 GN=Zc3hav1 PE=1 SV=1	0	210.907	34	28	68	28	946	106.6	8.27	219.66	28	0	0.975715	0.975651
High	P70388	DNA repair protein RAD50 OS=Mus musculus OX=10090 GN=Rad50 PE=1 SV=1	0	184.683	29	36	62	36	1312	153.4	6.95	145.09	36	0	0.975884	0.950409
High	Q8CDB0	MAP kinase-interacting serine/threonine-protein kinase 2 OS=Mus musculus OX=10090 GN=Mknk2 PE=1 SV=3	0	19.838	9	3	3	3	459	51.6	6.43	11.01	3	0	0.975949	1.10895
High	Q9QXP6	E3 ubiquitin-protein ligase makorin-1 OS=Mus musculus OX=10090 GN=Mkrn1 PE=1 SV=1	0	26.346	22	7	13	7	481	53	5.14	15.3	7	0	0.976041	0.913647
High	Q6PDX6	E3 ubiquitin-protein ligase Rnf220 OS=Mus musculus OX=10090 GN=Rnf220 PE=1 SV=1	0	17.036	8	5	8	5	566	62.7	6.04	17.21	5	0	0.976059	0.975877
High	Q9Z0S9	Prenylated Rab acceptor protein 1 OS=Mus musculus OX=10090 GN=Rabac1 PE=1 SV=1	0	18.234	16	3	5	3	185	20.6	7.9	15.18	3	0	0.976163	1.00396
High	Q3UHB1	5'-nucleotidase domain-containing protein 3 OS=Mus musculus OX=10090 GN=Nt5dc3 PE=1 SV=1	0	57.597	23	11	21	11	546	63.1	8.56	54.13	11	0	0.976196	1.01509
High	Q7TSC1	Protein PRRC2A OS=Mus musculus OX=10090 GN=Prrc2a PE=1 SV=1	0	276.508	26	40	78	36	2158	229.1	9.39	204.21	40	0	0.976386	0.98998
High	Q6Q477	Plasma membrane calcium-transporting ATPase 4 OS=Mus musculus OX=10090 GN=Atp2b4 PE=1 SV=1	0	168.428	22	23	51	9	1205	133	6.13	137.59	23	1	0.97644	0.956103
High	Q3UFY0	Ribosomal RNA processing protein 36 homolog OS=Mus musculus OX=10090 GN=Rrp36 PE=1 SV=1	0	21.413	19	5	5	5	244	28.6	10.56	11.11	5	0	0.97648	0.870241
High	Q9JHS9	Spliceosome-associated protein CWC15 homolog OS=Mus musculus OX=10090 GN=Cwc15 PE=1 SV=1	0	37.457	28	7	16	7	229	26.6	5.71	36.94	7	0	0.976568	0.946612
High	Q9DBY1	E3 ubiquitin-protein ligase synoviolin OS=Mus musculus OX=10090 GN=Syvn1 PE=1 SV=3	0	8.483	3	3	11	3	612	67.3	6.95	18.55	3	0	0.976623	1.057
High	Q9CWR1	WD repeat-containing protein 73 OS=Mus musculus OX=10090 GN=Wdr73 PE=1 SV=1	0	28.513	18	5	8	5	371	40.8	5.54	27.09	5	0	0.976675	0.965387
High	Q80Y17	Lethal(2) giant larvae protein homolog 1 OS=Mus musculus OX=10090 GN=Llgl1 PE=1 SV=1	0	44.638	14	10	12	10	1036	112.5	6.48	28.49	10	0	0.97674	1.09957
High	Q9JLB0	Protein PALS2 OS=Mus musculus OX=10090 GN=Pals2 PE=1 SV=1	0	139.634	46	24	43	24	553	62.6	6.4	110.09	24	0	0.976837	0.986336
High	O35904	Phosphatidylinositol 4,5-bisphosphate 3-kinase catalytic subunit delta isoform OS=Mus musculus OX=10090 GN=Pik3cd PE=1 SV=2	0	53.416	9	10	17	7	1043	119.6	7.34	34.46	10	0	0.976967	1.03087
High	Q8BJ63	AP-5 complex subunit mu-1 OS=Mus musculus OX=10090 GN=Ap5m1 PE=1 SV=2	0	12.974	9	4	5	4	490	54.3	7.84	11.04	4	0	0.976975	1.15051
High	Q9CR27	WASH complex subunit 3 OS=Mus musculus OX=10090 GN=Washc3 PE=1 SV=1	0	18.066	21	4	8	4	194	21.1	4.46	28.53	4	0	0.976988	0.922161
High	Q6ZPR5	Sphingomyelin phosphodiesterase 4 OS=Mus musculus OX=10090 GN=Smpd4 PE=1 SV=2	0	94.979	24	16	28	16	823	93.2	8.13	82.11	16	0	0.977011	0.972642
High	Q9CX84	Regulator of G-protein signaling 19 OS=Mus musculus OX=10090 GN=Rgs19 PE=1 SV=1	0	17.885	19	4	8	4	216	24.7	6	17.93	4	0	0.97705	0.950703
High	Q61074	Protein phosphatase 1G OS=Mus musculus OX=10090 GN=Ppm1g PE=1 SV=3	0	142.999	33	15	45	15	542	58.7	4.39	145.43	15	0	0.977171	0.974211
High	Q3TDN2	FAS-associated factor 2 OS=Mus musculus OX=10090 GN=Faf2 PE=1 SV=2	0	121.772	36	12	49	12	445	52.4	5.47	150.24	12	0	0.977201	1.01746
High	Q62193	Replication protein A 32 kDa subunit OS=Mus musculus OX=10090 GN=Rpa2 PE=1 SV=2	0	52.864	43	9	16	9	270	29.4	5.76	45.93	9	0	0.977296	0.910158
High	Q9JHP7	Protein O-glucosyltransferase 2 OS=Mus musculus OX=10090 GN=Poglut2 PE=1 SV=1	0	38.82	25	10	14	9	502	57.9	7.9	34.03	10	0	0.97732	1.03921
High	P19221	Prothrombin OS=Mus musculus OX=10090 GN=F2 PE=1 SV=1	0	62.75	8	6	24	5	618	70.2	6.43	79.57	6	0	0.977339	1.0688
High	Q8BVE8	Histone-lysine N-methyltransferase NSD2 OS=Mus musculus OX=10090 GN=Nsd2 PE=1 SV=2	0	48.023	9	9	14	9	1365	152.2	8.51	30.4	9	0	0.977364	0.997275
High	Q9R0I7	YLP motif-containing protein 1 OS=Mus musculus OX=10090 GN=Ylpm1 PE=2 SV=2	0	98.903	16	18	28	18	1386	155	6.65	73.61	18	0	0.977448	0.998818
High	Q9JIX0	Transcription and mRNA export factor ENY2 OS=Mus musculus OX=10090 GN=Eny2 PE=1 SV=1	0	28.214	42	5	15	5	101	11.5	9.33	40.11	5	0	0.977491	1.00437
High	Q99LI7	Cleavage stimulation factor subunit 3 OS=Mus musculus OX=10090 GN=Cstf3 PE=1 SV=1	0	151.487	42	23	46	23	717	82.8	8.12	121.29	23	0	0.977558	0.926486
High	Q6NXI6	Regulation of nuclear pre-mRNA domain-containing protein 2 OS=Mus musculus OX=10090 GN=Rprd2 PE=1 SV=1	0	143.047	22	24	43	24	1469	156.5	7.59	94.92	24	0	0.977561	0.961279
High	Q9CPS7	RNA-binding protein PNO1 OS=Mus musculus OX=10090 GN=Pno1 PE=1 SV=1	0	51.623	42	7	13	7	248	27.4	9.79	32.95	7	0	0.977634	0.988409
High	P28741	Kinesin-like protein KIF3A OS=Mus musculus OX=10090 GN=Kif3a PE=1 SV=2	0	41.252	15	10	18	7	701	80.1	6.54	36.15	10	0	0.977645	1.02164
High	Q9D3U0	tRNA pseudouridine synthase Pus10 OS=Mus musculus OX=10090 GN=Pus10 PE=1 SV=1	0	35.469	18	9	14	9	527	59.7	6.49	22.77	9	0	0.977733	1.0362
High	Q61191	Host cell factor 1 OS=Mus musculus OX=10090 GN=Hcfc1 PE=1 SV=2	0	284.275	23	38	96	37	2045	210.3	7.18	285.61	38	1	0.977826	0.941702
High	Q9WTQ8	Mitochondrial import inner membrane translocase subunit Tim23 OS=Mus musculus OX=10090 GN=Timm23 PE=1 SV=1	0	53.581	33	6	19	6	209	22	9.13	47.4	6	0	0.977845	0.993441
High	Q9EP53	Hamartin OS=Mus musculus OX=10090 GN=Tsc1 PE=1 SV=1	0	68.673	17	13	20	13	1161	128.7	6.37	41.26	13	0	0.977863	0.936393
High	Q99ME2	tRNA (34-2'-O)-methyltransferase regulator WDR6 OS=Mus musculus OX=10090 GN=Wdr6 PE=1 SV=1	0	88.274	18	12	20	12	1125	121.8	6.98	62.39	12	0	0.977925	1.02687
High	E9Q5F9	Histone-lysine N-methyltransferase SETD2 OS=Mus musculus OX=10090 GN=Setd2 PE=1 SV=1	0	24.288	3	8	9	8	2537	285.5	6.3	11.38	8	0	0.977947	1.01944
High	Q3UGS4	Mapk-regulated corepressor-interacting protein 1 OS=Mus musculus OX=10090 GN=Mcrip1 PE=1 SV=1	0	25.502	41	3	8	3	97	11.1	9.14	25.4	3	0	0.977952	0.960469
High	P10854	Histone H2B type 1-M OS=Mus musculus OX=10090 GN=H2bc14 PE=1 SV=2	0	132.077	68	12	467	5	126	13.9	10.32	1188.33	12	9	0.977958	0.958286
High	Q68FE2	Autophagy-related protein 9A OS=Mus musculus OX=10090 GN=Atg9a PE=1 SV=2	0	32.278	11	7	8	7	839	94.4	6.64	17.05	7	0	0.978001	1.01184
High	P50096	Inosine-5'-monophosphate dehydrogenase 1 OS=Mus musculus OX=10090 GN=Impdh1 PE=1 SV=2	0	124.667	39	19	35	15	514	55.2	6.8	95.99	19	0	0.978018	1.00763
High	Q8R349	Cell division cycle protein 16 homolog OS=Mus musculus OX=10090 GN=Cdc16 PE=1 SV=1	0	49.388	19	10	14	10	620	71.4	5.76	41.11	10	0	0.978019	0.94883
High	Q810D6	Glutamate-rich WD repeat-containing protein 1 OS=Mus musculus OX=10090 GN=Grwd1 PE=1 SV=2	0	96.892	34	10	22	10	446	49.2	4.81	78.92	10	0	0.978042	0.935662
High	Q91W90	Thioredoxin domain-containing protein 5 OS=Mus musculus OX=10090 GN=Txndc5 PE=1 SV=2	0	188.896	48	19	71	18	417	46.4	5.78	227.39	19	0	0.978059	0.961069
High	Q8BJ05	Zinc finger CCCH domain-containing protein 14 OS=Mus musculus OX=10090 GN=Zc3h14 PE=1 SV=1	0	66.027	19	12	21	12	735	82.4	7.37	50.34	12	0	0.978105	0.991541
High	Q91WF0	Tafazzin OS=Mus musculus OX=10090 GN=Tafazzin PE=2 SV=1	0	21.43	21	5	6	5	262	30.3	8.95	13.48	5	0	0.978159	0.969697
High	P24788	Cyclin-dependent kinase 11B OS=Mus musculus OX=10090 GN=Cdk11b PE=1 SV=2	0	90.284	23	20	36	20	784	91.5	5.39	84.84	20	0	0.978217	0.945185
High	Q9R1T2	SUMO-activating enzyme subunit 1 OS=Mus musculus OX=10090 GN=Sae1 PE=1 SV=1	0	195.922	71	20	71	20	350	38.6	5.36	215.73	20	0	0.978219	0.936401
High	Q8CB77	Elongin-A OS=Mus musculus OX=10090 GN=Eloa PE=1 SV=3	0	100.709	26	20	33	20	773	87.1	9.61	75	20	0	0.978244	0.995195
High	P15535	Beta-1,4-galactosyltransferase 1 OS=Mus musculus OX=10090 GN=B4galt1 PE=1 SV=1	0	22.544	16	6	11	5	399	44.4	9.38	20.57	6	1	0.978279	1.07995
High	Q9JLC8	Sacsin OS=Mus musculus OX=10090 GN=Sacs PE=1 SV=2	0	94.633	7	29	35	28	4582	520.4	7.11	48.98	29	0	0.978296	0.998608
High	Q9DC28	Casein kinase I isoform delta OS=Mus musculus OX=10090 GN=Csnk1d PE=1 SV=2	0	75.587	38	14	29	6	415	47.3	9.74	69.55	14	9	0.978318	0.984495
High	Q99L20	Glutathione S-transferase theta-3 OS=Mus musculus OX=10090 GN=Gstt3 PE=1 SV=1	0	67.841	49	12	18	12	241	27.4	7.74	52.87	12	0	0.978331	1.21999
High	Q9Z1M0	P2X purinoceptor 7 OS=Mus musculus OX=10090 GN=P2rx7 PE=1 SV=2	0	26.207	15	7	8	7	595	68.3	8.22	17.71	7	0	0.978389	1.00234
High	Q8N7N5	DDB1- and CUL4-associated factor 8 OS=Mus musculus OX=10090 GN=Dcaf8 PE=1 SV=1	0	99.123	27	13	23	13	591	66	5.87	64.7	13	0	0.978532	1.00859
High	Q6PAC3	DDB1- and CUL4-associated factor 13 OS=Mus musculus OX=10090 GN=Dcaf13 PE=1 SV=2	0	108.42	42	18	43	17	445	51.4	9.32	114.97	18	0	0.978549	0.926666
High	P59708	Splicing factor 3B subunit 6 OS=Mus musculus OX=10090 GN=Sf3b6 PE=1 SV=1	0	51.833	45	5	43	5	125	14.6	9.38	97.71	5	0	0.978607	0.942301
High	Q52KI8	Serine/arginine repetitive matrix protein 1 OS=Mus musculus OX=10090 GN=Srrm1 PE=1 SV=2	0	59.534	10	7	38	7	946	106.8	11.87	100.11	7	0	0.978659	0.916551
High	Q8BN21	Serine/threonine-protein kinase VRK2 OS=Mus musculus OX=10090 GN=Vrk2 PE=1 SV=2	0	47.968	16	7	15	7	503	58.1	9.04	36.07	7	0	0.978739	0.957938
High	P53996	CCHC-type zinc finger nucleic acid binding protein OS=Mus musculus OX=10090 GN=Cnbp PE=1 SV=2	0	63.792	53	8	39	8	178	19.6	7.58	103.51	8	0	0.978742	0.946029
High	Q91VZ6	Stromal membrane-associated protein 1 OS=Mus musculus OX=10090 GN=Smap1 PE=1 SV=1	0	48.268	17	6	16	5	440	47.6	8.51	47.31	6	0	0.978774	0.963622
High	P42567	Epidermal growth factor receptor substrate 15 OS=Mus musculus OX=10090 GN=Eps15 PE=1 SV=1	0	193.988	44	28	64	28	897	98.4	4.6	178.7	28	0	0.978801	0.936849
High	Q91Z49	UAP56-interacting factor OS=Mus musculus OX=10090 GN=Fyttd1 PE=1 SV=1	0	32.423	24	6	12	6	317	35.9	11.84	22.63	6	0	0.978875	0.944405
High	Q9CQF6	L-aminoadipate-semialdehyde dehydrogenase-phosphopantetheinyl transferase OS=Mus musculus OX=10090 GN=Aasdhppt PE=1 SV=1	0	18.998	20	6	8	6	309	35.7	7.14	19.74	6	0	0.978884	0.975987
High	Q925J9	Mediator of RNA polymerase II transcription subunit 1 OS=Mus musculus OX=10090 GN=Med1 PE=1 SV=2	0	80.945	14	14	23	14	1575	167	8.73	51.21	14	0	0.97897	0.968206
High	Q8BJ34	Meiosis regulator and mRNA stability factor 1 OS=Mus musculus OX=10090 GN=Marf1 PE=1 SV=3	0	41.914	8	11	17	10	1730	191.9	8.22	38.92	11	0	0.979053	0.920883
High	Q5XJE5	RNA polymerase-associated protein LEO1 OS=Mus musculus OX=10090 GN=Leo1 PE=1 SV=2	0	26.187	11	5	10	5	667	75.6	4.46	20.78	5	0	0.979054	0.993604
High	Q9Z210	Peroxisomal membrane protein 11B OS=Mus musculus OX=10090 GN=Pex11b PE=1 SV=1	0	29.273	20	4	6	4	259	28.7	9.95	23.23	4	0	0.979058	1.02849
High	Q8VEG6	CCR4-NOT transcription complex subunit 6-like OS=Mus musculus OX=10090 GN=Cnot6l PE=1 SV=2	0	31.429	13	7	8	7	555	63	6.57	17.01	7	0	0.979065	0.97571
High	Q6P4S8	Integrator complex subunit 1 OS=Mus musculus OX=10090 GN=Ints1 PE=1 SV=2	0	146.568	14	28	39	28	2195	245	6.28	110.06	28	0	0.979073	0.977688
High	Q5NC05	Transcription termination factor 2 OS=Mus musculus OX=10090 GN=Ttf2 PE=1 SV=2	0	69.606	19	16	19	15	1138	125.5	8.9	47.99	16	0	0.979083	0.972842
High	Q7TSG2	RNA polymerase II subunit A C-terminal domain phosphatase OS=Mus musculus OX=10090 GN=Ctdp1 PE=1 SV=1	0	172.386	37	26	51	26	960	104.5	5.39	145.39	26	0	0.9791	0.991721
High	P21855	B-cell differentiation antigen CD72 OS=Mus musculus OX=10090 GN=Cd72 PE=1 SV=2	0	81.622	30	11	28	11	354	40.3	6.43	78.83	11	0	0.979128	1.00672
High	E9Q7E2	AT-rich interactive domain-containing protein 2 OS=Mus musculus OX=10090 GN=Arid2 PE=1 SV=1	0	54.546	6	10	15	10	1828	195.9	7.47	37.18	10	0	0.979143	1.00518
High	Q6NVF0	Inositol polyphosphate 5-phosphatase OCRL OS=Mus musculus OX=10090 GN=Ocrl PE=1 SV=1	0	41.262	12	9	11	9	900	104.2	6.27	25.73	9	0	0.979229	0.989088
High	Q9WTU6	Mitogen-activated protein kinase 9 OS=Mus musculus OX=10090 GN=Mapk9 PE=1 SV=2	0	71.59	26	12	25	7	423	48.2	5.97	64.63	12	4	0.979244	1.01855
High	A2AJT4	Arginine/serine-rich protein PNISR OS=Mus musculus OX=10090 GN=Pnisr PE=1 SV=1	0	10.194	2	2	3	2	805	92.1	10.01	11.9	2	0	0.979357	0.943608
High	Q9D6T0	Nitric oxide synthase-interacting protein OS=Mus musculus OX=10090 GN=Nosip PE=1 SV=1	0	51.819	29	8	14	8	301	33.2	8.62	37.08	8	0	0.979398	1.01777
High	P60898	DNA-directed RNA polymerase II subunit RPB9 OS=Mus musculus OX=10090 GN=Polr2i PE=1 SV=1	0	44.795	61	5	12	5	125	14.5	5.14	33.41	5	0	0.979554	0.996476
High	Q3TQI7	Splicing factor C9orf78 homolog OS=Mus musculus OX=10090 PE=1 SV=2	0	42.94	26	7	12	7	289	33.5	6.34	30.25	7	0	0.979631	1.0232
High	Q8BWW9	Serine/threonine-protein kinase N2 OS=Mus musculus OX=10090 GN=Pkn2 PE=1 SV=3	0	97.102	26	20	25	17	983	111.5	6.32	66.35	20	0	0.979646	0.974451
High	Q78JE5	F-box only protein 22 OS=Mus musculus OX=10090 GN=Fbxo22 PE=1 SV=2	0	25.019	15	6	8	6	402	44.2	7.61	21.58	6	0	0.979656	1.00766
High	P47713	Cytosolic phospholipase A2 OS=Mus musculus OX=10090 GN=Pla2g4a PE=1 SV=1	0	150.44	30	20	62	20	748	85.2	5.43	150.31	20	0	0.979659	0.888398
High	Q3U3R4	Lipase maturation factor 1 OS=Mus musculus OX=10090 GN=Lmf1 PE=1 SV=1	0	27.042	12	6	9	6	574	65.8	9.29	23.98	6	0	0.979665	1.19207
High	Q9CQ48	NudC domain-containing protein 2 OS=Mus musculus OX=10090 GN=Nudcd2 PE=1 SV=1	0	52.944	36	5	12	5	157	17.6	5.07	38.41	5	0	0.979727	0.960615
High	Q8BYM8	Probable cysteine--tRNA ligase, mitochondrial OS=Mus musculus OX=10090 GN=Cars2 PE=1 SV=2	0	30.743	18	7	8	7	551	61.2	8.18	16.3	7	0	0.97973	0.998851
High	P41230	Lysine-specific demethylase 5C OS=Mus musculus OX=10090 GN=Kdm5c PE=1 SV=4	0	39.761	8	10	11	9	1554	175.2	5.44	26.87	10	0	0.979759	0.990214
High	Q8C4Y3	Negative elongation factor B OS=Mus musculus OX=10090 GN=Nelfb PE=1 SV=2	0	38.55	10	6	9	6	580	65.6	6.02	30.36	6	0	0.979798	0.973133
High	P02468	Laminin subunit gamma-1 OS=Mus musculus OX=10090 GN=Lamc1 PE=1 SV=2	0	14.954	3	4	5	4	1607	177.2	5.21	11.97	4	0	0.979857	1.00199
High	Q80VA0	N-acetylgalactosaminyltransferase 7 OS=Mus musculus OX=10090 GN=Galnt7 PE=1 SV=2	0	313.509	60	40	129	40	657	75.4	7.93	348.46	40	0	0.980011	0.991026
High	Q8C2E4	Pentatricopeptide repeat-containing protein 1, mitochondrial OS=Mus musculus OX=10090 GN=Ptcd1 PE=2 SV=2	0	21.008	8	6	8	6	695	77.5	8.79	22.63	6	0	0.980018	0.967535
High	Q91WV0	Protein Dr1 OS=Mus musculus OX=10090 GN=Dr1 PE=1 SV=1	0	29.051	32	5	10	5	176	19.4	4.75	24.53	5	0	0.980111	0.944319
High	Q91WE2	PSME3-interacting protein OS=Mus musculus OX=10090 GN=Psme3ip1 PE=1 SV=1	0	36.203	24	6	13	6	254	28.7	5.14	26.23	6	0	0.980129	0.932704
High	P03888	NADH-ubiquinone oxidoreductase chain 1 OS=Mus musculus OX=10090 GN=Mtnd1 PE=1 SV=3	0	30.331	6	2	10	2	318	36	6.93	28.93	2	0	0.980234	0.919342
High	Q9JHQ5	Leucine zipper transcription factor-like protein 1 OS=Mus musculus OX=10090 GN=Lztfl1 PE=1 SV=1	0	59.839	35	9	14	9	299	34.8	5.17	39.14	9	0	0.980255	1.01502
High	O70481	E3 ubiquitin-protein ligase UBR1 OS=Mus musculus OX=10090 GN=Ubr1 PE=1 SV=2	0	56.868	10	13	15	13	1757	200.1	6.05	40.92	13	0	0.980353	0.975163
High	Q9Z1F9	SUMO-activating enzyme subunit 2 OS=Mus musculus OX=10090 GN=Uba2 PE=1 SV=1	0	277.132	60	26	100	26	638	70.5	5.24	268.16	26	0	0.980409	0.906893
High	Q8K4P0	pre-mRNA 3' end processing protein WDR33 OS=Mus musculus OX=10090 GN=Wdr33 PE=1 SV=1	0	143.033	25	25	49	25	1330	145.2	9.13	119.21	25	0	0.980412	0.989992
High	Q6PAM1	Alpha-taxilin OS=Mus musculus OX=10090 GN=Txlna PE=1 SV=1	0	137.308	38	17	37	17	554	62.3	6.74	112.98	17	0	0.980426	0.966872
High	Q80U56	Late secretory pathway protein AVL9 homolog OS=Mus musculus OX=10090 GN=Avl9 PE=1 SV=2	0	52.703	22	13	17	13	649	72.1	6.14	37.22	13	0	0.980496	1.00428
High	Q0P678	Zinc finger CCCH domain-containing protein 18 OS=Mus musculus OX=10090 GN=Zc3h18 PE=1 SV=1	0	81.183	19	13	24	13	948	105.6	7.8	67.23	13	0	0.980512	0.945993
High	Q5HZH2	18S rRNA aminocarboxypropyltransferase OS=Mus musculus OX=10090 GN=Tsr3 PE=1 SV=1	0	33.998	18	4	9	4	323	35.3	5.1	22.25	4	0	0.98056	1.00729
High	Q9EPA7	Nicotinamide/nicotinic acid mononucleotide adenylyltransferase 1 OS=Mus musculus OX=10090 GN=Nmnat1 PE=1 SV=2	0	32.796	32	7	11	7	285	32.3	9	24.04	7	0	0.980566	1.02188
High	A2AWL7	MAX gene-associated protein OS=Mus musculus OX=10090 GN=Mga PE=2 SV=1	0	28.992	4	10	10	10	3003	328.6	7.4	10.14	10	0	0.980576	1.04089
High	Q9D7E4	UPF0449 protein C19orf25 homolog OS=Mus musculus OX=10090 PE=1 SV=1	0	27.038	74	6	7	6	109	12.1	5.25	20.29	6	0	0.980658	1.04533
High	Q8BH60	Golgi-associated PDZ and coiled-coil motif-containing protein OS=Mus musculus OX=10090 GN=Gopc PE=1 SV=1	0	56.533	30	12	17	12	463	50.6	6.25	45.7	12	0	0.980672	1.03821
High	P70280	Vesicle-associated membrane protein 7 OS=Mus musculus OX=10090 GN=Vamp7 PE=1 SV=1	0	50.863	41	8	21	8	220	25	8.6	40.1	8	0	0.98081	1.02051
High	Q8VHR5	Transcriptional repressor p66-beta OS=Mus musculus OX=10090 GN=Gatad2b PE=1 SV=1	0	149.604	48	21	46	20	594	65.4	9.7	116.12	21	0	0.980841	0.90896
High	Q923B1	Lariat debranching enzyme OS=Mus musculus OX=10090 GN=Dbr1 PE=1 SV=2	0	50.543	27	12	14	12	550	62.3	5.22	34.8	12	0	0.98086	1.10086
High	P57080	Ubiquitin carboxyl-terminal hydrolase 25 OS=Mus musculus OX=10090 GN=Usp25 PE=1 SV=2	0	196.545	38	33	55	32	1055	121.3	5.31	155.31	33	1	0.980888	0.987942
High	Q5SWU9	Acetyl-CoA carboxylase 1 OS=Mus musculus OX=10090 GN=Acaca PE=1 SV=1	0	418.79	35	69	130	69	2345	265.1	6.39	352.58	69	0	0.980945	0.97547
High	Q9JLV6	Bifunctional polynucleotide phosphatase/kinase OS=Mus musculus OX=10090 GN=Pnkp PE=1 SV=2	0	81.403	28	14	20	14	522	57.2	7.9	60.27	14	0	0.980947	0.966289
High	Q8R2U4	N-terminal Xaa-Pro-Lys N-methyltransferase 1 OS=Mus musculus OX=10090 GN=Ntmt1 PE=1 SV=3	0	29.998	28	5	8	5	223	25.4	6.9	20.38	5	0	0.980955	0.906429
High	Q8BWZ3	N-alpha-acetyltransferase 25, NatB auxiliary subunit OS=Mus musculus OX=10090 GN=Naa25 PE=1 SV=1	0	233.169	39	33	85	33	972	111.6	6.52	196.75	33	0	0.980978	0.916247
High	Q9DBB4	N-alpha-acetyltransferase 16, NatA auxiliary subunit OS=Mus musculus OX=10090 GN=Naa16 PE=2 SV=1	0	130.217	26	22	50	15	864	101.2	8.35	136.81	22	0	0.981025	0.9608
High	Q9CV28	Ubiquitin carboxyl-terminal hydrolase MINDY-3 OS=Mus musculus OX=10090 GN=Mindy3 PE=1 SV=2	0	34.95	20	6	8	6	444	49.6	4.78	19.2	6	0	0.981059	0.992514
High	P17156	Heat shock-related 70 kDa protein 2 OS=Mus musculus OX=10090 GN=Hspa2 PE=1 SV=2	0	189.843	31	22	223	5	633	69.6	5.67	674.32	22	0	0.981113	1.0385
High	Q9JID9	SH2B adapter protein 2 OS=Mus musculus OX=10090 GN=Sh2b2 PE=1 SV=2	0	21.012	12	5	7	4	621	66.5	6.35	16.83	5	1	0.981173	0.99245
High	P46061	Ran GTPase-activating protein 1 OS=Mus musculus OX=10090 GN=Rangap1 PE=1 SV=2	0	228.972	58	29	84	29	589	63.5	4.68	209.99	29	0	0.981179	0.936095
High	P42128	Forkhead box protein K1 OS=Mus musculus OX=10090 GN=Foxk1 PE=1 SV=2	0	40.632	21	10	17	8	719	74.9	9.17	37.26	10	2	0.981274	0.949144
High	Q8VEA8	Ras-related protein Rab-7b OS=Mus musculus OX=10090 GN=Rab7b PE=1 SV=1	0	41.291	42	6	14	6	199	22.5	6.21	37.04	6	0	0.981304	1.00953
High	Q8VDC0	Probable leucine--tRNA ligase, mitochondrial OS=Mus musculus OX=10090 GN=Lars2 PE=1 SV=1	0	147.25	34	25	44	25	902	101.4	8.19	125.58	25	0	0.981308	0.954996
High	Q9CQE7	Endoplasmic reticulum-Golgi intermediate compartment protein 3 OS=Mus musculus OX=10090 GN=Ergic3 PE=1 SV=1	0	31.994	16	6	10	6	383	43.2	6.47	15.54	6	0	0.981321	1.02743
High	O88879	Apoptotic protease-activating factor 1 OS=Mus musculus OX=10090 GN=Apaf1 PE=1 SV=3	0	143.872	26	29	41	27	1249	140.9	6.43	96.62	29	1	0.981419	1.04423
High	Q80X82	Symplekin OS=Mus musculus OX=10090 GN=Sympk PE=1 SV=2	0	110.036	20	21	38	21	1288	142.5	6.05	110.25	21	0	0.981474	0.944865
High	Q61194	Phosphatidylinositol 4-phosphate 3-kinase C2 domain-containing subunit alpha OS=Mus musculus OX=10090 GN=Pik3c2a PE=1 SV=2	0	103.811	13	22	31	22	1686	190.6	8.02	65.28	22	0	0.981481	0.995506
High	Q60862	Origin recognition complex subunit 2 OS=Mus musculus OX=10090 GN=Orc2 PE=1 SV=1	0	13.569	7	3	4	3	576	65.9	6.81	10.3	3	0	0.981548	1.01238
High	Q8BXV2	BRI3-binding protein OS=Mus musculus OX=10090 GN=Bri3bp PE=1 SV=1	0	40.967	21	4	11	4	253	28.2	9.52	41.6	4	0	0.981549	1.04095
High	O55201	Transcription elongation factor SPT5 OS=Mus musculus OX=10090 GN=Supt5h PE=1 SV=1	0	261.144	37	32	83	32	1082	120.6	5.05	220.25	32	0	0.981577	0.971596
High	Q8BZQ7	Anaphase-promoting complex subunit 2 OS=Mus musculus OX=10090 GN=Anapc2 PE=1 SV=2	0	67.709	19	15	26	14	837	95.2	5.31	60.3	15	0	0.981637	0.981224
High	Q8K202	DNA-directed RNA polymerase I subunit RPA49 OS=Mus musculus OX=10090 GN=Polr1e PE=1 SV=2	0	53.661	23	8	22	8	482	54	8.19	47.73	8	0	0.98167	0.978185
High	Q62311	Transcription initiation factor TFIID subunit 6 OS=Mus musculus OX=10090 GN=Taf6 PE=1 SV=1	0	27.472	11	5	6	5	678	72.6	8.6	14.48	5	0	0.981679	0.962675
High	Q3TC46	Protein PAT1 homolog 1 OS=Mus musculus OX=10090 GN=Patl1 PE=1 SV=2	0	67.522	31	16	19	16	770	86.7	6.37	42.88	16	0	0.98173	0.963422
High	Q9QYF9	Protein NDRG3 OS=Mus musculus OX=10090 GN=Ndrg3 PE=1 SV=1	0	40.457	23	7	17	6	375	41.5	5.25	35.56	7	0	0.981775	1.03938
High	Q9CW46	Ribonucleoprotein PTB-binding 1 OS=Mus musculus OX=10090 GN=Raver1 PE=1 SV=2	0	149.651	42	19	48	19	748	79.3	8.72	157.53	19	0	0.982011	0.944665
High	Q9ERA0	Alpha-globin transcription factor CP2 OS=Mus musculus OX=10090 GN=Tfcp2 PE=1 SV=1	0	20.489	11	4	8	2	502	57	5.54	15.36	4	0	0.982022	1.04462
High	Q8VHZ7	U3 small nucleolar ribonucleoprotein protein IMP4 OS=Mus musculus OX=10090 GN=Imp4 PE=2 SV=1	0	55.162	36	12	19	12	291	33.6	9.32	51.78	12	0	0.982043	0.984552
High	Q8BH59	Electrogenic aspartate/glutamate antiporter SLC25A12, mitochondrial OS=Mus musculus OX=10090 GN=Slc25a12 PE=1 SV=1	0	297.525	58	32	102	26	677	74.5	8.25	330.87	32	6	0.982072	0.987728
High	Q9D1K7	Adipose-secreted signaling protein OS=Mus musculus OX=10090 GN=Adissp PE=1 SV=3	0	48.01	34	4	11	4	174	19.5	6.68	38.4	4	0	0.98211	0.953231
High	P56376	Acylphosphatase-1 OS=Mus musculus OX=10090 GN=Acyp1 PE=1 SV=2	0	46.371	68	8	15	8	99	11.2	9.04	34.74	8	0	0.982117	0.959241
High	P24604	Tyrosine-protein kinase Tec OS=Mus musculus OX=10090 GN=Tec PE=1 SV=2	0	26.879	11	6	7	6	630	73.4	8.66	11.51	6	0	0.982122	1.03008
High	Q3URQ0	Testis-expressed protein 10 OS=Mus musculus OX=10090 GN=Tex10 PE=1 SV=1	0	106.713	22	17	31	17	928	105.1	9.16	95.24	17	0	0.982162	0.992987
High	Q8CFV9	Riboflavin kinase OS=Mus musculus OX=10090 GN=Rfk PE=1 SV=2	0	23.457	19	3	7	3	155	17.4	7.55	19.61	3	0	0.982164	0.81803
High	B2RRD7	Peregrin OS=Mus musculus OX=10090 GN=Brpf1 PE=1 SV=1	0	24.431	7	6	6	6	1212	137.2	7.93	12.64	6	0	0.982203	1.03422
High	Q99PN3	Tripartite motif-containing protein 26 OS=Mus musculus OX=10090 GN=Trim26 PE=2 SV=3	0	19.143	9	5	5	5	545	62.8	5.05	13.55	5	0	0.982217	1.04397
High	Q9CS42	Ribose-phosphate pyrophosphokinase 2 OS=Mus musculus OX=10090 GN=Prps2 PE=1 SV=4	0	141.407	56	15	53	6	318	34.8	6.61	157.48	15	0	0.982322	0.93123
High	Q3TKT4	Transcription activator BRG1 OS=Mus musculus OX=10090 GN=Smarca4 PE=1 SV=1	0	239.607	22	37	71	24	1613	181.3	8	206	37	12	0.982342	0.963882
High	Q6P2K6	Serine/threonine-protein phosphatase 4 regulatory subunit 3A OS=Mus musculus OX=10090 GN=Ppp4r3a PE=1 SV=1	0	104.033	24	18	37	11	820	93.8	4.89	93.81	18	6	0.982357	0.939098
High	Q9DBM1	G patch domain-containing protein 1 OS=Mus musculus OX=10090 GN=Gpatch1 PE=2 SV=1	0	28.554	15	8	10	8	930	102.9	6.98	13.3	8	0	0.982375	0.900294
High	Q6PFR5	Transformer-2 protein homolog alpha OS=Mus musculus OX=10090 GN=Tra2a PE=1 SV=1	0	58.17	32	11	28	9	281	32.3	11.28	64.85	11	0	0.982419	0.948461
High	P21300	Aldo-keto reductase family 1 member B7 OS=Mus musculus OX=10090 GN=Akr1b7 PE=1 SV=4	0	61.262	17	8	43	2	316	36	7.25	113.89	8	0	0.982449	0.936419
High	Q9DAW6	U4/U6 small nuclear ribonucleoprotein Prp4 OS=Mus musculus OX=10090 GN=Prpf4 PE=1 SV=1	0	153.365	50	20	37	20	521	58.3	7.28	120.09	20	0	0.982601	0.959521
High	Q9CWU9	Nucleoporin Nup37 OS=Mus musculus OX=10090 GN=Nup37 PE=1 SV=2	0	96.311	45	13	33	13	326	36.7	6.09	101.91	13	0	0.982618	0.905584
High	Q9D8T2	Gasdermin-D OS=Mus musculus OX=10090 GN=Gsdmd PE=1 SV=1	0	207.727	44	21	99	21	487	53.2	5.1	282.22	21	0	0.98264	0.927921
High	Q8VD65	Phosphoinositide 3-kinase regulatory subunit 4 OS=Mus musculus OX=10090 GN=Pik3r4 PE=1 SV=3	0	111.647	28	27	38	27	1358	152.5	7.12	70.03	27	0	0.982648	0.995937
High	Q6PE01	U5 small nuclear ribonucleoprotein 40 kDa protein OS=Mus musculus OX=10090 GN=Snrnp40 PE=1 SV=1	0	138.762	53	14	41	14	358	39.3	8.1	151.81	14	0	0.982707	0.924523
High	Q9D2E2	Target of EGR1 protein 1 OS=Mus musculus OX=10090 GN=Toe1 PE=1 SV=1	0	53.855	20	7	16	7	511	56.8	6.64	52.5	7	0	0.982715	1.01392
High	Q8BW72	Lysine-specific demethylase 4A OS=Mus musculus OX=10090 GN=Kdm4a PE=1 SV=3	0	28.331	7	7	8	7	1064	120.3	5.8	12.99	7	0	0.982764	0.93879
High	Q6ZQ08	CCR4-NOT transcription complex subunit 1 OS=Mus musculus OX=10090 GN=Cnot1 PE=1 SV=2	0	351.389	27	51	118	51	2375	266.6	7.11	305.46	51	0	0.982772	0.978919
High	Q8BJF9	Charged multivesicular body protein 2b OS=Mus musculus OX=10090 GN=Chmp2b PE=1 SV=1	0	42.585	26	7	20	7	213	23.9	8.78	34.68	7	0	0.982893	1.01627
High	Q62187	Transcription termination factor 1 OS=Mus musculus OX=10090 GN=Ttf1 PE=1 SV=2	0	40.817	13	10	12	10	859	97.7	9.38	28.68	10	0	0.982946	0.973975
High	P62843	Small ribosomal subunit protein uS19 OS=Mus musculus OX=10090 GN=Rps15 PE=1 SV=2	0	112.407	69	7	141	7	145	17	10.39	317.59	7	0	0.982962	0.968826
High	Q8K4L0	ATP-dependent RNA helicase DDX54 OS=Mus musculus OX=10090 GN=Ddx54 PE=1 SV=1	0	133.658	31	22	47	22	874	97.7	10.01	102.89	22	0	0.982972	0.974801
High	Q9D0T1	NHP2-like protein 1 OS=Mus musculus OX=10090 GN=Snu13 PE=1 SV=4	0	58.499	47	6	30	6	128	14.2	8.46	84.65	6	0	0.983	0.895589
High	Q9JLQ0	CD2-associated protein OS=Mus musculus OX=10090 GN=Cd2ap PE=1 SV=3	0	155.854	41	24	54	24	637	70.4	6.38	149.43	24	0	0.983049	0.956426
High	Q68EF0	Rab-3A-interacting protein OS=Mus musculus OX=10090 GN=Rab3ip PE=1 SV=1	0	14.1	11	3	4	3	428	47.1	6.71	12.27	3	0	0.983137	0.947684
High	Q9Z0H1	WD repeat-containing protein 46 OS=Mus musculus OX=10090 GN=Wdr46 PE=2 SV=1	0	116.253	30	14	39	14	622	69	9.77	124.55	14	0	0.983156	0.951465
High	Q6ZPZ3	Zinc finger CCCH domain-containing protein 4 OS=Mus musculus OX=10090 GN=Zc3h4 PE=1 SV=2	0	79.717	19	17	28	17	1304	140.9	6.27	49.23	17	0	0.983182	0.976086
High	Q09143	High affinity cationic amino acid transporter 1 OS=Mus musculus OX=10090 GN=Slc7a1 PE=1 SV=1	0	39.805	17	7	13	7	622	67	7.06	36.07	7	0	0.983288	0.998112
High	P35700	Peroxiredoxin-1 OS=Mus musculus OX=10090 GN=Prdx1 PE=1 SV=1	0	321.626	76	23	303	21	199	22.2	8.12	863.79	23	2	0.98344	1.04901
High	Q9CWL8	Beta-catenin-like protein 1 OS=Mus musculus OX=10090 GN=Ctnnbl1 PE=1 SV=1	0	93.3	31	16	33	16	563	64.9	5.07	75.09	16	0	0.983459	0.933509
High	P83741	Serine/threonine-protein kinase WNK1 OS=Mus musculus OX=10090 GN=Wnk1 PE=1 SV=2	0	178.667	17	37	66	37	2377	250.8	6.43	163.73	37	0	0.98348	0.981909
High	Q9JM73	Serum response factor OS=Mus musculus OX=10090 GN=Srf PE=1 SV=1	0	8.413	5	2	6	2	504	51.2	8.12	13.62	2	0	0.983493	2.89605
High	Q80VI1	E3 ubiquitin-protein ligase TRIM56 OS=Mus musculus OX=10090 GN=Trim56 PE=1 SV=1	0	75.016	20	10	22	10	734	79.5	7.96	55.09	10	0	0.983559	0.998111
High	Q8BTW9	Serine/threonine-protein kinase PAK 4 OS=Mus musculus OX=10090 GN=Pak4 PE=1 SV=1	0	19.259	16	6	7	6	593	64.6	9.85	16.61	6	0	0.983591	0.924763
High	Q8C166	Copine-1 OS=Mus musculus OX=10090 GN=Cpne1 PE=1 SV=1	0	74.64	26	15	38	14	536	58.8	5.66	91.86	15	0	0.9836	0.974873
High	Q9CQ86	Migration and invasion enhancer 1 OS=Mus musculus OX=10090 GN=Mien1 PE=1 SV=1	0	20.165	25	4	8	4	115	12.3	4.51	17.69	4	0	0.98364	0.873482
High	Q4VGL6	Roquin-1 OS=Mus musculus OX=10090 GN=Rc3h1 PE=1 SV=1	0	62.039	17	13	17	13	1130	125.3	7.27	39.11	13	0	0.983659	0.988652
High	Q9CQ71	Replication protein A 14 kDa subunit OS=Mus musculus OX=10090 GN=Rpa3 PE=1 SV=1	0	41.801	61	5	15	5	121	13.6	4.84	32.77	5	0	0.983722	0.960165
High	Q9EQ61	Pescadillo homolog OS=Mus musculus OX=10090 GN=Pes1 PE=1 SV=1	0	141.057	40	21	73	21	584	67.8	6.84	189.68	21	0	0.983736	0.910993
High	Q7TNP2	Serine/threonine-protein phosphatase 2A 65 kDa regulatory subunit A beta isoform OS=Mus musculus OX=10090 GN=Ppp2r1b PE=1 SV=2	0	148.109	43	20	64	13	601	65.9	5.1	151.68	20	0	0.983756	1.01946
High	Q8R5H1	Ubiquitin carboxyl-terminal hydrolase 15 OS=Mus musculus OX=10090 GN=Usp15 PE=1 SV=1	0	275.42	44	36	88	34	981	112.3	5.17	247.03	36	0	0.983788	0.961865
High	Q6ZQ93	Ubiquitin carboxyl-terminal hydrolase 34 OS=Mus musculus OX=10090 GN=Usp34 PE=1 SV=3	0	71.286	6	17	23	17	3582	408	5.68	41.17	17	0	0.983816	1.00307
High	Q9JJ06	Glycoprotein-N-acetylgalactosamine 3-beta-galactosyltransferase 1 OS=Mus musculus OX=10090 GN=C1galt1 PE=1 SV=1	0	41.647	25	8	14	8	363	42.3	7.2	32.13	8	0	0.983871	1.05336
High	P27046	Alpha-mannosidase 2 OS=Mus musculus OX=10090 GN=Man2a1 PE=1 SV=2	0	154.517	30	27	41	26	1150	131.5	8.03	113.84	27	1	0.983876	1.04053
High	Q4QRL3	Coiled-coil domain-containing protein 88B OS=Mus musculus OX=10090 GN=Ccdc88b PE=1 SV=2	0	305.216	40	47	78	46	1481	166.5	5.33	248.04	47	0	0.983883	1.01202
High	Q8C5W3	Tubulin-specific chaperone cofactor E-like protein OS=Mus musculus OX=10090 GN=Tbcel PE=1 SV=1	0	52.332	35	11	17	11	424	48	5.53	44.34	11	0	0.983884	1.00905
High	Q8CEC6	Peptidylprolyl isomerase domain and WD repeat-containing protein 1 OS=Mus musculus OX=10090 GN=Ppwd1 PE=1 SV=2	0	122.14	41	21	43	21	646	73.3	7.15	101.31	21	0	0.98396	0.95034
High	Q11011	Puromycin-sensitive aminopeptidase OS=Mus musculus OX=10090 GN=Npepps PE=1 SV=2	0	318.589	48	42	114	42	920	103.3	5.9	322	42	0	0.984039	0.960748
High	Q9D7A6	Signal recognition particle 19 kDa protein OS=Mus musculus OX=10090 GN=Srp19 PE=1 SV=1	0	37.231	36	3	14	3	144	16.2	9.96	34.72	3	0	0.984068	0.972079
High	Q9D0V7	Receptor-binding cancer antigen expressed on SiSo cells OS=Mus musculus OX=10090 GN=Ebag9 PE=1 SV=2	0	16.471	32	4	6	4	213	24.3	6.29	12.99	4	0	0.984176	1.07098
High	Q7TSH2	Phosphorylase b kinase regulatory subunit beta OS=Mus musculus OX=10090 GN=Phkb PE=1 SV=1	0	44.259	13	12	14	12	1085	123.8	6.83	28.26	12	0	0.984182	1.08345
High	Q91VC9	Growth hormone-inducible transmembrane protein OS=Mus musculus OX=10090 GN=Ghitm PE=1 SV=1	0	43.424	12	5	17	5	346	37.3	9.8	32.65	5	0	0.984205	1.13228
High	Q91VK1	eIF5-mimic protein 1 OS=Mus musculus OX=10090 GN=Bzw2 PE=1 SV=1	0	166.473	50	24	68	20	419	48	6.68	203.75	24	4	0.984223	0.901962
High	Q99MK9	Ras association domain-containing protein 1 OS=Mus musculus OX=10090 GN=Rassf1 PE=1 SV=1	0	11.405	12	5	6	5	340	38.8	9.04	12.85	5	0	0.984237	0.980859
High	Q9CY97	RNA polymerase II subunit A C-terminal domain phosphatase SSU72 OS=Mus musculus OX=10090 GN=Ssu72 PE=1 SV=1	0	54.532	53	9	19	9	194	22.5	5.21	40.77	9	0	0.98431	1.02038
High	Q80UV9	Transcription initiation factor TFIID subunit 1 OS=Mus musculus OX=10090 GN=Taf1 PE=1 SV=2	0	15.579	2	3	4	3	1891	214.3	5.11	11.6	3	0	0.984414	1.0817
High	Q571H0	Nucleolar pre-ribosomal-associated protein 1 OS=Mus musculus OX=10090 GN=Urb1 PE=1 SV=2	0	116.293	13	24	36	24	2274	254.5	6.96	88.26	24	0	0.984417	0.953239
High	Q8BH15	CCR4-NOT transcription complex subunit 10 OS=Mus musculus OX=10090 GN=Cnot10 PE=1 SV=1	0	87.642	18	10	24	10	744	81.8	7.68	69.42	10	0	0.984456	1.04222
High	Q8BKS9	Pumilio homolog 3 OS=Mus musculus OX=10090 GN=Pum3 PE=1 SV=2	0	205.136	49	27	76	27	647	72.8	9.66	222.22	27	0	0.984459	0.934105
High	Q9R0Q7	Prostaglandin E synthase 3 OS=Mus musculus OX=10090 GN=Ptges3 PE=1 SV=1	0	82.696	51	9	48	9	160	18.7	4.55	143.82	9	0	0.984465	0.863521
High	P98195	Probable phospholipid-transporting ATPase IIB OS=Mus musculus OX=10090 GN=Atp9b PE=1 SV=4	0	106.799	17	17	30	17	1146	128.9	7.64	84.5	17	0	0.984514	0.999673
High	Q9CQU3	Protein RER1 OS=Mus musculus OX=10090 GN=Rer1 PE=1 SV=1	0	24.898	22	4	8	4	196	23	9.51	21.71	4	0	0.984606	0.950163
High	Q8K0C4	Lanosterol 14-alpha demethylase OS=Mus musculus OX=10090 GN=Cyp51a1 PE=1 SV=1	0	125.747	33	16	49	16	503	56.7	8.41	132.95	16	0	0.984607	1.09261
High	P97496	SWI/SNF complex subunit SMARCC1 OS=Mus musculus OX=10090 GN=Smarcc1 PE=1 SV=2	0	211.592	25	26	61	17	1104	122.8	5.73	190.96	26	11	0.98466	0.957932
High	Q9QXM1	Junction-mediating and -regulatory protein OS=Mus musculus OX=10090 GN=Jmy PE=1 SV=1	0	14.951	4	4	5	4	983	110.5	6.13	11.39	4	0	0.984763	1.02687
High	Q9CX97	WD repeat-containing protein 55 OS=Mus musculus OX=10090 GN=Wdr55 PE=1 SV=2	0	58.553	40	11	19	11	388	42.6	4.89	46.8	11	0	0.984775	0.979201
High	G3X9K3	Brefeldin A-inhibited guanine nucleotide-exchange protein 1 OS=Mus musculus OX=10090 GN=Arfgef1 PE=1 SV=1	0	193.513	24	36	68	23	1846	208.4	5.86	159.85	36	0	0.984783	1.02349
High	Q9DD18	D-aminoacyl-tRNA deacylase 1 OS=Mus musculus OX=10090 GN=Dtd1 PE=1 SV=2	0	30.656	20	3	6	3	209	23.4	7.87	18.75	3	0	0.984807	1.1101
High	Q9D9Z5	DET1- and DDB1-associated protein 1 OS=Mus musculus OX=10090 GN=Dda1 PE=1 SV=1	0	16.724	45	4	6	4	102	11.7	8.68	18.14	4	0	0.984811	0.90767
High	Q99MR3	Solute carrier family 12 member 9 OS=Mus musculus OX=10090 GN=Slc12a9 PE=1 SV=2	0	46.274	15	8	17	8	914	96.3	7.02	44.06	8	0	0.984974	1.05496
High	Q3TYS2	Cytochrome b-245 chaperone 1 OS=Mus musculus OX=10090 GN=Cybc1 PE=1 SV=2	0	31.097	33	7	8	7	187	20.9	8.59	21.18	7	0	0.984974	0.968617
High	A6H630	Damage-control phosphatase ARMT1 OS=Mus musculus OX=10090 GN=Armt1 PE=1 SV=1	0	51.076	24	12	18	12	439	50.5	5.92	42.8	12	0	0.984994	0.953204
High	B2RY56	RNA-binding protein 25 OS=Mus musculus OX=10090 GN=Rbm25 PE=1 SV=2	0	179.166	27	27	64	27	838	99.5	6.32	195.02	27	0	0.985041	0.916287
High	Q3UKJ7	WD40 repeat-containing protein SMU1 OS=Mus musculus OX=10090 GN=Smu1 PE=2 SV=2	0	155.455	40	16	50	16	513	57.5	7.18	147.81	16	0	0.985044	0.94941
High	Q99KG3	RNA-binding protein 10 OS=Mus musculus OX=10090 GN=Rbm10 PE=1 SV=1	0	95.379	23	16	21	15	930	103.4	5.92	62.52	16	0	0.98517	0.943631
High	Q9D4H9	PHD finger protein 14 OS=Mus musculus OX=10090 GN=Phf14 PE=1 SV=2	0	52.01	19	13	15	13	941	105.9	5.35	32.94	13	0	0.985242	0.998098
High	Q80UU2	Ribonuclease P protein subunit p38 OS=Mus musculus OX=10090 GN=Rpp38 PE=1 SV=1	0	34.791	28	5	11	5	280	31.1	9.73	28.52	5	0	0.985343	0.990225
High	O54692	Centromere/kinetochore protein zw10 homolog OS=Mus musculus OX=10090 GN=Zw10 PE=1 SV=3	0	112.051	28	17	30	17	779	88	5.92	93.38	17	0	0.985389	0.968342
High	Q8JZM0	Dimethyladenosine transferase 1, mitochondrial OS=Mus musculus OX=10090 GN=Tfb1m PE=1 SV=1	0	23.619	23	8	9	8	345	38.9	9.47	14.93	8	0	0.985414	0.949499
High	Q91VX9	Transmembrane protein 168 OS=Mus musculus OX=10090 GN=Tmem168 PE=1 SV=1	0	26.556	9	5	8	5	697	79.6	7.96	20.96	5	0	0.985426	1.02194
High	Q80U30	Protein CLEC16A OS=Mus musculus OX=10090 GN=Clec16a PE=1 SV=2	0	33.985	13	9	17	9	1036	116.2	6.05	31.85	9	0	0.985503	0.964408
High	Q8VCY6	U3 small nucleolar RNA-associated protein 6 homolog OS=Mus musculus OX=10090 GN=Utp6 PE=2 SV=1	0	97.315	33	20	31	20	597	70.4	7.71	89.72	20	0	0.985547	0.928269
High	Q8BGE6	Cysteine protease ATG4B OS=Mus musculus OX=10090 GN=Atg4b PE=1 SV=2	0	60.826	25	6	22	6	393	44.3	5.07	61.48	6	0	0.985551	0.951725
High	P18654	Ribosomal protein S6 kinase alpha-3 OS=Mus musculus OX=10090 GN=Rps6ka3 PE=1 SV=2	0	221.603	46	30	69	18	740	83.6	6.89	180.72	30	12	0.985624	0.964737
High	Q91VU7	Pseudouridylate synthase 7 homolog OS=Mus musculus OX=10090 GN=Pus7 PE=2 SV=2	0	163.281	54	25	45	25	660	74.7	5.87	126.97	25	0	0.985717	0.947984
High	Q8VEH6	Zinc-regulated GTPase metalloprotein activator 1 OS=Mus musculus OX=10090 GN=Zng1 PE=1 SV=1	0	105.7	44	14	29	13	393	43.7	4.89	74.62	14	0	0.98578	0.991443
High	Q8VEH5	EPM2A-interacting protein 1 OS=Mus musculus OX=10090 GN=Epm2aip1 PE=1 SV=1	0	23.633	15	7	7	6	606	70.1	5.87	14.41	7	0	0.985831	1.00663
High	Q80U58	Pumilio homolog 2 OS=Mus musculus OX=10090 GN=Pum2 PE=1 SV=2	0	76.066	16	14	29	10	1066	114.2	7.08	69.82	14	0	0.985861	1.01024
High	Q64705	Upstream stimulatory factor 2 OS=Mus musculus OX=10090 GN=Usf2 PE=1 SV=1	0	30.405	16	6	9	6	346	36.9	5.17	22.69	6	0	0.986017	1.05016
High	Q04692	SWI/SNF-related matrix-associated actin-dependent regulator of chromatin subfamily A containing DEAD/H box 1 OS=Mus musculus OX=10090 GN=Smarcad1 PE=1 SV=2	0	46.547	17	12	13	12	1021	116.4	5.68	22.27	12	0	0.986035	0.9836
High	O08582	GTP-binding protein 1 OS=Mus musculus OX=10090 GN=Gtpbp1 PE=1 SV=2	0	130.676	28	17	38	17	668	72.3	8.29	118.84	17	0	0.986091	0.973766
High	Q8CH02	SURP and G-patch domain-containing protein 1 OS=Mus musculus OX=10090 GN=Sugp1 PE=1 SV=1	0	53.521	22	9	15	9	643	72.6	7.64	40.01	9	0	0.986136	0.976264
High	E9Q912	Rap1 GTPase-GDP dissociation stimulator 1 OS=Mus musculus OX=10090 GN=Rap1gds1 PE=2 SV=1	0	135.401	39	20	46	20	607	66	5.35	122.65	20	0	0.986194	0.941003
High	Q91X51	Golgi reassembly-stacking protein 1 OS=Mus musculus OX=10090 GN=Gorasp1 PE=1 SV=3	0	22.619	17	5	7	5	446	46.9	4.65	17.49	5	0	0.986242	1.04515
High	Q7TPH6	E3 ubiquitin-protein ligase MYCBP2 OS=Mus musculus OX=10090 GN=Mycbp2 PE=1 SV=3	0	120.388	8	29	36	29	4749	520.9	7.09	77.28	29	0	0.986323	1.01517
High	Q6A4J8	Ubiquitin carboxyl-terminal hydrolase 7 OS=Mus musculus OX=10090 GN=Usp7 PE=1 SV=1	0	300.971	51	51	111	51	1103	128.4	5.5	281.37	51	0	0.986363	0.92378
High	Q8CHP0	Zinc finger CCCH domain-containing protein 3 OS=Mus musculus OX=10090 GN=Zc3h3 PE=1 SV=1	0	64.102	19	15	17	15	950	103.2	10.58	39.12	15	0	0.986445	0.935949
High	Q9JHT5	Nuclear protein AMMECR1 OS=Mus musculus OX=10090 GN=Ammecr1 PE=2 SV=1	0	17.011	12	4	6	2	344	36	8.63	12.8	4	0	0.986528	0.940126
High	Q64362	AKT-interacting protein OS=Mus musculus OX=10090 GN=Aktip PE=1 SV=1	0	14.541	13	2	6	2	292	32.9	9.31	10.84	2	0	0.986542	1.0724
High	P54310	Hormone-sensitive lipase OS=Mus musculus OX=10090 GN=Lipe PE=1 SV=2	0	110.871	34	20	33	20	759	83.3	6.95	81.45	20	0	0.986571	1.00556
High	Q3U1Z5	G-protein-signaling modulator 3 OS=Mus musculus OX=10090 GN=Gpsm3 PE=1 SV=2	0	30.581	23	3	10	3	159	17.6	5.2	23.7	3	0	0.986625	0.993674
High	Q9JJY4	Probable ATP-dependent RNA helicase DDX20 OS=Mus musculus OX=10090 GN=Ddx20 PE=1 SV=2	0	104.452	27	16	30	16	825	91.7	6.74	79.52	16	0	0.986695	0.924822
High	Q923D5	WW domain-binding protein 11 OS=Mus musculus OX=10090 GN=Wbp11 PE=1 SV=2	0	72.48	24	16	36	16	641	69.8	8.4	83.95	16	0	0.986763	0.992427
High	P58854	Gamma-tubulin complex component 3 OS=Mus musculus OX=10090 GN=Tubgcp3 PE=1 SV=2	0	85.886	26	16	25	16	905	103.4	8.32	57.37	16	0	0.986854	1.02537
High	O88291	DBIRD complex subunit ZNF326 OS=Mus musculus OX=10090 GN=Znf326 PE=1 SV=1	0	36.054	15	8	11	8	580	65.2	5.19	28.77	8	0	0.986862	0.939315
High	P28740	Kinesin-like protein KIF2A OS=Mus musculus OX=10090 GN=Kif2a PE=1 SV=2	0	101.71	28	18	29	16	705	79.7	6.73	71.2	18	2	0.986901	0.970102
High	P09450	Transcription factor JunB OS=Mus musculus OX=10090 GN=Junb PE=1 SV=1	0	71.771	44	10	15	9	344	35.7	9.22	53.95	10	1	0.986941	1.09674
High	Q3U4G3	Xyloside xylosyltransferase 1 OS=Mus musculus OX=10090 GN=Xxylt1 PE=1 SV=2	0	28.008	21	6	12	6	392	43.8	7.78	24.31	6	0	0.986964	0.961475
High	P62915	Transcription initiation factor IIB OS=Mus musculus OX=10090 GN=Gtf2b PE=1 SV=1	0	85.592	57	14	27	14	316	34.8	8.35	84.5	14	0	0.987019	0.964299
High	Q8VDG7	Platelet-activating factor acetylhydrolase 2, cytoplasmic OS=Mus musculus OX=10090 GN=Pafah2 PE=1 SV=2	0	24.921	16	6	8	6	390	43.5	7.47	16.26	6	0	0.987024	0.953437
High	O54879	High mobility group protein B3 OS=Mus musculus OX=10090 GN=Hmgb3 PE=1 SV=3	0	69.319	41	7	19	7	200	23	8.37	64.37	7	0	0.987035	0.919984
High	Q62241	U1 small nuclear ribonucleoprotein C OS=Mus musculus OX=10090 GN=Snrpc PE=1 SV=1	0	41.012	25	3	13	3	159	17.4	9.67	51.67	3	0	0.987045	0.969221
High	Q3U182	CREB-regulated transcription coactivator 2 OS=Mus musculus OX=10090 GN=Crtc2 PE=1 SV=2	0	43.557	19	7	13	7	692	73.2	7.01	34.55	7	0	0.987083	0.946773
High	Q64261	Cyclin-dependent kinase 6 OS=Mus musculus OX=10090 GN=Cdk6 PE=1 SV=2	0	135.773	56	17	59	16	326	37	6.62	152.13	17	0	0.987114	0.985088
High	Q9WV76	AP-4 complex subunit beta-1 OS=Mus musculus OX=10090 GN=Ap4b1 PE=1 SV=2	0	22.68	11	7	11	7	738	82.9	6.24	20.28	7	0	0.987175	0.919721
High	Q6PIU9	Uncharacterized protein FLJ45252 homolog OS=Mus musculus OX=10090 PE=1 SV=2	0	96.122	52	11	27	11	354	37.7	5.07	70.06	11	0	0.987228	0.965361
High	Q9CRC6	BLOC-1-related complex subunit 7 OS=Mus musculus OX=10090 GN=Borcs7 PE=1 SV=1	0	18.484	26	2	7	2	105	11.5	6.79	26.34	2	0	0.987299	0.94382
High	Q68FL4	Putative adenosylhomocysteinase 3 OS=Mus musculus OX=10090 GN=Ahcyl2 PE=1 SV=1	0	136.292	35	24	75	9	613	66.9	7.36	172.17	24	0	0.987318	0.976262
High	Q4VA53	Sister chromatid cohesion protein PDS5 homolog B OS=Mus musculus OX=10090 GN=Pds5b PE=1 SV=1	0	174.845	22	28	60	23	1446	164.3	8.5	168.02	28	1	0.987377	0.947632
High	P47930	Fos-related antigen 2 OS=Mus musculus OX=10090 GN=Fosl2 PE=1 SV=2	0	79.005	28	9	26	9	326	35.3	7.49	79.88	9	0	0.987388	0.937368
High	Q9DB96	Neuroguidin OS=Mus musculus OX=10090 GN=Ngdn PE=1 SV=1	0	47.301	32	9	13	9	315	35.6	9.58	41.69	9	0	0.987521	0.943171
High	P97797	Tyrosine-protein phosphatase non-receptor type substrate 1 OS=Mus musculus OX=10090 GN=Sirpa PE=1 SV=2	0	84.971	26	10	31	10	513	56.4	8.28	84.9	10	0	0.98756	1.02485
High	Q9DCT6	Chromatin complexes subunit BAP18 OS=Mus musculus OX=10090 GN=Bap18 PE=1 SV=1	0	36.512	29	3	6	3	171	18	7.33	19.18	3	0	0.987595	0.996779
High	B2RR83	3'-5' RNA helicase YTHDC2 OS=Mus musculus OX=10090 GN=Ythdc2 PE=1 SV=1	0	84.122	16	19	24	19	1445	161	8.51	49.36	19	0	0.987692	0.966749
High	Q09XV5	Chromodomain-helicase-DNA-binding protein 8 OS=Mus musculus OX=10090 GN=Chd8 PE=1 SV=1	0	105.482	13	24	31	19	2582	290.7	6.42	76.69	24	4	0.987699	0.99082
High	Q8BFU3	RING finger protein 214 OS=Mus musculus OX=10090 GN=Rnf214 PE=1 SV=1	0	56.097	31	15	17	15	668	73.6	6.23	32.74	15	0	0.987756	0.965087
High	O54916	RalBP1-associated Eps domain-containing protein 1 OS=Mus musculus OX=10090 GN=Reps1 PE=1 SV=2	0	51.012	19	12	18	10	795	86.5	5.58	43.8	12	1	0.987756	1.06958
High	Q80U70	Polycomb protein Suz12 OS=Mus musculus OX=10090 GN=Suz12 PE=1 SV=2	0	48.222	19	9	10	9	741	83	8.81	26.46	9	0	0.987828	1.0115
High	Q8BK35	Ribosome biogenesis protein NOP53 OS=Mus musculus OX=10090 GN=Nop53 PE=1 SV=1	0	52.237	27	10	12	10	484	55.8	10.35	35.46	10	0	0.987923	0.972817
High	Q9JIY2	E3 ubiquitin-protein ligase Hakai OS=Mus musculus OX=10090 GN=Cbll1 PE=1 SV=1	0	24.456	13	6	8	5	491	54.4	8.51	17.97	6	0	0.987956	0.966552
High	Q80W00	Serine/threonine-protein phosphatase 1 regulatory subunit 10 OS=Mus musculus OX=10090 GN=Ppp1r10 PE=1 SV=1	0	72.331	20	13	21	13	888	94.3	9.16	46.25	13	0	0.987958	0.926624
High	Q6PDK2	Histone-lysine N-methyltransferase 2D OS=Mus musculus OX=10090 GN=Kmt2d PE=1 SV=2	0	46.043	3	12	14	12	5588	599.9	5.8	21.81	12	0	0.988012	0.969666
High	Q8JZY4	Mitochondrial ribonuclease P catalytic subunit OS=Mus musculus OX=10090 GN=Prorp PE=2 SV=1	0	42.752	20	8	10	8	584	66.8	8.79	23	8	0	0.988028	0.961378
High	Q3TFK5	G patch domain-containing protein 4 OS=Mus musculus OX=10090 GN=Gpatch4 PE=1 SV=1	0	35.943	18	7	12	7	415	46.5	9.39	24.01	7	0	0.988049	0.897667
High	A2BDX3	Adenylyltransferase and sulfurtransferase MOCS3 OS=Mus musculus OX=10090 GN=Mocs3 PE=1 SV=1	0	58.466	24	10	12	10	460	49.3	7.49	29.5	10	0	0.98807	0.909823
High	P83917	Chromobox protein homolog 1 OS=Mus musculus OX=10090 GN=Cbx1 PE=1 SV=1	0	91.633	50	7	48	6	185	21.4	4.93	145.85	7	0	0.988235	0.944382
High	Q9R1C6	Diacylglycerol kinase epsilon OS=Mus musculus OX=10090 GN=Dgke PE=1 SV=1	0	16.332	6	3	5	3	564	63.6	7.44	10.44	3	0	0.988276	1.13396
High	Q9JIS8	Solute carrier family 12 member 4 OS=Mus musculus OX=10090 GN=Slc12a4 PE=1 SV=2	0	121.359	19	20	36	13	1085	120.5	6.67	101.12	20	3	0.98829	0.995712
High	Q8C1M2	Zinc finger protein 428 OS=Mus musculus OX=10090 GN=Znf428 PE=1 SV=1	0	18.571	26	3	3	3	176	19	4.23	10.42	3	0	0.988309	1.09008
High	P59016	Vacuolar protein sorting-associated protein 33B OS=Mus musculus OX=10090 GN=Vps33b PE=1 SV=1	0	95.951	28	19	29	19	617	70.5	6.86	66.46	19	0	0.988349	0.985064
High	Q60680	Inhibitor of nuclear factor kappa-B kinase subunit alpha OS=Mus musculus OX=10090 GN=Chuk PE=1 SV=1	0	60.063	20	14	23	13	745	84.7	6.77	40.93	14	0	0.988456	0.962044
High	Q3UH93	Plexin-D1 OS=Mus musculus OX=10090 GN=Plxnd1 PE=1 SV=1	0	81.359	13	17	23	16	1925	211.5	7.11	47.01	17	0	0.988502	1.02877
High	Q8BH73	Glutaminyl-peptide cyclotransferase-like protein OS=Mus musculus OX=10090 GN=Qpctl PE=1 SV=1	0	21.364	19	4	7	4	383	42.7	9.29	10.1	4	0	0.988583	1.05571
High	Q8BTZ4	Anaphase-promoting complex subunit 5 OS=Mus musculus OX=10090 GN=Anapc5 PE=1 SV=1	0	38.406	15	10	12	9	740	83	6.71	29.21	10	0	0.988608	0.979001
High	Q91W98	Solute carrier family 15 member 4 OS=Mus musculus OX=10090 GN=Slc15a4 PE=1 SV=1	0	21.546	7	5	6	5	574	62.2	9.16	11.7	5	0	0.988713	1.14188
High	Q3TQB2	FAD-dependent oxidoreductase domain-containing protein 1 OS=Mus musculus OX=10090 GN=Foxred1 PE=1 SV=1	0	46.345	24	11	18	11	487	54.1	7.53	40.98	11	0	0.988732	0.960299
High	Q9DAT5	Mitochondrial tRNA-specific 2-thiouridylase 1 OS=Mus musculus OX=10090 GN=Trmu PE=1 SV=1	0	65.838	33	12	22	12	417	47.2	8.4	57.09	12	0	0.988746	0.984114
High	Q6NZB1	Protein arginine N-methyltransferase 6 OS=Mus musculus OX=10090 GN=Prmt6 PE=1 SV=2	0	22.686	11	4	8	4	378	41.8	5.34	22.93	4	0	0.988798	1.03203
High	P29452	Caspase-1 OS=Mus musculus OX=10090 GN=Casp1 PE=1 SV=1	0	113.314	42	18	33	18	402	45.6	6.04	83.66	18	0	0.988838	0.974463
High	Q6DFW4	Nucleolar protein 58 OS=Mus musculus OX=10090 GN=Nop58 PE=1 SV=1	0	245.507	48	20	99	20	536	60.3	8.34	290.02	20	0	0.988887	0.948418
High	Q6NVE9	Protein phosphatase PTC7 homolog OS=Mus musculus OX=10090 GN=Pptc7 PE=1 SV=1	0	30.179	29	6	8	6	310	33	5.27	21.78	6	0	0.988959	0.980861
High	P59470	DNA-directed RNA polymerase III subunit RPC2 OS=Mus musculus OX=10090 GN=Polr3b PE=1 SV=2	0	72.344	16	18	22	18	1133	127.6	8.5	51.42	18	0	0.988961	0.954132
High	P32261	Antithrombin-III OS=Mus musculus OX=10090 GN=Serpinc1 PE=1 SV=1	0	24.045	10	6	12	6	465	52	6.46	28.99	6	0	0.989026	1.21023
High	Q9Z130	Heterogeneous nuclear ribonucleoprotein D-like OS=Mus musculus OX=10090 GN=Hnrnpdl PE=1 SV=1	0	104.116	30	10	52	8	301	33.5	7.31	131.25	10	0	0.989106	0.915706
High	Q8C4J7	Transducin beta-like protein 3 OS=Mus musculus OX=10090 GN=Tbl3 PE=2 SV=1	0	254.142	54	29	64	29	801	88.2	6.81	215.96	29	0	0.989169	0.905268
High	Q8R143	Pituitary tumor-transforming gene 1 protein-interacting protein OS=Mus musculus OX=10090 GN=Pttg1ip PE=1 SV=1	0	10.52	19	4	7	4	174	20	8.63	13.99	4	0	0.989208	1.10647
High	Q8BGT7	Survival of motor neuron-related-splicing factor 30 OS=Mus musculus OX=10090 GN=Smndc1 PE=1 SV=1	0	75.856	47	9	20	9	238	26.7	7.24	62.66	9	0	0.989211	0.958453
High	Q8BH74	Nuclear pore complex protein Nup107 OS=Mus musculus OX=10090 GN=Nup107 PE=1 SV=1	0	102.467	26	22	39	22	926	106.7	5.43	88.27	22	0	0.989213	0.966452
High	Q8R0K4	Coiled-coil domain-containing protein 137 OS=Mus musculus OX=10090 GN=Ccdc137 PE=2 SV=1	0	51.601	36	9	14	9	290	32.9	10.68	34.96	9	0	0.989221	0.965069
High	Q61550	Double-strand-break repair protein rad21 homolog OS=Mus musculus OX=10090 GN=Rad21 PE=1 SV=3	0	126.888	34	15	27	15	635	72	4.64	85.62	15	0	0.989286	0.956844
High	Q99K90	TGF-beta-activated kinase 1 and MAP3K7-binding protein 2 OS=Mus musculus OX=10090 GN=Tab2 PE=1 SV=1	0	33.643	8	4	6	4	693	76.4	8.59	19.65	4	0	0.989319	1.04318
High	P51432	1-phosphatidylinositol 4,5-bisphosphate phosphodiesterase beta-3 OS=Mus musculus OX=10090 GN=Plcb3 PE=1 SV=2	0	116.014	20	23	36	23	1234	139.4	5.94	84.73	23	0	0.989324	0.982061
High	Q9CYA6	Zinc finger CCHC domain-containing protein 8 OS=Mus musculus OX=10090 GN=Zcchc8 PE=1 SV=3	0	68.18	28	11	20	11	709	78	4.73	43.06	11	0	0.989373	1.01148
High	Q8BK75	Elongator complex protein 6 OS=Mus musculus OX=10090 GN=Elp6 PE=1 SV=1	0	24.378	20	5	6	5	266	29.3	6.61	17.21	5	0	0.98942	0.913295
High	Q61112	45 kDa calcium-binding protein OS=Mus musculus OX=10090 GN=Sdf4 PE=1 SV=1	0	74.302	27	12	19	12	361	42	4.96	50.93	12	0	0.989456	1.06127
High	Q8K3G9	DCC-interacting protein 13-beta OS=Mus musculus OX=10090 GN=Appl2 PE=1 SV=1	0	57.039	20	9	15	9	662	73.8	5.03	33.25	9	0	0.989462	0.953304
High	Q3UI43	BRISC and BRCA1-A complex member 1 OS=Mus musculus OX=10090 GN=Babam1 PE=1 SV=1	0	83.312	33	7	22	7	333	36.8	4.55	74.76	7	0	0.989512	0.995534
High	Q04863	Transcription factor RelB OS=Mus musculus OX=10090 GN=Relb PE=1 SV=2	0	31.369	18	6	9	6	558	60.3	5.76	19.02	6	0	0.989515	1.06193
High	Q9D6N1	Carbonic anhydrase 13 OS=Mus musculus OX=10090 GN=Ca13 PE=1 SV=1	0	31.37	19	5	12	5	262	29.5	6.65	23.89	5	0	0.989532	0.961707
High	Q6A026	Sister chromatid cohesion protein PDS5 homolog A OS=Mus musculus OX=10090 GN=Pds5a PE=1 SV=3	0	273.04	32	36	77	32	1332	150.2	7.85	229.65	36	4	0.989586	0.944594
High	O09110	Dual specificity mitogen-activated protein kinase kinase 3 OS=Mus musculus OX=10090 GN=Map2k3 PE=1 SV=2	0	140.302	59	16	73	12	347	39.3	7.43	170.78	16	4	0.989619	0.967802
High	Q8BX94	Oxysterol-binding protein-related protein 2 OS=Mus musculus OX=10090 GN=Osbpl2 PE=1 SV=1	0	29.222	15	5	7	4	484	55.3	6.2	16.91	5	1	0.989683	1.03494
High	Q9CRC8	Leucine-rich repeat-containing protein 40 OS=Mus musculus OX=10090 GN=Lrrc40 PE=1 SV=2	0	128.734	51	26	47	26	602	68	6.89	116.78	26	0	0.989746	0.945608
High	Q3U1Y4	DENN domain-containing protein 4B OS=Mus musculus OX=10090 GN=Dennd4b PE=1 SV=2	0	116.178	22	21	33	21	1499	164.6	7.71	86.41	21	0	0.989785	1.0224
High	P70699	Lysosomal alpha-glucosidase OS=Mus musculus OX=10090 GN=Gaa PE=1 SV=2	0	39.289	15	11	12	11	953	106.2	5.83	22.11	11	0	0.989811	1.06046
High	Q3THG9	Alanyl-tRNA editing protein Aarsd1 OS=Mus musculus OX=10090 GN=Aarsd1 PE=1 SV=2	0	105.18	45	13	31	12	412	44.9	6.42	101.71	13	1	0.98985	0.977106
High	Q6A0A9	Constitutive coactivator of PPAR-gamma-like protein 1 OS=Mus musculus OX=10090 GN=FAM120A PE=1 SV=2	0	257.805	37	33	83	32	1112	121.6	8.92	272.1	33	1	0.989859	1.02519
High	Q80UK8	Integrator complex subunit 2 OS=Mus musculus OX=10090 GN=Ints2 PE=1 SV=2	0	41.21	8	8	13	7	1198	133.4	6.11	24.69	8	0	0.989861	0.977806
High	Q91VM3	WD repeat domain phosphoinositide-interacting protein 4 OS=Mus musculus OX=10090 GN=Wdr45 PE=1 SV=1	0	38.441	23	6	12	6	360	39.8	6.99	26	6	0	0.989894	0.94136
High	Q8K1E6	Alpha-ketoglutarate-dependent dioxygenase alkB homolog 3 OS=Mus musculus OX=10090 GN=Alkbh3 PE=1 SV=1	0	33.852	28	7	14	7	286	33	8.06	30.57	7	0	0.989897	0.929887
High	Q6Y7W8	GRB10-interacting GYF protein 2 OS=Mus musculus OX=10090 GN=Gigyf2 PE=1 SV=2	0	175.583	27	27	52	26	1291	149.1	5.57	142.96	27	0	0.989907	0.945149
High	Q8R2E9	ERO1-like protein beta OS=Mus musculus OX=10090 GN=Ero1b PE=1 SV=1	0	67.58	29	11	26	9	467	53.5	8.09	69.53	11	0	0.989922	0.90969
High	Q61183	Poly(A) polymerase alpha OS=Mus musculus OX=10090 GN=Papola PE=1 SV=4	0	138.347	33	18	33	16	739	82.3	7.34	92.51	18	1	0.989931	0.918466
High	Q9DB16	Calcium-binding protein 39-like OS=Mus musculus OX=10090 GN=Cab39l PE=1 SV=3	0	41.246	19	7	17	3	337	39.1	8.31	44.28	7	0	0.989936	0.923221
High	Q9Z0H3	SWI/SNF-related matrix-associated actin-dependent regulator of chromatin subfamily B member 1 OS=Mus musculus OX=10090 GN=Smarcb1 PE=1 SV=1	0	54.501	28	7	14	7	385	44.1	6.23	36.19	7	0	0.989943	1.02912
High	Q3UV16	Inositol 1,4,5-trisphosphate receptor-interacting protein-like 2 OS=Mus musculus OX=10090 GN=Itpripl2 PE=2 SV=1	0	28.751	16	6	7	6	535	58.6	9.25	17.8	6	0	0.98998	0.98583
High	Q9JIY5	Serine protease HTRA2, mitochondrial OS=Mus musculus OX=10090 GN=Htra2 PE=1 SV=2	0	131.37	47	16	34	16	458	49.3	9.6	114.76	16	0	0.990059	1.00459
High	Q9D937	Uncharacterized protein C11orf98 homolog OS=Mus musculus OX=10090 PE=1 SV=1	0	42.403	33	4	13	4	123	14.1	11.47	44.12	4	0	0.990063	0.97607
High	Q8C5L3	CCR4-NOT transcription complex subunit 2 OS=Mus musculus OX=10090 GN=Cnot2 PE=1 SV=2	0	61.795	30	11	26	11	540	59.7	7.66	62.46	11	0	0.990093	0.935907
High	Q9D8B4	NADH dehydrogenase [ubiquinone] 1 alpha subcomplex subunit 11 OS=Mus musculus OX=10090 GN=Ndufa11 PE=1 SV=2	0	33.551	40	3	11	3	141	15	8.35	36.69	3	0	0.990138	0.86587
High	Q9D787	RING-type E3 ubiquitin-protein ligase PPIL2 OS=Mus musculus OX=10090 GN=Ppil2 PE=1 SV=2	0	84.057	40	17	25	17	521	59	8.38	59.19	17	0	0.990146	0.934535
High	P15920	V-type proton ATPase 116 kDa subunit a 2 OS=Mus musculus OX=10090 GN=Atp6v0a2 PE=1 SV=2	0	63.277	16	12	20	12	856	98.1	6.64	52.16	12	0	0.990234	1.00452
High	Q62388	Serine-protein kinase ATM OS=Mus musculus OX=10090 GN=Atm PE=1 SV=2	0	23.549	2	6	9	5	3066	349.2	6.86	19.17	6	1	0.990258	0.959367
High	Q8BHF7	CDP-diacylglycerol--glycerol-3-phosphate 3-phosphatidyltransferase, mitochondrial OS=Mus musculus OX=10090 GN=Pgs1 PE=1 SV=1	0	59.686	18	9	19	9	553	62.5	8.9	52.72	9	0	0.990284	0.998713
High	P70671	Interferon regulatory factor 3 OS=Mus musculus OX=10090 GN=Irf3 PE=1 SV=1	0	51.606	22	8	14	8	419	46.8	5.43	45.58	8	0	0.990362	0.948974
High	Q8BGC0	HIV Tat-specific factor 1 homolog OS=Mus musculus OX=10090 GN=Htatsf1 PE=1 SV=1	0	55.424	16	11	16	10	757	86.2	4.4	40.28	11	1	0.990421	0.96282
High	Q9D0D5	General transcription factor IIE subunit 1 OS=Mus musculus OX=10090 GN=Gtf2e1 PE=1 SV=1	0	110.974	43	17	33	17	440	49.6	4.86	74.24	17	0	0.990466	0.945218
High	O08528	Hexokinase-2 OS=Mus musculus OX=10090 GN=Hk2 PE=1 SV=1	0	420.311	50	43	180	37	917	102.5	6.11	508.59	43	2	0.990499	0.943212
High	Q9DC71	Small ribosomal subunit protein uS15m OS=Mus musculus OX=10090 GN=Mrps15 PE=1 SV=2	0	70.95	41	12	26	12	258	29.4	10.13	64.49	12	0	0.990537	0.978549
High	Q8BHN0	Protein phosphatase 1L OS=Mus musculus OX=10090 GN=Ppm1l PE=1 SV=1	0	50.571	23	8	18	8	360	41	5.99	41.72	8	0	0.990593	0.999723
High	Q80XK6	Autophagy-related protein 2 homolog B OS=Mus musculus OX=10090 GN=Atg2b PE=1 SV=3	0	95.224	13	23	27	23	2075	231.3	5.88	62.91	23	0	0.990643	0.965623
High	Q91XL3	UDP-glucuronic acid decarboxylase 1 OS=Mus musculus OX=10090 GN=Uxs1 PE=1 SV=1	0	18.455	13	3	5	3	420	47.5	8.94	12.37	3	0	0.990676	1.07882
High	Q9R0X0	Mediator of RNA polymerase II transcription subunit 20 OS=Mus musculus OX=10090 GN=Med20 PE=1 SV=1	0	23.46	23	5	6	5	212	23.2	6.87	14.94	5	0	0.990681	1.01395
High	Q8K310	Matrin-3 OS=Mus musculus OX=10090 GN=Matr3 PE=1 SV=1	0	370.677	48	39	137	39	846	94.6	6.25	446.44	39	0	0.990764	0.922118
High	Q80TP3	E3 ubiquitin-protein ligase UBR5 OS=Mus musculus OX=10090 GN=Ubr5 PE=1 SV=2	0	225.249	19	40	57	40	2792	308.2	5.85	138.58	40	0	0.990816	0.971943
High	Q9Z0G0	PDZ domain-containing protein GIPC1 OS=Mus musculus OX=10090 GN=Gipc1 PE=1 SV=1	0	112.832	50	11	33	11	333	36.1	5.91	100.33	11	0	0.990846	0.966077
High	Q3UBZ5	MIF4G domain-containing protein OS=Mus musculus OX=10090 GN=Mif4gd PE=1 SV=1	0	18.522	20	3	6	3	222	25.5	5.12	14.45	3	0	0.990876	0.988029
High	Q9D620	Rab11 family-interacting protein 1 OS=Mus musculus OX=10090 GN=Rab11fip1 PE=1 SV=2	0	69.98	27	13	24	12	645	70.6	9.47	43.98	13	1	0.990899	0.969288
High	Q69ZS7	HBS1-like protein OS=Mus musculus OX=10090 GN=Hbs1l PE=1 SV=2	0	177.392	55	30	56	30	682	75.1	6.46	142.69	30	0	0.990929	0.949305
High	Q9CPR1	RWD domain-containing protein 4 OS=Mus musculus OX=10090 GN=Rwdd4 PE=2 SV=1	0	39.274	28	4	12	4	188	21.1	5.63	31.8	4	0	0.990933	0.907788
High	B9EJ80	PDZ domain-containing protein 8 OS=Mus musculus OX=10090 GN=Pdzd8 PE=1 SV=1	0	61.429	11	10	14	10	1147	127.7	6.04	34.42	10	0	0.990943	1.02035
High	O89001	Carboxypeptidase D OS=Mus musculus OX=10090 GN=Cpd PE=1 SV=2	0	89.419	15	19	36	19	1377	152.3	6.18	77.78	19	0	0.990953	1.03986
High	Q9JMA2	Queuine tRNA-ribosyltransferase catalytic subunit 1 OS=Mus musculus OX=10090 GN=Qtrt1 PE=1 SV=2	0	57.022	22	9	13	9	403	44.1	7.68	38.42	9	0	0.99102	0.943459
High	Q9CQ85	Mitochondrial import inner membrane translocase subunit Tim22 OS=Mus musculus OX=10090 GN=Timm22 PE=1 SV=1	0	14.259	19	2	5	2	194	20.1	8.22	12.01	2	0	0.991048	0.896839
High	Q8BP56	Protein-glucosylgalactosylhydroxylysine glucosidase OS=Mus musculus OX=10090 GN=Pgghg PE=1 SV=1	0	27.076	13	7	8	7	690	76.4	5.33	21.09	7	0	0.991075	0.955739
High	Q921C5	Protein bicaudal D homolog 2 OS=Mus musculus OX=10090 GN=Bicd2 PE=1 SV=1	0	78.779	18	13	18	13	820	93.3	5.44	49.79	13	0	0.991147	0.968544
High	Q8BMK0	Centrosomal protein of 85 kDa OS=Mus musculus OX=10090 GN=Cep85 PE=1 SV=2	0	16.162	8	5	5	5	761	85.3	6.24	10.73	5	0	0.991168	0.984653
High	Q8VBT9	Tether containing UBX domain for GLUT4 OS=Mus musculus OX=10090 GN=Aspscr1 PE=1 SV=1	0	89.023	34	13	31	13	550	59.8	6.96	86.99	13	0	0.991171	1.00378
High	G3X9Z4	Pre-mRNA cleavage complex 2 protein Pcf11 OS=Mus musculus OX=10090 GN=Pcf11 PE=2 SV=1	0	64.583	14	15	17	15	1553	172.6	8.43	35.17	15	0	0.991187	1.01055
High	Q9CQ79	Thioredoxin domain-containing protein 9 OS=Mus musculus OX=10090 GN=Txndc9 PE=1 SV=1	0	43.959	38	9	19	9	226	26.2	5.95	50.16	9	0	0.991219	0.972392
High	Q8CH72	E3 ubiquitin-protein ligase TRIM32 OS=Mus musculus OX=10090 GN=Trim32 PE=1 SV=2	0	56.616	20	11	18	11	655	72	6.9	43.62	11	0	0.99124	1.00784
High	P97822	Acidic leucine-rich nuclear phosphoprotein 32 family member E OS=Mus musculus OX=10090 GN=Anp32e PE=1 SV=2	0	109.778	43	11	62	11	260	29.6	3.88	160.88	11	0	0.991294	0.918476
High	Q6PD26	GPI transamidase component PIG-S OS=Mus musculus OX=10090 GN=Pigs PE=1 SV=3	0	71.352	30	12	19	12	555	61.7	6.93	57.45	12	0	0.991399	0.986157
High	Q62523	Zyxin OS=Mus musculus OX=10090 GN=Zyx PE=1 SV=2	0	47.491	16	6	18	6	564	60.5	6.4	50.78	6	0	0.991441	0.979364
High	Q8K221	Arfaptin-2 OS=Mus musculus OX=10090 GN=Arfip2 PE=1 SV=2	0	32.016	24	7	10	7	341	37.7	5.87	22.89	7	0	0.991512	1.06848
High	Q6ZQM8	UDP-glucuronosyltransferase 1A7 OS=Mus musculus OX=10090 GN=Ugt1a7 PE=1 SV=1	0	86.195	37	14	27	14	531	59.7	8.35	63.26	14	0	0.991539	1.06682
High	Q8K072	Receptor expression-enhancing protein 4 OS=Mus musculus OX=10090 GN=Reep4 PE=1 SV=1	0	26.67	22	5	10	4	257	29.7	9.79	22.93	5	0	0.991552	0.928676
High	Q6P2B1	Transportin-3 OS=Mus musculus OX=10090 GN=Tnpo3 PE=1 SV=1	0	115.464	26	20	43	20	923	104.1	5.57	102.96	20	0	0.991567	0.947453
High	Q9ERI6	Retinol dehydrogenase 14 OS=Mus musculus OX=10090 GN=Rdh14 PE=1 SV=1	0	25.886	18	6	6	6	334	36.3	8.18	16.04	6	0	0.991576	1.03159
High	P98192	Dihydroxyacetone phosphate acyltransferase OS=Mus musculus OX=10090 GN=Gnpat PE=1 SV=1	0	27.09	16	10	14	10	678	76.8	8.13	18.62	10	0	0.991634	0.983243
High	Q9Z2E1	Methyl-CpG-binding domain protein 2 OS=Mus musculus OX=10090 GN=Mbd2 PE=1 SV=2	0	49.195	28	10	17	8	414	43.5	10.04	47.31	10	0	0.991649	0.99036
High	Q5RJH6	Nonsense-mediated mRNA decay factor SMG7 OS=Mus musculus OX=10090 GN=Smg7 PE=2 SV=1	0	26.405	9	7	9	7	1138	126.8	7.99	18.93	7	0	0.991681	0.939597
High	Q8BMC4	Nucleolar protein 9 OS=Mus musculus OX=10090 GN=Nop9 PE=1 SV=1	0	62.056	21	10	20	10	636	70	7.27	47.92	10	0	0.991713	0.928328
High	Q9QZM0	Ubiquilin-2 OS=Mus musculus OX=10090 GN=Ubqln2 PE=1 SV=2	0	73.716	19	8	43	5	638	67.3	5.22	62.82	8	0	0.991718	1.04128
High	P17710	Hexokinase-1 OS=Mus musculus OX=10090 GN=Hk1 PE=1 SV=3	0	378.787	45	43	158	39	974	108.2	6.8	478.08	43	6	0.991732	0.969534
High	Q5SRX1	TOM1-like protein 2 OS=Mus musculus OX=10090 GN=Tom1l2 PE=1 SV=1	0	97.835	29	12	21	12	507	55.6	4.82	65.28	12	0	0.991801	0.955828
High	Q99J77	Sialic acid synthase OS=Mus musculus OX=10090 GN=Nans PE=1 SV=1	0	128.475	40	13	52	13	359	40	7.06	138.48	13	0	0.991895	0.970235
High	Q9JJA2	Conserved oligomeric Golgi complex subunit 8 OS=Mus musculus OX=10090 GN=Cog8 PE=1 SV=3	0	8.152	7	3	5	3	640	71.6	5.19	11.62	3	0	0.991957	0.921622
High	Q8BTI7	Serine/threonine-protein phosphatase 6 regulatory ankyrin repeat subunit C OS=Mus musculus OX=10090 GN=Ankrd52 PE=1 SV=1	0	56.698	10	7	12	7	1076	115	6.54	35.22	7	0	0.992061	0.991707
High	B1AY10	Transcriptional repressor NF-X1 OS=Mus musculus OX=10090 GN=Nfx1 PE=1 SV=1	0	87.907	24	22	27	22	1114	123.7	8.31	48.26	22	0	0.992132	1.00401
High	Q3V1V3	ESF1 homolog OS=Mus musculus OX=10090 GN=Esf1 PE=1 SV=1	0	95.432	24	21	27	21	845	98	5.05	69.7	21	0	0.992203	0.910743
High	Q60749	KH domain-containing, RNA-binding, signal transduction-associated protein 1 OS=Mus musculus OX=10090 GN=Khdrbs1 PE=1 SV=2	0	126.025	31	12	64	12	443	48.3	8.72	184.28	12	0	0.992207	0.937738
High	P55194	SH3 domain-binding protein 1 OS=Mus musculus OX=10090 GN=Sh3bp1 PE=1 SV=3	0	192.389	47	24	76	24	680	74.1	6.6	206.52	24	0	0.992248	0.991452
High	P20934	Protein EVI2A OS=Mus musculus OX=10090 GN=Evi2a PE=1 SV=2	0	26.078	22	3	9	3	223	24.1	9.52	26.57	3	0	0.992273	1.06879
High	P49138	MAP kinase-activated protein kinase 2 OS=Mus musculus OX=10090 GN=Mapkapk2 PE=1 SV=2	0	79.539	37	15	27	14	386	44	8.57	82.96	15	1	0.992312	0.955957
High	Q9CQS2	H/ACA ribonucleoprotein complex subunit 3 OS=Mus musculus OX=10090 GN=Nop10 PE=3 SV=1	0	64.271	77	5	28	5	64	7.7	9.99	79.7	5	0	0.992485	1.04334
High	Q3UMT1	Protein phosphatase 1 regulatory subunit 12C OS=Mus musculus OX=10090 GN=Ppp1r12c PE=1 SV=1	0	52.104	18	11	15	10	782	84.6	6	36.16	11	1	0.992495	1.03047
High	Q9DCT5	Stromal cell-derived factor 2 OS=Mus musculus OX=10090 GN=Sdf2 PE=1 SV=1	0	25.005	25	3	9	3	211	23.1	7.33	26.16	3	0	0.992506	1.00492
High	P81069	GA-binding protein subunit beta-2 OS=Mus musculus OX=10090 GN=Gabpb2 PE=1 SV=2	0	31.314	23	7	8	6	414	45.6	4.91	17.95	7	0	0.992509	0.987421
High	Q64455	Receptor-type tyrosine-protein phosphatase eta OS=Mus musculus OX=10090 GN=Ptprj PE=1 SV=2	0	99.585	18	19	30	18	1238	136.7	5.57	77.27	19	0	0.992541	1.00785
High	Q80UN9	tRNA dimethylallyltransferase OS=Mus musculus OX=10090 GN=Trit1 PE=1 SV=2	0	28.566	19	6	9	6	467	52.4	8.21	20.05	6	0	0.99256	1.00472
High	Q9Z1Q2	Phosphatidylserine lipase ABHD16A OS=Mus musculus OX=10090 GN=Abhd16a PE=1 SV=3	0	48.188	20	10	14	10	558	63	8.25	37.57	10	0	0.992593	1.00386
High	P36536	GTP-binding protein SAR1a OS=Mus musculus OX=10090 GN=Sar1a PE=1 SV=1	0	72.696	49	7	39	5	198	22.4	6.93	88.65	7	0	0.992684	1.07392
High	Q8BU11	TOX high mobility group box family member 4 OS=Mus musculus OX=10090 GN=Tox4 PE=1 SV=3	0	56.399	19	9	20	9	619	65.9	5.01	52.39	9	0	0.992711	1.06151
High	A3KGB4	TBC1 domain family member 8B OS=Mus musculus OX=10090 GN=Tbc1d8b PE=1 SV=1	0	51.512	14	13	14	12	1114	127.8	5.49	33.74	13	1	0.992956	1.01214
High	Q6DID3	SR-related and CTD-associated factor 8 OS=Mus musculus OX=10090 GN=Scaf8 PE=1 SV=1	0	41.931	9	10	18	8	1268	139.5	8.24	30.99	10	2	0.99299	0.922008
High	Q61543	Golgi apparatus protein 1 OS=Mus musculus OX=10090 GN=Glg1 PE=1 SV=1	0	372.715	46	48	152	48	1175	133.6	6.84	415.51	48	0	0.993001	1.02971
High	Q80TV8	CLIP-associating protein 1 OS=Mus musculus OX=10090 GN=Clasp1 PE=1 SV=2	0	310.592	36	45	95	40	1535	169.1	9.03	254.16	45	4	0.993022	0.951438
High	Q9D5V5	Cullin-5 OS=Mus musculus OX=10090 GN=Cul5 PE=1 SV=3	0	153.812	30	24	54	24	780	90.9	7.81	144.19	24	0	0.993082	0.936555
High	Q8K3G5	Inactive serine/threonine-protein kinase VRK3 OS=Mus musculus OX=10090 GN=Vrk3 PE=1 SV=2	0	27.641	17	5	6	5	453	50.8	8.57	12.12	5	0	0.9931	1.08586
High	P56960	Exosome complex component 10 OS=Mus musculus OX=10090 GN=Exosc10 PE=1 SV=2	0	229.751	48	33	65	33	887	100.9	8.29	157.56	33	0	0.993111	0.962633
High	Q9JI46	Diphosphoinositol polyphosphate phosphohydrolase 1 OS=Mus musculus OX=10090 GN=Nudt3 PE=1 SV=1	0	37.717	36	4	10	4	168	19	6.34	33.33	4	0	0.993119	0.943412
High	Q9CY21	Probable 18S rRNA (guanine-N(7))-methyltransferase OS=Mus musculus OX=10090 GN=Bud23 PE=1 SV=1	0	24.461	24	5	8	5	281	31.6	8.88	11.89	5	0	0.993146	0.906076
High	P47791	Glutathione reductase, mitochondrial OS=Mus musculus OX=10090 GN=Gsr PE=1 SV=3	0	177.97	40	14	56	14	500	53.6	7.99	195.5	14	0	0.993166	1.01368
High	P62849	Small ribosomal subunit protein eS24 OS=Mus musculus OX=10090 GN=Rps24 PE=1 SV=1	0	104.417	40	7	68	7	133	15.4	10.78	191.81	7	0	0.993184	1.02518
High	Q8BHS3	Pre-mRNA-splicing factor RBM22 OS=Mus musculus OX=10090 GN=Rbm22 PE=1 SV=1	0	65.021	29	11	20	11	420	46.9	8.54	45.14	11	0	0.993191	0.924371
High	P59759	Myocardin-related transcription factor B OS=Mus musculus OX=10090 GN=Mrtfb PE=1 SV=1	0	28.737	10	8	11	7	1080	117.5	6.16	22.35	8	0	0.993213	1.02589
High	Q8R4R6	Nucleoporin NUP35 OS=Mus musculus OX=10090 GN=Nup35 PE=1 SV=2	0	94.537	44	10	32	10	325	34.8	9.25	94	10	0	0.99327	0.976002
High	Q8BYL4	Tyrosine--tRNA ligase, mitochondrial OS=Mus musculus OX=10090 GN=Yars2 PE=1 SV=2	0	112.182	37	14	29	14	472	52.6	9.16	89.62	14	0	0.993315	0.912708
High	Q4FK66	Pre-mRNA-splicing factor 38A OS=Mus musculus OX=10090 GN=Prpf38a PE=1 SV=1	0	38.347	19	6	11	6	312	37.4	10.01	27.34	6	0	0.993428	0.972288
High	Q61387	Cytochrome c oxidase subunit 7A-related protein, mitochondrial OS=Mus musculus OX=10090 GN=Cox7a2l PE=1 SV=1	0	21.055	56	4	7	4	111	12.4	9.6	15.55	4	0	0.993467	0.978035
High	P52479	Ubiquitin carboxyl-terminal hydrolase 10 OS=Mus musculus OX=10090 GN=Usp10 PE=1 SV=3	0	89.603	21	14	22	14	792	87	5.17	71.4	14	0	0.99355	0.925979
High	Q9ESJ0	Exportin-4 OS=Mus musculus OX=10090 GN=Xpo4 PE=1 SV=2	0	102.55	19	18	31	18	1151	129.9	5.12	82.38	18	0	0.993597	0.945708
High	Q6PIP5	NudC domain-containing protein 1 OS=Mus musculus OX=10090 GN=Nudcd1 PE=1 SV=2	0	127.889	26	15	42	15	582	66.7	5.3	112.9	15	0	0.9936	0.923185
High	P58742	Aladin OS=Mus musculus OX=10090 GN=Aaas PE=1 SV=1	0	84.637	28	10	24	10	546	59.4	6.87	78.24	10	0	0.993633	0.998943
High	Q00612	Glucose-6-phosphate 1-dehydrogenase X OS=Mus musculus OX=10090 GN=G6pdx PE=1 SV=3	0	436.147	76	44	241	44	515	59.2	6.49	687.42	44	0	0.993651	0.988905
High	Q80WC7	Arf-GAP domain and FG repeat-containing protein 2 OS=Mus musculus OX=10090 GN=Agfg2 PE=1 SV=1	0	69.772	26	10	21	9	479	48.9	9.1	62.41	10	0	0.993683	0.993829
High	Q80YR9	RNA-binding protein 12B-A OS=Mus musculus OX=10090 GN=Rbm12b1 PE=1 SV=2	0	36.376	11	8	8	8	836	96.5	8.07	24.19	8	0	0.993763	0.977539
High	Q9JHI7	Exosome complex component RRP45 OS=Mus musculus OX=10090 GN=Exosc9 PE=1 SV=1	0	77.149	23	8	21	8	438	48.9	5.11	66.69	8	0	0.993765	0.911199
High	Q99LB2	Dehydrogenase/reductase SDR family member 4 OS=Mus musculus OX=10090 GN=Dhrs4 PE=1 SV=3	0	30.1	20	6	10	6	279	29.9	9.38	28.6	6	0	0.993817	0.985342
High	Q5DU37	Zinc finger FYVE domain-containing protein 26 OS=Mus musculus OX=10090 GN=Zfyve26 PE=1 SV=2	0	105.609	13	25	31	25	2529	282.8	6.21	73	25	0	0.993864	0.93571
High	Q99LH1	Nucleolar GTP-binding protein 2 OS=Mus musculus OX=10090 GN=Gnl2 PE=1 SV=2	0	133.31	29	20	32	20	728	83.3	9.2	99.05	20	0	0.993865	0.95077
High	Q6PGH2	Jupiter microtubule associated homolog 2 OS=Mus musculus OX=10090 GN=Jpt2 PE=1 SV=1	0	106.923	61	8	37	8	190	20	8.62	114.62	8	0	0.99393	0.958094
High	Q60973	Histone-binding protein RBBP7 OS=Mus musculus OX=10090 GN=Rbbp7 PE=1 SV=1	0	182.614	55	18	71	12	425	47.8	5.05	241.93	18	7	0.99395	0.924846
High	Q9CWI3	BRCA2 and CDKN1A-interacting protein OS=Mus musculus OX=10090 GN=Bccip PE=1 SV=1	0	71.222	47	11	21	11	316	35.9	4.45	52.25	11	0	0.993982	0.948804
High	Q4FZC9	Nesprin-3 OS=Mus musculus OX=10090 GN=Syne3 PE=1 SV=1	0	191.499	37	29	56	29	975	112	6.33	148.18	29	0	0.993996	0.969605
High	Q80U78	Pumilio homolog 1 OS=Mus musculus OX=10090 GN=Pum1 PE=1 SV=2	0	68.566	15	15	25	11	1189	126.5	6.86	62.51	15	3	0.994007	0.902907
High	P97287	Induced myeloid leukemia cell differentiation protein Mcl-1 homolog OS=Mus musculus OX=10090 GN=Mcl1 PE=1 SV=3	0	62.501	38	11	25	11	331	35.2	6.2	65.18	11	0	0.994045	0.993914
High	Q9JKW0	ADP-ribosylation factor-like protein 6-interacting protein 1 OS=Mus musculus OX=10090 GN=Arl6ip1 PE=1 SV=1	0	19.599	12	3	8	3	203	23.4	9.32	25.76	3	0	0.994051	1.00992
High	Q60634	Flotillin-2 OS=Mus musculus OX=10090 GN=Flot2 PE=1 SV=2	0	72.198	39	14	22	14	428	47	5.2	54.45	14	0	0.994137	0.960211
High	Q8C3J5	Dedicator of cytokinesis protein 2 OS=Mus musculus OX=10090 GN=Dock2 PE=1 SV=3	0	459.997	37	62	150	61	1828	211.6	6.99	433.89	62	0	0.994218	0.986499
High	Q9CXG3	Peptidyl-prolyl cis-trans isomerase-like 4 OS=Mus musculus OX=10090 GN=Ppil4 PE=1 SV=2	0	65.248	27	10	18	10	492	57.2	6.11	42.05	10	0	0.994244	0.951148
High	Q9DC40	Telomere length regulation protein TEL2 homolog OS=Mus musculus OX=10090 GN=Telo2 PE=1 SV=2	0	40.694	9	6	10	6	840	93.3	5.25	30.86	6	0	0.994296	0.944011
High	Q7TSH6	SR-related and CTD-associated factor 4 OS=Mus musculus OX=10090 GN=Scaf4 PE=1 SV=1	0	46.577	11	9	20	7	1183	129	9.64	59.34	9	0	0.994313	0.982561
High	Q5DW34	Histone-lysine N-methyltransferase EHMT1 OS=Mus musculus OX=10090 GN=Ehmt1 PE=1 SV=2	0	31.139	7	7	10	7	1296	141.9	5.8	16.19	7	0	0.994316	1.00939
High	Q8VDL4	ADP-dependent glucokinase OS=Mus musculus OX=10090 GN=Adpgk PE=1 SV=2	0	118.972	38	14	31	14	496	53.9	5.62	98.86	14	0	0.994324	0.982354
High	Q8BMD6	Protein O-mannosyl-transferase TMEM260 OS=Mus musculus OX=10090 GN=Tmem260 PE=2 SV=2	0	19.687	7	4	11	4	703	78.9	8.29	22.88	4	0	0.994328	0.948089
High	Q8VE95	UPF0598 protein C8orf82 homolog OS=Mus musculus OX=10090 PE=1 SV=1	0	35.328	29	5	15	5	218	24.3	8.7	25.26	5	0	0.994356	0.97978
High	P97390	Vacuolar protein sorting-associated protein 45 OS=Mus musculus OX=10090 GN=Vps45 PE=1 SV=1	0	82.334	31	15	29	15	570	65	8.25	69.01	15	0	0.994382	0.979303
High	Q8BQZ5	Cleavage and polyadenylation specificity factor subunit 4 OS=Mus musculus OX=10090 GN=Cpsf4 PE=2 SV=1	0	48.633	50	7	13	7	211	23.6	8.47	39.74	7	0	0.994401	0.91879
High	P04627	Serine/threonine-protein kinase A-Raf OS=Mus musculus OX=10090 GN=Araf PE=1 SV=2	0	57.215	20	11	17	9	604	67.5	9.11	44.56	11	2	0.994404	0.976462
High	Q61216	Double-strand break repair protein MRE11 OS=Mus musculus OX=10090 GN=Mre11 PE=1 SV=1	0	83.062	28	14	22	14	706	80.2	6.01	56.39	14	0	0.994406	0.973583
High	Q8K2F8	Protein LSM14 homolog A OS=Mus musculus OX=10090 GN=Lsm14a PE=1 SV=1	0	49.434	19	11	18	11	462	50.5	9.52	36.79	11	0	0.994417	0.916808
High	P53569	CCAAT/enhancer-binding protein zeta OS=Mus musculus OX=10090 GN=Cebpz PE=1 SV=2	0	224.08	33	30	74	30	1052	120.2	5.74	173.12	30	0	0.994422	0.923979
High	Q3UWW6	GAS2-like protein 3 OS=Mus musculus OX=10090 GN=Gas2l3 PE=1 SV=1	0	32.469	15	7	7	7	683	74.2	9.63	16.4	7	0	0.994455	1.01921
High	Q8K2Z2	Pre-mRNA-processing factor 39 OS=Mus musculus OX=10090 GN=Prpf39 PE=1 SV=3	0	43.935	18	11	15	11	665	77.9	5.53	30.57	11	0	0.99446	0.954606
High	Q9EPK7	Exportin-7 OS=Mus musculus OX=10090 GN=Xpo7 PE=1 SV=3	0	165.335	31	28	53	28	1087	123.7	6.38	146.79	28	0	0.994488	0.953668
High	P58058	NAD kinase OS=Mus musculus OX=10090 GN=Nadk PE=1 SV=2	0	43.115	18	7	15	7	439	48.6	6.52	39.76	7	0	0.994496	0.943618
High	Q5SWD9	Pre-rRNA-processing protein TSR1 homolog OS=Mus musculus OX=10090 GN=Tsr1 PE=1 SV=1	0	162.659	27	18	59	18	803	92	6.99	140.42	18	0	0.99452	0.918939
High	Q9CSN1	SNW domain-containing protein 1 OS=Mus musculus OX=10090 GN=Snw1 PE=1 SV=3	0	151.375	49	23	57	23	536	61.4	9.48	142.07	23	0	0.994557	0.976446
High	Q8R016	Bleomycin hydrolase OS=Mus musculus OX=10090 GN=Blmh PE=1 SV=1	0	193.517	51	21	76	21	455	52.5	6.48	203.97	21	0	0.994592	0.898669
High	O35130	Ribosomal RNA small subunit methyltransferase NEP1 OS=Mus musculus OX=10090 GN=Emg1 PE=1 SV=1	0	72.731	49	10	26	10	244	27	8.91	83.32	10	0	0.994595	0.948113
High	Q99P88	Nuclear pore complex protein Nup155 OS=Mus musculus OX=10090 GN=Nup155 PE=1 SV=1	0	247.18	33	37	87	37	1391	155	6.15	243.63	37	0	0.994604	0.977195
High	Q9D5T0	Outer mitochondrial transmembrane helix translocase OS=Mus musculus OX=10090 GN=Atad1 PE=1 SV=1	0	104.314	34	12	43	12	361	40.7	6.9	113.22	12	0	0.994689	0.921858
High	P62311	U6 snRNA-associated Sm-like protein LSm3 OS=Mus musculus OX=10090 GN=Lsm3 PE=1 SV=2	0	13.859	18	2	5	2	102	11.8	4.7	16.11	2	0	0.994711	0.974946
High	Q810V0	U3 small nucleolar ribonucleoprotein protein MPP10 OS=Mus musculus OX=10090 GN=Mphosph10 PE=1 SV=2	0	112.223	31	18	44	18	681	78.7	4.87	114.84	18	0	0.994731	0.919735
High	E9Q784	Zinc finger CCCH domain-containing protein 13 OS=Mus musculus OX=10090 GN=Zc3h13 PE=1 SV=1	0	59.093	7	11	16	11	1729	203.6	9.38	35.18	11	0	0.994766	1.03195
High	Q99J72	DNA dC->dU-editing enzyme APOBEC-3 OS=Mus musculus OX=10090 GN=Apobec3 PE=1 SV=3	0	40.993	14	6	10	6	440	52.2	9.09	27.76	6	0	0.994767	1.04308
High	O88545	COP9 signalosome complex subunit 6 OS=Mus musculus OX=10090 GN=Cops6 PE=1 SV=1	0	135.281	57	14	44	14	324	35.9	5.73	125.07	14	0	0.994771	0.941183
High	Q9JHE7	U5 small nuclear ribonucleoprotein TSSC4 OS=Mus musculus OX=10090 GN=Tssc4 PE=1 SV=1	0	46.068	32	7	16	7	317	33.5	5.14	41.33	7	0	0.994782	0.969426
High	Q8R151	NFX1-type zinc finger-containing protein 1 OS=Mus musculus OX=10090 GN=Znfx1 PE=1 SV=3	0	172.714	22	33	54	33	1909	218.7	7.47	128.82	33	0	0.994798	0.965358
High	Q6PGG6	Guanine nucleotide-binding protein-like 3-like protein OS=Mus musculus OX=10090 GN=Gnl3l PE=1 SV=1	0	65.648	27	10	16	10	577	65.2	8.6	44.7	10	0	0.994809	1.02249
High	P47941	Crk-like protein OS=Mus musculus OX=10090 GN=Crkl PE=1 SV=2	0	107.647	51	13	49	13	303	33.8	6.74	133.26	13	0	0.994908	0.949629
High	Q9D270	Palmitoyltransferase ZDHHC21 OS=Mus musculus OX=10090 GN=Zdhhc21 PE=1 SV=2	0	14.445	12	3	3	3	265	31.3	8.44	11.51	3	0	0.994936	0.999413
High	Q80UZ2	Protein SDA1 homolog OS=Mus musculus OX=10090 GN=Sdad1 PE=1 SV=1	0	46.919	14	10	17	10	687	79.5	9.2	40.46	10	0	0.995007	0.919902
High	Q4VBD2	Transmembrane anterior posterior transformation protein 1 OS=Mus musculus OX=10090 GN=Tapt1 PE=1 SV=2	0	39.653	30	11	14	11	564	63.9	8.22	29.21	11	0	0.995011	0.942821
High	O35495	Cyclin-dependent kinase 14 OS=Mus musculus OX=10090 GN=Cdk14 PE=1 SV=2	0	48.231	25	10	17	9	469	53	8.92	49.91	10	0	0.995012	1.01154
High	P70451	Tyrosine-protein kinase Fer OS=Mus musculus OX=10090 GN=Fer PE=1 SV=2	0	30.662	12	9	10	6	823	94.5	7.05	23.91	9	0	0.995077	1.04838
High	Q01965	T-lymphocyte surface antigen Ly-9 OS=Mus musculus OX=10090 GN=Ly9 PE=1 SV=2	0	37.759	16	6	10	6	654	73.1	7.33	26.07	6	0	0.995115	0.989737
High	O89023	Tripeptidyl-peptidase 1 OS=Mus musculus OX=10090 GN=Tpp1 PE=1 SV=2	0	74.516	25	10	20	10	562	61.3	6.57	67.35	10	0	0.995162	0.96854
High	Q9D1C9	Ribosomal RNA-processing protein 7 homolog A OS=Mus musculus OX=10090 GN=Rrp7a PE=2 SV=1	0	51.893	42	9	12	9	280	32.4	9.48	38.23	9	0	0.995228	0.937001
High	Q99LL5	Periodic tryptophan protein 1 homolog OS=Mus musculus OX=10090 GN=Pwp1 PE=1 SV=1	0	61.827	21	10	20	10	501	55.6	4.82	55.16	10	0	0.995236	0.970702
High	Q9CZX5	PIN2/TERF1-interacting telomerase inhibitor 1 OS=Mus musculus OX=10090 GN=Pinx1 PE=1 SV=2	0	35.263	19	5	6	5	332	37.2	9.63	18.16	5	0	0.995244	0.94419
High	Q9ES97	Reticulon-3 OS=Mus musculus OX=10090 GN=Rtn3 PE=1 SV=2	0	21.713	3	4	16	4	964	103.8	4.92	42.37	4	0	0.995256	0.844456
High	Q8R1F5	Putative hydroxypyruvate isomerase OS=Mus musculus OX=10090 GN=Hyi PE=1 SV=2	0	79.056	42	9	22	9	277	30.4	6.43	71.36	9	0	0.995261	1.01706
High	Q91WT4	DnaJ homolog subfamily C member 17 OS=Mus musculus OX=10090 GN=Dnajc17 PE=1 SV=2	0	26.959	16	4	6	4	303	34.4	8.57	16.06	4	0	0.995305	0.936321
High	Q8VE80	THO complex subunit 3 OS=Mus musculus OX=10090 GN=Thoc3 PE=2 SV=1	0	57.365	40	12	20	12	351	38.7	6.09	61.17	12	0	0.995305	0.940637
High	Q62172	RalA-binding protein 1 OS=Mus musculus OX=10090 GN=Ralbp1 PE=1 SV=4	0	38.633	13	7	8	7	648	75	5.92	23.36	7	0	0.99531	1.03398
High	Q8BGX2	Mitochondrial import inner membrane translocase subunit Tim29 OS=Mus musculus OX=10090 GN=Timm29 PE=1 SV=1	0	69.938	46	10	17	10	266	29.4	6.73	44.96	10	0	0.995329	0.978882
High	O88351	Inhibitor of nuclear factor kappa-B kinase subunit beta OS=Mus musculus OX=10090 GN=Ikbkb PE=1 SV=1	0	142.436	39	23	43	22	757	86.6	6.4	119.06	23	1	0.99538	0.981684
High	Q99LM9	Transcriptional adapter 1 OS=Mus musculus OX=10090 GN=Tada1 PE=2 SV=1	0	14.876	10	3	5	3	335	37.4	7.62	12.17	3	0	0.995403	1.06106
High	Q6P4T0	Autophagy-related protein 2 homolog A OS=Mus musculus OX=10090 GN=Atg2a PE=1 SV=2	0	100.289	15	20	28	20	1914	210.8	6.06	67.84	20	0	0.995595	0.991593
High	P27641	X-ray repair cross-complementing protein 5 OS=Mus musculus OX=10090 GN=Xrcc5 PE=1 SV=4	0	133.259	37	20	48	20	732	83	5.16	106.28	20	0	0.995672	0.967244
High	Q9CZA6	Nuclear distribution protein nudE homolog 1 OS=Mus musculus OX=10090 GN=Nde1 PE=1 SV=1	0	17.485	17	5	5	4	344	38.5	5.34	10.62	5	1	0.995687	1.04115
High	Q99KW9	T-cell immunomodulatory protein OS=Mus musculus OX=10090 GN=Itfg1 PE=1 SV=2	0	19.714	9	4	7	4	610	67.4	5.73	10.08	4	0	0.995715	1.06182
High	Q8K3B1	F-box/SPRY domain-containing protein 1 OS=Mus musculus OX=10090 GN=Fbxo45 PE=1 SV=2	0	13.551	15	4	5	4	286	30.6	7.85	10.1	4	0	0.995763	1.01702
High	Q921Y2	U3 small nucleolar ribonucleoprotein protein IMP3 OS=Mus musculus OX=10090 GN=Imp3 PE=2 SV=1	0	37.862	34	5	14	5	184	21.8	9.5	38.45	5	0	0.995774	0.908913
High	O08912	Polypeptide N-acetylgalactosaminyltransferase 1 OS=Mus musculus OX=10090 GN=Galnt1 PE=1 SV=1	0	39.399	20	10	16	10	559	64.2	7.71	31.81	10	0	0.995827	1.08702
High	Q80ZK0	Small ribosomal subunit protein uS10m OS=Mus musculus OX=10090 GN=Mrps10 PE=1 SV=1	0	58.585	46	6	23	6	160	18.7	8.84	51.88	6	0	0.995881	0.952062
High	Q8CD92	Tetratricopeptide repeat protein 27 OS=Mus musculus OX=10090 GN=Ttc27 PE=1 SV=2	0	94.551	26	21	40	21	847	96.4	5.77	95.8	21	0	0.996039	0.928091
High	Q9D1C8	Vacuolar protein sorting-associated protein 28 homolog OS=Mus musculus OX=10090 GN=Vps28 PE=1 SV=1	0	55.426	42	9	22	9	221	25.4	5.54	55.87	9	0	0.996051	1.01209
High	P62245	Small ribosomal subunit protein uS8 OS=Mus musculus OX=10090 GN=Rps15a PE=1 SV=2	0	99.292	74	11	77	11	130	14.8	10.13	227.54	11	0	0.99607	0.998697
High	Q91XI1	tRNA-dihydrouridine(47) synthase [NAD(P)(+)]-like OS=Mus musculus OX=10090 GN=Dus3l PE=1 SV=1	0	122.911	39	19	41	19	637	71	7.97	103.15	19	0	0.996078	0.932584
High	Q8VCM4	Lipoyltransferase 1, mitochondrial OS=Mus musculus OX=10090 GN=Lipt1 PE=1 SV=1	0	40.744	25	8	13	8	373	42.1	8.48	29.79	8	0	0.99609	0.987438
High	G3X9G7	Zinc finger protein 809 OS=Mus musculus OX=10090 GN=Zfp809 PE=2 SV=1	0	30.022	16	5	7	5	402	46.9	9.16	22.37	5	0	0.996132	0.955134
High	Q8C5K5	Uncharacterized protein CXorf38 homolog OS=Mus musculus OX=10090 PE=1 SV=1	0	18.943	23	6	7	6	320	36.6	6.47	13.32	6	0	0.996133	0.986413
High	Q8BP40	Lysophosphatidic acid phosphatase type 6 OS=Mus musculus OX=10090 GN=Acp6 PE=1 SV=1	0	73.448	30	12	23	12	418	47.6	7.72	63.94	12	0	0.99614	0.989243
High	Q8BZN6	Dedicator of cytokinesis protein 10 OS=Mus musculus OX=10090 GN=Dock10 PE=1 SV=4	0	388.326	33	62	121	60	2187	249.4	7.09	304.32	62	3	0.996149	0.946208
High	Q9CYI4	Putative RNA-binding protein Luc7-like 1 OS=Mus musculus OX=10090 GN=Luc7l PE=1 SV=2	0	145.771	37	14	49	8	371	43.9	9.88	146.61	14	0	0.996183	0.947375
High	Q9QXG2	Rab proteins geranylgeranyltransferase component A 1 OS=Mus musculus OX=10090 GN=Chm PE=1 SV=1	0	70.218	26	12	16	12	665	73.9	4.68	47.78	12	0	0.99625	0.976109
High	C0HKD9	Microfibrillar-associated protein 1B OS=Mus musculus OX=10090 GN=Mfap1b PE=1 SV=1	0	23.033	14	5	6	5	439	51.9	4.98	14.27	5	0	0.996266	0.948157
High	Q69ZK6	Probable JmjC domain-containing histone demethylation protein 2C OS=Mus musculus OX=10090 GN=Jmjd1c PE=1 SV=3	0	147.691	17	33	48	32	2350	260.5	8.07	98.77	33	0	0.996292	0.961697
High	Q6A068	Cell division cycle 5-like protein OS=Mus musculus OX=10090 GN=Cdc5l PE=1 SV=2	0	253.396	47	31	75	30	802	92.1	8.02	234.36	31	0	0.996323	0.931717
High	Q7TNE3	Sperm-associated antigen 7 OS=Mus musculus OX=10090 GN=Spag7 PE=1 SV=1	0	59.22	30	8	14	8	227	25.9	7.43	38.13	8	0	0.996328	0.901405
High	Q3UDR8	Protein YIPF3 OS=Mus musculus OX=10090 GN=Yipf3 PE=1 SV=1	0	25.439	12	3	14	3	347	38	5.94	32.89	3	0	0.996334	0.975803
High	Q8R3Y5	Uncharacterized protein C19orf47 homolog OS=Mus musculus OX=10090 PE=1 SV=2	0	48.365	23	7	16	7	413	44.4	10.37	45.49	7	0	0.996344	0.952661
High	Q8VHK9	ATP-dependent DNA/RNA helicase DHX36 OS=Mus musculus OX=10090 GN=Dhx36 PE=1 SV=2	0	112.45	26	21	28	21	1001	113.8	8.29	72.05	21	0	0.996375	0.956659
High	Q8R2Q4	Ribosome-releasing factor 2, mitochondrial OS=Mus musculus OX=10090 GN=Gfm2 PE=1 SV=2	0	78.183	22	13	22	13	779	86.1	6.43	52.58	13	0	0.996385	0.998472
High	Q8R2Y8	Peptidyl-tRNA hydrolase 2, mitochondrial OS=Mus musculus OX=10090 GN=Ptrh2 PE=1 SV=1	0	98.001	56	8	38	8	181	19.5	7.42	154.73	8	0	0.996396	0.974268
High	Q8JZM7	Parafibromin OS=Mus musculus OX=10090 GN=Cdc73 PE=1 SV=1	0	88.034	44	18	32	18	531	60.5	9.61	70.82	18	0	0.996396	1.00731
High	Q61235	Beta-2-syntrophin OS=Mus musculus OX=10090 GN=Sntb2 PE=1 SV=2	0	80.31	27	13	23	12	520	56.3	8.69	57.5	13	1	0.996409	1.02731
High	Q640M1	U3 small nucleolar RNA-associated protein 14 homolog A OS=Mus musculus OX=10090 GN=Utp14a PE=1 SV=1	0	161.374	37	23	44	19	767	87.2	9.2	136.53	23	4	0.996431	0.908045
High	Q8CFE3	REST corepressor 1 OS=Mus musculus OX=10090 GN=Rcor1 PE=1 SV=3	0	75.033	27	9	24	7	480	52.7	7.03	65.82	9	3	0.99646	0.969479
High	Q8K212	Phosphofurin acidic cluster sorting protein 1 OS=Mus musculus OX=10090 GN=Pacs1 PE=1 SV=2	0	47.146	13	11	14	11	961	104.8	7.74	34.35	11	0	0.996499	0.976084
High	Q61189	Methylosome subunit pICln OS=Mus musculus OX=10090 GN=Clns1a PE=1 SV=1	0	75.007	42	6	33	6	236	26	4.12	93.57	6	0	0.996513	0.930835
High	Q4VBE8	WD repeat-containing protein 18 OS=Mus musculus OX=10090 GN=Wdr18 PE=1 SV=1	0	78.918	35	12	23	12	431	47.2	6.89	75.24	12	0	0.99652	0.979507
High	Q8BIF9	Zinc finger protein 787 OS=Mus musculus OX=10090 GN=Znf787 PE=2 SV=3	0	35.909	20	5	7	5	381	40.5	8.24	26.31	5	0	0.996522	1.00853
High	Q9CQA5	Mediator of RNA polymerase II transcription subunit 4 OS=Mus musculus OX=10090 GN=Med4 PE=1 SV=1	0	26.39	21	5	10	5	270	29.8	5.05	22.88	5	0	0.996535	1.05365
High	P62717	Large ribosomal subunit protein eL20 OS=Mus musculus OX=10090 GN=Rpl18a PE=1 SV=1	0	118.673	66	16	119	16	176	20.7	10.71	313.61	16	0	0.996603	0.979134
High	Q8C7Q4	RNA-binding protein 4 OS=Mus musculus OX=10090 GN=Rbm4 PE=1 SV=1	0	48.512	32	10	15	10	361	40	7.06	42.82	10	0	0.996635	0.982732
High	O09005	Sphingolipid delta(4)-desaturase DES1 OS=Mus musculus OX=10090 GN=Degs1 PE=1 SV=1	0	33.606	17	4	11	4	323	38.2	7.77	39.09	4	0	0.996651	0.968711
High	Q8K2V6	Importin-11 OS=Mus musculus OX=10090 GN=Ipo11 PE=1 SV=1	0	59.519	16	13	16	13	975	112.3	5.26	48.28	13	0	0.996654	0.967542
High	Q99J99	3-mercaptopyruvate sulfurtransferase OS=Mus musculus OX=10090 GN=Mpst PE=1 SV=4	0	91.29	42	10	41	10	297	33.1	6.47	108.65	10	0	0.996655	1.00222
High	P53986	Monocarboxylate transporter 1 OS=Mus musculus OX=10090 GN=Slc16a1 PE=1 SV=1	0	23.185	7	2	8	2	493	53.2	7.47	24.3	2	0	0.996665	0.953532
High	Q9JI10	Serine/threonine-protein kinase 3 OS=Mus musculus OX=10090 GN=Stk3 PE=1 SV=1	0	144.573	46	20	41	15	497	56.8	4.98	114.41	20	0	0.99667	0.978508
High	Q9QZ73	DCN1-like protein 1 OS=Mus musculus OX=10090 GN=Dcun1d1 PE=2 SV=1	0	46.018	28	6	15	5	259	30.1	5.34	41.13	6	1	0.996673	0.917891
High	P10518	Delta-aminolevulinic acid dehydratase OS=Mus musculus OX=10090 GN=Alad PE=1 SV=1	0	131.411	38	10	55	10	330	36	6.79	121.93	10	0	0.996697	0.963151
High	P61982	14-3-3 protein gamma OS=Mus musculus OX=10090 GN=Ywhag PE=1 SV=2	0	210.116	78	19	187	11	247	28.3	4.89	507.43	19	4	0.996742	1.00595
High	Q9DBY8	Nuclear valosin-containing protein-like OS=Mus musculus OX=10090 GN=Nvl PE=1 SV=1	0	124.411	31	21	38	21	855	94.4	6.35	95.68	21	0	0.99675	0.975568
High	Q6ZQB6	Inositol hexakisphosphate and diphosphoinositol-pentakisphosphate kinase 2 OS=Mus musculus OX=10090 GN=Ppip5k2 PE=1 SV=3	0	121.819	22	23	39	19	1129	128.3	7.94	90.42	23	3	0.996777	0.945979
High	Q9D0J4	ADP-ribosylation factor-like protein 2 OS=Mus musculus OX=10090 GN=Arl2 PE=1 SV=1	0	80.151	55	8	22	8	184	20.9	5.96	63.93	8	0	0.996779	0.993971
High	Q3USH5	Splicing factor, suppressor of white-apricot homolog OS=Mus musculus OX=10090 GN=Sfswap PE=1 SV=2	0	28.315	7	7	9	7	945	104.1	8.05	25.96	7	0	0.99681	0.964985
High	Q9ERI5	Bifunctional arginine demethylase and lysyl-hydroxylase JMJD6 OS=Mus musculus OX=10090 GN=Jmjd6 PE=1 SV=2	0	36.396	24	6	12	6	403	46.5	8.9	34.62	6	0	0.996825	0.911697
High	Q61136	Serine/threonine-protein kinase PRP4 homolog OS=Mus musculus OX=10090 GN=Prpf4b PE=1 SV=3	0	94.641	15	16	40	14	1007	116.9	10.23	74.18	16	0	0.996913	0.972709
High	Q61712	DnaJ homolog subfamily C member 1 OS=Mus musculus OX=10090 GN=Dnajc1 PE=1 SV=1	0	58.967	22	11	19	11	552	63.8	8.97	43.64	11	0	0.996932	0.941754
High	P48428	Tubulin-specific chaperone A OS=Mus musculus OX=10090 GN=Tbca PE=1 SV=3	0	80.275	64	11	39	11	108	12.8	5.27	82.44	11	0	0.996958	0.926872
High	P58544	BTB/POZ domain-containing protein 1 OS=Mus musculus OX=10090 GN=Btbd1 PE=1 SV=3	0	18.767	10	3	7	3	488	53.2	6.1	13.66	3	0	0.996963	0.946687
High	O70370	Cathepsin S OS=Mus musculus OX=10090 GN=Ctss PE=1 SV=2	0	87.834	41	11	31	11	340	38.4	6.96	87.48	11	0	0.997004	0.926845
High	Q3TZX8	Polynucleotide 5'-hydroxyl-kinase NOL9 OS=Mus musculus OX=10090 GN=Nol9 PE=1 SV=1	0	64.42	19	11	23	11	714	80.8	9.45	55.9	11	0	0.997008	0.973441
High	Q8C1Z8	tRNA methyltransferase 10 homolog A OS=Mus musculus OX=10090 GN=Trmt10a PE=2 SV=2	0	38.682	19	6	7	6	328	37.9	7.61	22.54	6	0	0.997031	0.977778
High	P70191	TNF receptor-associated factor 5 OS=Mus musculus OX=10090 GN=Traf5 PE=1 SV=1	0	33.374	19	9	12	9	558	64.1	7.62	23.96	9	0	0.99718	0.989091
High	Q9DCL4	12S rRNA N4-methylcytidine methyltransferase OS=Mus musculus OX=10090 GN=Mettl15 PE=1 SV=2	0	27.115	18	6	9	6	406	45.3	8.54	21.6	6	0	0.997195	1.00891
High	O88271	Craniofacial development protein 1 OS=Mus musculus OX=10090 GN=Cfdp1 PE=1 SV=1	0	90.405	34	9	28	9	295	32.9	4.86	103.16	9	0	0.99721	0.913522
High	Q9Z0U0	Solute carrier family 53 member 1 OS=Mus musculus OX=10090 GN=Xpr1 PE=1 SV=1	0	110.059	30	17	50	17	695	81.7	8.24	112.63	17	0	0.997211	0.852307
High	Q923E4	NAD-dependent protein deacetylase sirtuin-1 OS=Mus musculus OX=10090 GN=Sirt1 PE=1 SV=2	0	23.87	11	5	5	5	737	80.3	4.73	12.64	5	0	0.997228	0.929706
High	Q9JL15	Galectin-8 OS=Mus musculus OX=10090 GN=Lgals8 PE=1 SV=1	0	41.746	32	8	13	8	316	36.1	8.95	35.69	8	0	0.997289	1.01067
High	O88448	Kinesin light chain 2 OS=Mus musculus OX=10090 GN=Klc2 PE=1 SV=1	0	140.171	43	21	41	14	599	66.6	7.21	127.69	21	0	0.997308	0.965395
High	P63037	DnaJ homolog subfamily A member 1 OS=Mus musculus OX=10090 GN=Dnaja1 PE=1 SV=1	0	243.562	66	23	99	22	397	44.8	7.08	274.53	23	1	0.997332	0.918602
High	Q9WV86	Katanin p60 ATPase-containing subunit A1 OS=Mus musculus OX=10090 GN=Katna1 PE=1 SV=1	0	42.175	26	10	18	10	491	55.9	7.5	40.78	10	0	0.997352	0.993779
High	Q8C129	Leucyl-cystinyl aminopeptidase OS=Mus musculus OX=10090 GN=Lnpep PE=1 SV=1	0	173.954	30	27	55	26	1025	117.2	5.96	145.36	27	0	0.997355	1.04046
High	B8ZXI1	Queuine tRNA-ribosyltransferase accessory subunit 2 OS=Mus musculus OX=10090 GN=Qtrt2 PE=1 SV=2	0	54.737	27	8	13	8	415	46.3	6.16	44.65	8	0	0.997418	0.957722
High	Q8K1C9	Leucine-rich repeat-containing protein 41 OS=Mus musculus OX=10090 GN=Lrrc41 PE=1 SV=3	0	37.314	12	8	15	6	807	88.1	8.31	35.53	8	0	0.997449	0.951407
High	P23298	Protein kinase C eta type OS=Mus musculus OX=10090 GN=Prkch PE=1 SV=2	0	90.356	22	14	25	13	683	77.9	7.68	81.7	14	0	0.99746	1.01567
High	Q76KJ5	DNA-directed RNA polymerase I subunit RPA34 OS=Mus musculus OX=10090 GN=Polr1g PE=1 SV=2	0	51.972	23	7	13	7	399	43.1	9.61	42.26	7	0	0.997502	0.967719
High	Q8VDN2	Sodium/potassium-transporting ATPase subunit alpha-1 OS=Mus musculus OX=10090 GN=Atp1a1 PE=1 SV=1	0	688.5	53	56	445	37	1023	112.9	5.45	1366.66	56	23	0.997582	0.952383
High	Q80U28	MAP kinase-activating death domain protein OS=Mus musculus OX=10090 GN=Madd PE=1 SV=2	0	58.343	12	12	14	12	1577	175.1	6.04	30.48	12	0	0.997594	0.951326
High	P97825	Jupiter microtubule associated homolog 1 OS=Mus musculus OX=10090 GN=Jpt1 PE=1 SV=3	0	51.787	42	5	23	5	154	16.1	5.31	68.41	5	0	0.997651	0.984931
High	Q921G8	Gamma-tubulin complex component 2 OS=Mus musculus OX=10090 GN=Tubgcp2 PE=1 SV=2	0	45.91	12	11	14	11	905	103.2	6.77	31.91	11	0	0.997652	1.05384
High	Q3UE37	Ubiquitin-conjugating enzyme E2 Z OS=Mus musculus OX=10090 GN=Ube2z PE=1 SV=2	0	67.107	29	10	24	10	356	38.3	5.62	60.34	10	0	0.997692	0.94833
High	Q8CJF7	Protein ELYS OS=Mus musculus OX=10090 GN=Ahctf1 PE=1 SV=1	0	180.605	20	33	57	33	2243	247.5	6.55	137.13	33	0	0.997814	0.966435
High	Q68FG3	Protein SPT2 homolog OS=Mus musculus OX=10090 GN=Spty2d1 PE=2 SV=1	0	18.659	9	5	7	5	682	74.8	9.76	18.11	5	0	0.997842	1.02019
High	Q9CRA8	Exosome complex component RRP46 OS=Mus musculus OX=10090 GN=Exosc5 PE=1 SV=1	0	41.471	37	5	11	5	235	25.2	7.56	34.97	5	0	0.997853	0.954545
High	Q64511	DNA topoisomerase 2-beta OS=Mus musculus OX=10090 GN=Top2b PE=1 SV=2	0	337.6	34	51	109	40	1612	181.8	8.29	294.81	51	11	0.997914	0.968677
High	Q9D920	BLOC-1-related complex subunit 5 OS=Mus musculus OX=10090 GN=Borcs5 PE=1 SV=1	0	12.327	13	2	6	2	195	22.1	6.55	15.38	2	0	0.997941	1.05621
High	Q05CL8	La-related protein 7 OS=Mus musculus OX=10090 GN=Larp7 PE=1 SV=2	0	103.086	29	17	36	17	570	64.8	9.54	95.53	17	0	0.997954	0.976782
High	P08775	DNA-directed RNA polymerase II subunit RPB1 OS=Mus musculus OX=10090 GN=Polr2a PE=1 SV=3	0	385.322	38	63	125	63	1970	217	7.37	332.23	63	0	0.998103	0.944108
High	Q9Z120	tRNA (guanine-N(7)-)-methyltransferase OS=Mus musculus OX=10090 GN=Mettl1 PE=1 SV=1	0	72.113	34	8	19	8	268	30.6	7.34	65.52	8	0	0.998186	0.997624
High	A2A4P0	ATP-dependent RNA helicase DHX8 OS=Mus musculus OX=10090 GN=Dhx8 PE=2 SV=1	0	105.471	21	22	36	21	1244	142.5	8.12	71.86	22	0	0.998188	0.981618
High	B7ZMP1	Xaa-Pro aminopeptidase 3 OS=Mus musculus OX=10090 GN=Xpnpep3 PE=1 SV=1	0	64.669	29	9	19	9	506	56.6	7.68	49.73	9	0	0.998258	1.02943
High	Q9DBZ5	Eukaryotic translation initiation factor 3 subunit K OS=Mus musculus OX=10090 GN=Eif3k PE=1 SV=1	0	86.488	50	8	38	8	218	25.1	4.93	95.19	8	0	0.998405	0.946356
High	P70399	TP53-binding protein 1 OS=Mus musculus OX=10090 GN=Tp53bp1 PE=1 SV=3	0	138.04	17	21	36	21	1969	212.6	4.63	89.54	21	0	0.998408	0.955497
High	Q8VDP4	Cell cycle and apoptosis regulator protein 2 OS=Mus musculus OX=10090 GN=Ccar2 PE=1 SV=2	0	165.967	35	24	57	24	922	102.9	5.25	161.48	24	0	0.998424	0.959574
High	Q80XI3	Eukaryotic translation initiation factor 4 gamma 3 OS=Mus musculus OX=10090 GN=Eif4g3 PE=1 SV=2	0	328.977	39	51	115	45	1579	174.8	5.53	299.76	51	0	0.998477	0.945279
High	A2BE28	Ribosomal biogenesis protein LAS1L OS=Mus musculus OX=10090 GN=Las1l PE=1 SV=1	0	122.917	32	19	35	19	776	89.4	4.44	98.67	19	0	0.998501	0.9492
High	Q9CSH3	Exosome complex exonuclease RRP44 OS=Mus musculus OX=10090 GN=Dis3 PE=1 SV=4	0	239.173	47	35	80	35	958	108.8	7.53	205.45	35	0	0.998567	0.914582
High	Q8C854	Myelin expression factor 2 OS=Mus musculus OX=10090 GN=Myef2 PE=1 SV=1	0	197.641	49	27	80	27	591	63.3	8.87	196.53	27	0	0.998613	0.903331
High	Q61211	Eukaryotic translation initiation factor 2D OS=Mus musculus OX=10090 GN=Eif2d PE=1 SV=3	0	99.406	42	16	30	16	570	62.8	8.24	80.48	16	0	0.998706	1.08438
High	Q9CZ04	COP9 signalosome complex subunit 7a OS=Mus musculus OX=10090 GN=Cops7a PE=1 SV=2	0	64.362	38	8	21	8	275	30.2	7.87	61.96	8	0	0.998727	0.946591
High	Q8VDK1	Deaminated glutathione amidase OS=Mus musculus OX=10090 GN=Nit1 PE=1 SV=2	0	73.763	37	9	22	9	323	35.7	7.94	58.81	9	0	0.998741	0.98639
High	Q149F1	Pseudouridylate synthase RPUSD2 OS=Mus musculus OX=10090 GN=Rpusd2 PE=1 SV=2	0	40.993	21	8	10	8	553	61.5	6.77	28.71	8	0	0.99878	0.949501
High	Q9D3D0	Alpha-tocopherol transfer protein-like OS=Mus musculus OX=10090 GN=Ttpal PE=1 SV=3	0	17.129	16	4	6	4	343	38.8	6.44	15.52	4	0	0.998807	1.04836
High	Q8CAY6	Acetyl-CoA acetyltransferase, cytosolic OS=Mus musculus OX=10090 GN=Acat2 PE=1 SV=2	0	126.547	55	12	48	12	397	41.3	7.5	174.4	12	0	0.99883	0.984558
High	Q5RJG1	Nucleolar protein 10 OS=Mus musculus OX=10090 GN=Nol10 PE=2 SV=1	0	104.79	39	20	39	19	687	80	8.19	88.91	20	1	0.998985	0.936863
High	D3Z6Q9	Bridging integrator 2 OS=Mus musculus OX=10090 GN=Bin2 PE=1 SV=1	0	107.571	34	14	24	13	489	52.5	5.34	58.95	14	1	0.998985	1.01231
High	Q5BL07	Peroxisomal ATPase PEX1 OS=Mus musculus OX=10090 GN=Pex1 PE=1 SV=2	0	67.131	13	15	22	15	1284	141.3	6.35	49.52	15	0	0.998998	0.996238
High	Q6NSQ7	Protein LTV1 homolog OS=Mus musculus OX=10090 GN=Ltv1 PE=1 SV=2	0	55.122	24	10	17	10	470	54	4.92	37.27	10	0	0.999038	0.972311
High	Q8K4Z5	Splicing factor 3A subunit 1 OS=Mus musculus OX=10090 GN=Sf3a1 PE=1 SV=1	0	299.923	44	31	109	31	791	88.5	5.22	341.62	31	0	0.999055	0.90652
High	Q9JI11	Serine/threonine-protein kinase 4 OS=Mus musculus OX=10090 GN=Stk4 PE=1 SV=1	0	182.915	51	21	55	16	487	55.5	5.19	155.78	21	6	0.99908	0.983786
High	Q9WUN2	Serine/threonine-protein kinase TBK1 OS=Mus musculus OX=10090 GN=Tbk1 PE=1 SV=1	0	155.932	42	28	53	27	729	83.4	6.87	121.45	28	1	0.999125	1.00232
High	Q9JKP5	Muscleblind-like protein 1 OS=Mus musculus OX=10090 GN=Mbnl1 PE=1 SV=1	0	66.595	35	9	34	3	341	37	8.6	107.93	9	7	0.99915	0.953202
High	Q8R1V4	Transmembrane emp24 domain-containing protein 4 OS=Mus musculus OX=10090 GN=Tmed4 PE=1 SV=1	0	58.804	37	8	16	7	227	26	8.18	45.09	8	0	0.999206	1.01016
High	P58501	PAX3- and PAX7-binding protein 1 OS=Mus musculus OX=10090 GN=Paxbp1 PE=1 SV=3	0	28.172	13	9	9	9	919	104.8	5.67	19.16	9	0	0.99921	1.05892
High	Q91WU5	Arsenite methyltransferase OS=Mus musculus OX=10090 GN=As3mt PE=1 SV=2	0	73.394	37	11	19	11	376	41.8	5.86	57.86	11	0	0.999236	0.968848
High	Q8BH24	Transmembrane 9 superfamily member 4 OS=Mus musculus OX=10090 GN=Tm9sf4 PE=1 SV=1	0	90.645	22	14	43	14	643	74.6	7.23	117.59	14	0	0.999246	1.06626
High	A2AB59	Rho GTPase-activating protein 27 OS=Mus musculus OX=10090 GN=Arhgap27 PE=1 SV=1	0	69.965	20	12	22	12	869	97	5.94	64.64	12	0	0.999258	0.990805
High	Q8BX70	Intermembrane lipid transfer protein VPS13C OS=Mus musculus OX=10090 GN=Vps13c PE=1 SV=2	0	475.536	27	82	137	81	3748	419.8	6.81	352.09	82	1	0.999263	0.932797
High	Q8JZR0	Long-chain-fatty-acid--CoA ligase 5 OS=Mus musculus OX=10090 GN=Acsl5 PE=1 SV=1	0	191.489	48	27	78	25	683	76.2	7.09	178.57	27	0	0.999277	0.964998
High	Q922H9	Zinc finger protein 330 OS=Mus musculus OX=10090 GN=Znf330 PE=1 SV=1	0	65.97	30	9	18	9	316	35.6	6.16	51.8	9	0	0.999281	0.988133
High	Q8K284	General transcription factor 3C polypeptide 1 OS=Mus musculus OX=10090 GN=Gtf3c1 PE=1 SV=2	0	105.403	15	24	35	24	2101	237.3	7.25	80.77	24	0	0.999283	0.983448
High	Q11136	Xaa-Pro dipeptidase OS=Mus musculus OX=10090 GN=Pepd PE=1 SV=3	0	201.255	60	27	84	27	493	55	5.78	253.06	27	0	0.999341	0.967974
High	Q3UJD6	Ubiquitin carboxyl-terminal hydrolase 19 OS=Mus musculus OX=10090 GN=Usp19 PE=1 SV=1	0	249.893	34	34	70	34	1360	150.5	6.38	202.83	34	0	0.999403	0.969812
High	Q6ZPY7	Lysine-specific demethylase 3B OS=Mus musculus OX=10090 GN=Kdm3b PE=1 SV=3	0	201.525	27	36	57	34	1762	191.3	7.23	144.58	36	1	0.999414	0.948876
High	Q08288	Cell growth-regulating nucleolar protein OS=Mus musculus OX=10090 GN=Lyar PE=1 SV=2	0	67.975	27	8	18	8	388	43.7	9.5	57.07	8	0	0.9995	0.906972
High	Q9Z321	DNA topoisomerase 3-beta-1 OS=Mus musculus OX=10090 GN=Top3b PE=1 SV=1	0	107.423	24	16	26	15	862	96.9	7.93	80.38	16	1	0.999528	0.96374
High	Q99NH0	Ankyrin repeat domain-containing protein 17 OS=Mus musculus OX=10090 GN=Ankrd17 PE=1 SV=2	0	258.519	19	38	70	36	2603	274	6.52	202.66	38	2	0.999536	0.94827
High	O89053	Coronin-1A OS=Mus musculus OX=10090 GN=Coro1a PE=1 SV=5	0	205.05	56	24	140	23	461	51	6.48	360.46	24	0	0.999578	1.0293
High	Q9JJK2	LanC-like protein 2 OS=Mus musculus OX=10090 GN=Lancl2 PE=1 SV=1	0	65.195	30	9	19	9	450	50.7	7.28	41.24	9	0	0.999588	0.932436
High	P43276	Histone H1.5 OS=Mus musculus OX=10090 GN=H1-5 PE=1 SV=2	0	82.203	25	9	51	7	223	22.6	10.92	156.12	9	0	0.999629	0.968459
High	Q9CR62	Mitochondrial 2-oxoglutarate/malate carrier protein OS=Mus musculus OX=10090 GN=Slc25a11 PE=1 SV=3	0	122.901	50	16	66	16	314	34.1	9.94	172.09	16	0	0.99964	0.920758
High	Q3ULJ0	Glycerol-3-phosphate dehydrogenase 1-like protein OS=Mus musculus OX=10090 GN=Gpd1l PE=1 SV=2	0	87.798	53	17	32	17	351	38.2	6.77	80.67	17	0	0.999653	0.960036
High	O55028	[3-methyl-2-oxobutanoate dehydrogenase [lipoamide]] kinase, mitochondrial OS=Mus musculus OX=10090 GN=Bckdk PE=1 SV=1	0	50.239	22	8	19	7	412	46.6	8.91	47.89	8	0	0.999669	0.951844
High	P58468	Ribosome biogenesis protein SLX9 homolog OS=Mus musculus OX=10090 GN=Slx9 PE=1 SV=1	0	51.347	35	6	13	6	219	24.8	11	42.85	6	0	0.999728	0.979303
High	Q8VI36	Paxillin OS=Mus musculus OX=10090 GN=Pxn PE=1 SV=1	0	170.46	42	18	67	18	591	64.4	6.02	184.49	18	0	0.999736	0.985382
High	Q3TYX8	RUN and FYVE domain-containing protein 4 OS=Mus musculus OX=10090 GN=Rufy4 PE=2 SV=3	0	45.761	29	13	14	13	563	64	7.36	32.67	13	0	0.999745	1.03777
High	Q61735	Leukocyte surface antigen CD47 OS=Mus musculus OX=10090 GN=Cd47 PE=1 SV=2	0	32.086	16	4	13	4	303	33.1	8.63	32.8	4	0	0.999765	0.887872
High	Q60960	Importin subunit alpha-5 OS=Mus musculus OX=10090 GN=Kpna1 PE=1 SV=2	0	133.867	35	19	45	9	538	60.1	5.01	127.81	19	0	0.999782	0.945819
High	Q9D820	Prolyl-tRNA synthetase associated domain-containing protein 1 OS=Mus musculus OX=10090 GN=Prorsd1 PE=1 SV=1	0	23.552	45	6	6	6	169	18.9	6.14	14.42	6	0	1	0.930985
High	P55012	Solute carrier family 12 member 2 OS=Mus musculus OX=10090 GN=Slc12a2 PE=1 SV=2	0	35.04	10	9	10	9	1205	131	7.33	20.2	9	0	1	0.985261
High	Q9CWG8	Protein arginine methyltransferase NDUFAF7, mitochondrial OS=Mus musculus OX=10090 GN=Ndufaf7 PE=1 SV=4	0	46.831	23	7	8	7	436	48.4	6.95	25.41	7	0	1	0.988625
High	Q9JKK1	Syntaxin-6 OS=Mus musculus OX=10090 GN=Stx6 PE=1 SV=1	0	30.704	22	5	7	5	255	29	4.92	19.19	5	0	1	0.998952
High	A2ASS6	Titin OS=Mus musculus OX=10090 GN=Ttn PE=1 SV=1	0	9.113	0	6	8	2	35213	3904.1	6.2	10.22	6	0	1	1.03791
High	Q8VDR9	Dedicator of cytokinesis protein 6 OS=Mus musculus OX=10090 GN=Dock6 PE=1 SV=4	0	21.002	4	8	8	6	2080	233.1	6.8	11.22	8	0	1	1.11051
High	Q60739	BAG family molecular chaperone regulator 1 OS=Mus musculus OX=10090 GN=Bag1 PE=1 SV=3	0	89.04	45	14	28	14	355	39.7	8.46	75.52	14	0	1.00003	0.980836
High	Q9JJT0	RNA 3'-terminal phosphate cyclase-like protein OS=Mus musculus OX=10090 GN=Rcl1 PE=2 SV=1	0	67.031	42	13	22	13	373	40.8	9.26	40.29	13	0	1.00006	0.919951
High	Q8CGF7	Transcription elongation regulator 1 OS=Mus musculus OX=10090 GN=Tcerg1 PE=1 SV=2	0	212.166	28	38	72	38	1100	123.7	8.65	204.43	38	0	1.00008	0.934466
High	Q3UN02	Lysocardiolipin acyltransferase 1 OS=Mus musculus OX=10090 GN=Lclat1 PE=1 SV=2	0	18.423	9	4	9	4	376	44.4	8.53	22.88	4	0	1.00024	0.944738
High	Q8C0S1	DIS3-like exonuclease 1 OS=Mus musculus OX=10090 GN=Dis3l PE=1 SV=2	0	31.076	11	8	9	8	1053	120.2	6.81	15.56	8	0	1.00027	0.973174
High	Q9D1H8	Large ribosomal subunit protein mL53 OS=Mus musculus OX=10090 GN=Mrpl53 PE=1 SV=1	0	46.4	56	5	14	5	118	12.7	9.52	50.95	5	0	1.00029	0.926011
High	O55106	Striatin OS=Mus musculus OX=10090 GN=Strn PE=1 SV=2	0	123.381	35	20	38	19	780	85.9	5.27	112.13	20	1	1.0003	0.962814
High	Q91XC9	Peroxisomal membrane protein PEX16 OS=Mus musculus OX=10090 GN=Pex16 PE=1 SV=2	0	30.107	24	7	14	7	336	38.7	9.72	34.73	7	0	1.00035	1.01791
High	Q9ESE1	Lipopolysaccharide-responsive and beige-like anchor protein OS=Mus musculus OX=10090 GN=Lrba PE=1 SV=1	0	182.514	17	37	51	37	2856	316.9	5.69	110.69	37	0	1.00045	0.956829
High	Q9WUR9	Adenylate kinase 4, mitochondrial OS=Mus musculus OX=10090 GN=Ak4 PE=1 SV=1	0	45.053	45	7	21	7	223	25	7.53	61.55	7	0	1.00048	0.875974
High	Q8K389	CDK5 regulatory subunit-associated protein 2 OS=Mus musculus OX=10090 GN=Cdk5rap2 PE=1 SV=3	0	44.235	8	12	14	11	1822	205.8	5.3	29.92	12	0	1.0005	0.921209
High	Q9D1P0	Large ribosomal subunit protein uL13m OS=Mus musculus OX=10090 GN=Mrpl13 PE=1 SV=1	0	71.438	59	11	28	11	178	20.7	9.35	84.47	11	0	1.0005	0.95827
High	Q8R4X3	RNA-binding protein 12 OS=Mus musculus OX=10090 GN=Rbm12 PE=1 SV=3	0	80.308	20	16	33	16	992	102.7	8.32	73.94	16	0	1.00055	0.912316
High	Q810A7	ATP-dependent RNA helicase DDX42 OS=Mus musculus OX=10090 GN=Ddx42 PE=1 SV=3	0	216.293	46	30	63	30	929	101.9	6.98	201.25	30	0	1.00059	0.975244
High	Q8BZA9	Fructose-2,6-bisphosphatase TIGAR OS=Mus musculus OX=10090 GN=Tigar PE=1 SV=1	0	76.387	32	5	25	5	269	29.2	8.18	90.01	5	0	1.00063	0.932384
High	Q99J23	GH3 domain-containing protein OS=Mus musculus OX=10090 GN=Ghdc PE=2 SV=2	0	31.376	17	6	11	6	532	58.5	7.56	19.18	6	0	1.00065	1.01494
High	Q9JHW4	Selenocysteine-specific elongation factor OS=Mus musculus OX=10090 GN=Eefsec PE=1 SV=2	0	110.475	36	16	30	16	583	63.5	8.29	81.03	16	0	1.00068	0.993842
High	Q3UYV9	Nuclear cap-binding protein subunit 1 OS=Mus musculus OX=10090 GN=Ncbp1 PE=1 SV=2	0	126.861	22	14	37	14	790	91.9	6.64	120.25	14	0	1.00068	0.916389
High	Q3U5F4	Threonylcarbamoyl-AMP synthase OS=Mus musculus OX=10090 GN=Yrdc PE=1 SV=1	0	36.635	26	6	14	6	280	29.4	6.07	27.82	6	0	1.00071	1.08794
High	O35375	Neuropilin-2 OS=Mus musculus OX=10090 GN=Nrp2 PE=1 SV=2	0	207.309	45	34	73	34	931	104.6	5.24	194.97	34	0	1.00072	0.998489
High	Q6PCN7	Helicase-like transcription factor OS=Mus musculus OX=10090 GN=Hltf PE=1 SV=1	0	24.304	8	8	8	8	1003	113.2	8.09	12.79	8	0	1.00072	1.00054
High	Q9WVL3	Solute carrier family 12 member 7 OS=Mus musculus OX=10090 GN=Slc12a7 PE=1 SV=1	0	181.544	30	29	66	26	1083	119.4	6.51	180.03	29	3	1.00075	0.976931
High	O70172	Phosphatidylinositol 5-phosphate 4-kinase type-2 alpha OS=Mus musculus OX=10090 GN=Pip4k2a PE=1 SV=1	0	111.373	34	16	33	11	405	46.1	6.99	93.52	16	5	1.00075	0.946063
High	Q8R480	Nuclear pore complex protein Nup85 OS=Mus musculus OX=10090 GN=Nup85 PE=1 SV=1	0	58.692	21	11	17	11	656	74.7	5.57	43.05	11	0	1.00078	0.952959
High	Q8VEH8	Endoplasmic reticulum lectin 1 OS=Mus musculus OX=10090 GN=Erlec1 PE=1 SV=1	0	57.987	27	9	17	9	483	54.9	6.25	53.06	9	0	1.0008	0.989323
High	Q9DCH2	Ribonuclease P protein subunit p20 OS=Mus musculus OX=10090 GN=Pop7 PE=2 SV=1	0	13.097	18	3	6	3	140	15.8	8.69	18.55	3	0	1.00084	0.95817
High	Q8K4B0	Metastasis-associated protein MTA1 OS=Mus musculus OX=10090 GN=Mta1 PE=1 SV=1	0	118.504	32	21	36	14	715	80.7	9.29	90.39	21	2	1.00089	0.92956
High	Q924Z4	Ceramide synthase 2 OS=Mus musculus OX=10090 GN=Cers2 PE=1 SV=1	0	78.244	21	8	24	8	380	45	8.75	77.92	8	0	1.00091	1.00148
High	Q64442	Sorbitol dehydrogenase OS=Mus musculus OX=10090 GN=Sord PE=1 SV=3	0	79.85	33	9	28	9	357	38.2	7.02	90.57	9	0	1.00092	0.97831
High	Q8VE97	Serine/arginine-rich splicing factor 4 OS=Mus musculus OX=10090 GN=Srsf4 PE=2 SV=1	0	38.735	13	8	21	5	489	55.9	11.4	54.64	8	0	1.00094	0.927731
High	Q8BYH3	tRNA:m(4)X modification enzyme TRM13 homolog OS=Mus musculus OX=10090 GN=Trmt13 PE=2 SV=1	0	28.235	14	6	8	6	481	54.2	7.28	20.52	6	0	1.00094	0.936845
High	Q99K01	Pyridoxal-dependent decarboxylase domain-containing protein 1 OS=Mus musculus OX=10090 GN=Pdxdc1 PE=1 SV=2	0	279.732	38	26	73	26	787	87.3	5.48	223.51	26	0	1.0011	1.00236
High	Q8K194	U4/U6.U5 small nuclear ribonucleoprotein 27 kDa protein OS=Mus musculus OX=10090 GN=Snrnp27 PE=1 SV=1	0	44.677	30	5	15	5	155	18.9	11.62	31.57	5	0	1.00112	0.935069
High	Q8BJ03	Cytochrome c oxidase assembly protein COX15 homolog OS=Mus musculus OX=10090 GN=Cox15 PE=1 SV=1	0	48.038	26	8	17	8	413	45.8	9.79	29.56	8	0	1.00114	1.00639
High	Q6PD28	Serine/threonine-protein phosphatase 2A 56 kDa regulatory subunit beta isoform OS=Mus musculus OX=10090 GN=Ppp2r5b PE=1 SV=1	0	18.804	13	6	9	4	497	57.3	6.84	17.47	6	0	1.00125	0.96264
High	Q8BX17	Gem-associated protein 5 OS=Mus musculus OX=10090 GN=Gemin5 PE=1 SV=2	0	166.209	20	25	46	25	1502	166.5	6.71	122.84	25	0	1.00128	0.99001
High	P49135	General transcription and DNA repair factor IIH helicase subunit XPB OS=Mus musculus OX=10090 GN=Ercc3 PE=2 SV=1	0	28.292	8	5	6	5	783	89.1	7.18	20.05	5	0	1.00128	0.89869
High	Q3TBW2	Large ribosomal subunit protein uL10m OS=Mus musculus OX=10090 GN=Mrpl10 PE=1 SV=2	0	67.952	52	9	23	9	262	29.4	9.69	68.16	9	0	1.00128	0.983905
High	Q8BU33	2-hydroxyacyl-CoA lyase 2 OS=Mus musculus OX=10090 GN=Ilvbl PE=1 SV=1	0	98.179	36	13	25	13	632	68.1	8.69	81.41	13	0	1.00133	1.01121
High	Q99ME9	GTP-binding protein 4 OS=Mus musculus OX=10090 GN=Gtpbp4 PE=1 SV=3	0	238.83	53	39	94	38	634	74.1	9.52	251.48	39	0	1.00135	0.925729
High	Q6NXN1	SUZ domain-containing protein 1 OS=Mus musculus OX=10090 GN=Szrd1 PE=1 SV=1	0	32.737	43	5	8	5	152	17	9	25.86	5	0	1.00139	1.05588
High	P51410	Large ribosomal subunit protein uL6 OS=Mus musculus OX=10090 GN=Rpl9 PE=1 SV=2	0	140.272	72	13	109	13	192	21.9	9.95	295.68	13	0	1.00143	0.948001
High	Q8CH77	Neuron navigator 1 OS=Mus musculus OX=10090 GN=Nav1 PE=1 SV=2	0	91.743	15	19	22	19	1875	202.2	8.06	48.2	19	0	1.00144	0.966862
High	Q61941	NAD(P) transhydrogenase, mitochondrial OS=Mus musculus OX=10090 GN=Nnt PE=1 SV=2	0	213.181	27	25	69	25	1086	113.8	7.64	207.98	25	0	1.00146	0.995627
High	Q3U2C5	E3 ubiquitin-protein ligase RNF149 OS=Mus musculus OX=10090 GN=Rnf149 PE=1 SV=3	0	22.941	13	4	5	4	394	42.5	7.01	15.27	4	0	1.00152	1.01975
High	Q6NZF1	Zinc finger CCCH domain-containing protein 11A OS=Mus musculus OX=10090 GN=Zc3h11a PE=1 SV=1	0	186.683	47	29	59	28	792	86.4	8.13	145.44	29	1	1.00153	0.959003
High	Q8JZN7	Mitochondrial Rho GTPase 2 OS=Mus musculus OX=10090 GN=Rhot2 PE=1 SV=1	0	74.991	19	9	23	7	620	69	6	69.1	9	0	1.00154	0.965305
High	Q9D483	DNA-directed RNA polymerase III subunit RPC3 OS=Mus musculus OX=10090 GN=Polr3c PE=1 SV=1	0	42.66	21	9	11	9	533	60.7	7.58	28.14	9	0	1.00163	0.958713
High	O70318	Band 4.1-like protein 2 OS=Mus musculus OX=10090 GN=Epb41l2 PE=1 SV=2	0	252.05	47	39	86	36	988	109.9	5.43	231.31	39	3	1.00166	0.952589
High	Q9ESU6	Bromodomain-containing protein 4 OS=Mus musculus OX=10090 GN=Brd4 PE=1 SV=2	0	79.203	14	15	23	11	1400	155.8	9.19	65.83	15	4	1.00176	0.970701
High	Q5SFM8	RNA-binding protein 27 OS=Mus musculus OX=10090 GN=Rbm27 PE=1 SV=3	0	126.599	23	18	31	17	1060	118.5	9.19	101.35	18	0	1.00176	0.952695
High	Q920B9	FACT complex subunit SPT16 OS=Mus musculus OX=10090 GN=Supt16h PE=1 SV=2	0	265.326	34	38	98	38	1047	119.7	5.66	246.83	38	0	1.00186	0.89471
High	P97493	Thioredoxin, mitochondrial OS=Mus musculus OX=10090 GN=Txn2 PE=1 SV=1	0	78.766	42	7	25	7	166	18.2	7.9	82.8	7	0	1.00188	0.825238
High	Q9D287	Pre-mRNA-splicing factor SPF27 OS=Mus musculus OX=10090 GN=Bcas2 PE=1 SV=1	0	141.84	63	12	42	12	225	26.1	5.66	138.83	12	0	1.00197	0.958187
High	Q9ERD8	Gamma-parvin OS=Mus musculus OX=10090 GN=Parvg PE=1 SV=2	0	102.337	43	11	38	11	331	37.6	5.66	109.43	11	0	1.002	0.975808
High	Q3TCH7	Cullin-4A OS=Mus musculus OX=10090 GN=Cul4a PE=1 SV=1	0	145.022	36	26	52	17	759	87.7	8.35	139.15	26	0	1.00205	0.982221
High	Q8CBC7	tRNA (cytidine(32)/guanosine(34)-2'-O)-methyltransferase OS=Mus musculus OX=10090 GN=Ftsj1 PE=1 SV=1	0	26.04	21	4	8	4	324	35.6	5.71	15.61	4	0	1.00205	1.01678
High	Q9D125	Small ribosomal subunit protein mS25 OS=Mus musculus OX=10090 GN=Mrps25 PE=1 SV=1	0	43.547	50	9	23	9	171	19.9	9.23	45.89	9	0	1.00208	0.980688
High	Q8R3F5	Malonyl-CoA-acyl carrier protein transacylase, mitochondrial OS=Mus musculus OX=10090 GN=Mcat PE=1 SV=3	0	82.281	49	13	22	13	381	41.9	8.1	54.14	13	0	1.0021	0.921057
High	P70406	Dicarboxylate carrier SLC25A8 OS=Mus musculus OX=10090 GN=Ucp2 PE=1 SV=1	0	18.042	15	4	6	4	309	33.4	9.73	12.25	4	0	1.00211	0.981767
High	A2A6Q5	Cell division cycle protein 27 homolog OS=Mus musculus OX=10090 GN=Cdc27 PE=1 SV=1	0	53.016	14	9	15	9	825	91.8	7.02	34.41	9	0	1.00212	0.992594
High	Q3UMY5	Echinoderm microtubule-associated protein-like 4 OS=Mus musculus OX=10090 GN=Eml4 PE=1 SV=1	0	168.265	26	24	51	24	988	110	6.54	138.18	24	0	1.00213	0.965114
High	Q9WTN0	Geranylgeranyl pyrophosphate synthase OS=Mus musculus OX=10090 GN=Ggps1 PE=1 SV=1	0	20.671	13	4	7	4	300	34.7	6.46	18.8	4	0	1.00217	0.897547
High	Q9DCM0	Persulfide dioxygenase ETHE1, mitochondrial OS=Mus musculus OX=10090 GN=Ethe1 PE=1 SV=2	0	44.136	29	6	11	6	254	27.7	7.23	35.72	6	0	1.00218	0.988137
High	Q8JZZ6	AMMECR1-like protein OS=Mus musculus OX=10090 GN=Ammecr1l PE=1 SV=1	0	17.579	15	5	8	3	310	34.5	8.98	11.58	5	2	1.00218	0.921886
High	O70475	UDP-glucose 6-dehydrogenase OS=Mus musculus OX=10090 GN=Ugdh PE=1 SV=1	0	51.544	22	9	11	9	493	54.8	7.56	34.22	9	0	1.00228	0.957486
High	Q924L1	LETM1 domain-containing protein 1 OS=Mus musculus OX=10090 GN=Letmd1 PE=1 SV=1	0	40.275	23	7	13	7	360	41.7	10.54	36.25	7	0	1.00233	1.0428
High	Q8BLY7	BLOC-2 complex member HPS6 OS=Mus musculus OX=10090 GN=Hps6 PE=1 SV=3	0	36.038	13	9	12	9	805	87.3	6.8	25.19	9	0	1.00233	0.957137
High	Q9DB90	Nonsense-mediated mRNA decay factor SMG9 OS=Mus musculus OX=10090 GN=Smg9 PE=1 SV=1	0	36.719	16	6	10	6	520	57.6	7.01	21.78	6	0	1.00236	1.00324
High	Q61990	Poly(rC)-binding protein 2 OS=Mus musculus OX=10090 GN=Pcbp2 PE=1 SV=1	0	211.523	70	17	104	10	362	38.2	6.79	329.63	17	0	1.0024	0.932317
High	Q9Z2X2	26S proteasome non-ATPase regulatory subunit 10 OS=Mus musculus OX=10090 GN=Psmd10 PE=1 SV=3	0	151.458	64	13	57	13	231	25.1	6.06	200.04	13	0	1.00243	0.938816
High	P97473	RISC-loading complex subunit TARBP2 OS=Mus musculus OX=10090 GN=Tarbp2 PE=1 SV=2	0	50.786	24	10	17	10	365	38.8	6.01	35.43	10	0	1.00252	0.891233
High	Q61122	NGFI-A-binding protein 1 OS=Mus musculus OX=10090 GN=Nab1 PE=1 SV=2	0	20.329	11	4	8	4	486	54	6.61	13.71	4	0	1.00253	1.02015
High	Q9WTU0	Lysine-specific demethylase PHF2 OS=Mus musculus OX=10090 GN=Phf2 PE=1 SV=2	0	42.017	8	9	11	7	1096	120.7	9.17	30.67	9	2	1.00253	1.02555
High	Q8C7V3	U3 small nucleolar RNA-associated protein 15 homolog OS=Mus musculus OX=10090 GN=Utp15 PE=1 SV=1	0	111.402	38	18	35	18	528	59.3	8.79	95.36	18	0	1.00255	0.921184
High	Q05186	Reticulocalbin-1 OS=Mus musculus OX=10090 GN=Rcn1 PE=1 SV=1	0	66.98	47	12	18	12	325	38.1	4.84	49.67	12	0	1.00255	1.01117
High	P25799	Nuclear factor NF-kappa-B p105 subunit OS=Mus musculus OX=10090 GN=Nfkb1 PE=1 SV=2	0	140.541	30	19	40	19	971	105.5	5.39	103.78	19	0	1.00261	0.951495
High	Q9ERK4	Exportin-2 OS=Mus musculus OX=10090 GN=Cse1l PE=1 SV=1	0	316.6	36	34	128	34	971	110.4	5.77	348.1	34	0	1.00263	0.925673
High	Q8BK58	HSPB1-associated protein 1 OS=Mus musculus OX=10090 GN=Hspbap1 PE=1 SV=2	0	20.028	12	5	7	5	483	54.4	5.27	12.2	5	0	1.00264	1.0335
High	Q80VP5	Mitochondrial translation release factor in rescue OS=Mus musculus OX=10090 GN=Mtrfr PE=1 SV=1	0	23.828	27	4	6	4	184	20.8	9.92	14.89	4	0	1.00264	1.05267
High	Q6DFV7	Nuclear receptor coactivator 7 OS=Mus musculus OX=10090 GN=Ncoa7 PE=1 SV=2	0	24.198	10	7	12	7	943	106.3	5.43	17.02	7	0	1.00266	1.07342
High	Q91VM9	Inorganic pyrophosphatase 2, mitochondrial OS=Mus musculus OX=10090 GN=Ppa2 PE=1 SV=1	0	81.481	42	12	30	12	330	38.1	6.98	96.09	12	0	1.00269	0.915072
High	Q8BVQ5	Protein phosphatase methylesterase 1 OS=Mus musculus OX=10090 GN=Ppme1 PE=1 SV=5	0	108.83	43	14	37	14	386	42.2	5.97	92.33	14	0	1.00283	0.961197
High	Q8K3W3	Protein CASC3 OS=Mus musculus OX=10090 GN=Casc3 PE=1 SV=3	0	28.353	9	6	8	6	698	75.7	6.44	18.75	6	0	1.00292	0.99651
High	Q64127	Transcription intermediary factor 1-alpha OS=Mus musculus OX=10090 GN=Trim24 PE=1 SV=1	0	26.91	7	6	6	5	1051	116.6	7.06	15.53	6	0	1.00292	1.00292
High	Q9D187	Cytosolic iron-sulfur assembly component 2B OS=Mus musculus OX=10090 GN=Ciao2b PE=1 SV=1	0	41.664	55	5	11	5	163	17.7	4.98	38.12	5	0	1.00293	0.912798
High	P39749	Flap endonuclease 1 OS=Mus musculus OX=10090 GN=Fen1 PE=1 SV=1	0	121.093	38	15	49	15	378	42.3	8.34	143.64	15	0	1.00294	0.875547
High	P15307	Proto-oncogene c-Rel OS=Mus musculus OX=10090 GN=Rel PE=1 SV=2	0	91.86	23	12	29	11	587	64.9	6.54	84.37	12	1	1.00297	0.991495
High	Q922D4	Serine/threonine-protein phosphatase 6 regulatory subunit 3 OS=Mus musculus OX=10090 GN=Ppp6r3 PE=1 SV=1	0	126.755	30	21	41	21	844	94.6	4.58	87.39	21	0	1.00305	1.03153
High	Q9DB30	Phosphorylase b kinase gamma catalytic chain, liver/testis isoform OS=Mus musculus OX=10090 GN=Phkg2 PE=2 SV=2	0	19.618	14	4	4	4	406	46.5	6.48	14.65	4	0	1.00305	0.988691
High	Q8CDG3	Deubiquitinating protein VCPIP1 OS=Mus musculus OX=10090 GN=Vcpip1 PE=1 SV=1	0	215.901	39	38	61	38	1220	134.4	7.17	165.15	38	0	1.00313	0.959749
High	Q9JJ89	Coiled-coil domain-containing protein 86 OS=Mus musculus OX=10090 GN=Ccdc86 PE=1 SV=2	0	49.502	15	10	17	10	426	46.5	9.64	51.27	10	0	1.00318	0.998516
High	Q9JMH6	Thioredoxin reductase 1, cytoplasmic OS=Mus musculus OX=10090 GN=Txnrd1 PE=1 SV=3	0	201.046	39	19	63	18	613	67	7.44	186.04	19	1	1.00322	0.936929
High	Q8VDP2	STING ER exit protein OS=Mus musculus OX=10090 GN=Steep1 PE=1 SV=1	0	31.188	27	5	7	5	222	25.6	8.73	17.56	5	0	1.00331	0.985744
High	Q62511	E3 ubiquitin-protein ligase ZFP91 OS=Mus musculus OX=10090 GN=Zfp91 PE=1 SV=3	0	50.369	19	10	15	10	572	63.4	7.49	33.76	10	0	1.00335	1.00534
High	Q8BTU1	Cilia- and flagella-associated protein 20 OS=Mus musculus OX=10090 GN=Cfap20 PE=1 SV=1	0	19.028	16	3	5	3	193	22.7	9.76	10.75	3	0	1.00335	0.977871
High	Q8K021	Secretory carrier-associated membrane protein 1 OS=Mus musculus OX=10090 GN=Scamp1 PE=1 SV=1	0	76.331	32	8	26	8	338	38	7.71	74	8	0	1.0034	1.00695
High	Q9D009	Putative lipoyltransferase 2, mitochondrial OS=Mus musculus OX=10090 GN=Lipt2 PE=1 SV=2	0	27.328	32	5	7	5	231	24.9	8.6	15.65	5	0	1.00341	1.02495
High	Q0VGB7	Serine/threonine-protein phosphatase 4 regulatory subunit 2 OS=Mus musculus OX=10090 GN=Ppp4r2 PE=1 SV=1	0	105.348	45	13	24	13	417	46.5	4.56	70.92	13	0	1.00341	0.969
High	E9Q5C9	Nucleolar and coiled-body phosphoprotein 1 OS=Mus musculus OX=10090 GN=Nolc1 PE=1 SV=1	0	148.057	20	16	66	16	702	73.7	9.36	192.07	16	0	1.00347	0.924389
High	Q9QYA2	Mitochondrial import receptor subunit TOM40 homolog OS=Mus musculus OX=10090 GN=Tomm40 PE=1 SV=3	0	120.284	44	11	44	11	361	37.9	7.74	100.59	11	0	1.00347	0.897794
High	Q9DCL9	Bifunctional phosphoribosylaminoimidazole carboxylase/phosphoribosylaminoimidazole succinocarboxamide synthetase OS=Mus musculus OX=10090 GN=Paics PE=1 SV=4	0	255.167	55	23	112	23	425	47	7.23	344.81	23	0	1.00352	0.933008
High	P70698	CTP synthase 1 OS=Mus musculus OX=10090 GN=Ctps1 PE=1 SV=2	0	211.837	48	25	73	23	591	66.6	6.58	251.46	25	2	1.00358	0.923842
High	Q8C7D2	Protein cereblon OS=Mus musculus OX=10090 GN=Crbn PE=1 SV=1	0	25.516	13	4	8	4	445	50.8	5.33	19.91	4	0	1.00359	0.951515
High	Q99PP2	Zinc finger protein 318 OS=Mus musculus OX=10090 GN=Znf318 PE=1 SV=3	0	35.887	5	9	14	9	2237	246.2	7.01	18.79	9	0	1.00362	1.05358
High	Q91XC8	Death-associated protein 1 OS=Mus musculus OX=10090 GN=Dap PE=1 SV=3	0	99.83	77	9	54	9	102	11.1	9.36	197.78	9	0	1.00362	0.960234
High	Q8VE62	Polyadenylate-binding protein-interacting protein 1 OS=Mus musculus OX=10090 GN=Paip1 PE=1 SV=1	0	36.35	16	6	12	6	400	45.7	4.55	26.36	6	0	1.00367	0.940785
High	Q8BFY9	Transportin-1 OS=Mus musculus OX=10090 GN=Tnpo1 PE=1 SV=2	0	233.951	40	28	92	21	898	102.3	4.98	272.7	28	6	1.00369	0.936342
High	A2AJK6	Chromodomain-helicase-DNA-binding protein 7 OS=Mus musculus OX=10090 GN=Chd7 PE=1 SV=1	0	26.193	2	8	8	2	2986	333.9	6.47	13.27	8	0	1.00377	1.07505
High	Q99M31	Heat shock 70 kDa protein 14 OS=Mus musculus OX=10090 GN=Hspa14 PE=1 SV=2	0	193.613	57	25	53	25	509	54.6	5.92	173.29	25	0	1.00378	0.945286
High	Q9JL35	High mobility group nucleosome-binding domain-containing protein 5 OS=Mus musculus OX=10090 GN=Hmgn5 PE=1 SV=2	0	60.947	27	9	16	9	406	45.3	4.37	43.52	9	0	1.00384	0.841965
High	Q9EPU4	Cleavage and polyadenylation specificity factor subunit 1 OS=Mus musculus OX=10090 GN=Cpsf1 PE=1 SV=1	0	133.048	20	25	48	25	1441	160.7	6.39	119.14	25	0	1.00386	0.953686
High	P54823	Probable ATP-dependent RNA helicase DDX6 OS=Mus musculus OX=10090 GN=Ddx6 PE=1 SV=1	0	180.116	45	20	72	19	483	54.2	8.66	219.26	20	0	1.00388	0.935356
High	Q91YI4	Beta-arrestin-2 OS=Mus musculus OX=10090 GN=Arrb2 PE=1 SV=1	0	86.743	37	15	25	15	410	46.3	7.66	82.45	15	0	1.00396	0.965518
High	P56812	Programmed cell death protein 5 OS=Mus musculus OX=10090 GN=Pdcd5 PE=1 SV=3	0	62.611	53	6	28	6	126	14.3	5.68	75.93	6	0	1.00399	0.949047
High	P14115	Large ribosomal subunit protein uL15 OS=Mus musculus OX=10090 GN=Rpl27a PE=1 SV=5	0	64.259	41	8	60	8	148	16.6	11.12	179.5	8	0	1.00402	0.958863
High	Q9D903	Probable rRNA-processing protein EBP2 OS=Mus musculus OX=10090 GN=Ebna1bp2 PE=2 SV=1	0	82.755	38	12	32	12	306	34.7	10.08	95.86	12	0	1.00405	0.901544
High	Q62077	1-phosphatidylinositol 4,5-bisphosphate phosphodiesterase gamma-1 OS=Mus musculus OX=10090 GN=Plcg1 PE=1 SV=2	0	65.643	12	13	24	13	1302	149.6	5.8	52.16	13	0	1.00406	0.975854
High	Q5F2E7	FMR1-interacting protein NUFIP2 OS=Mus musculus OX=10090 GN=Nufip2 PE=1 SV=1	0	167.445	45	21	51	21	692	75.6	8.7	127.42	21	0	1.00408	0.959102
High	Q6ZQL4	WD repeat-containing protein 43 OS=Mus musculus OX=10090 GN=Wdr43 PE=1 SV=2	0	136.6	35	19	48	19	677	75.3	5.38	122.62	19	0	1.0041	0.921589
High	Q8R0A7	Uncharacterized protein KIAA0513 OS=Mus musculus OX=10090 GN=Kiaa0513 PE=1 SV=1	0	47.826	30	9	18	9	407	46.3	5.02	47.18	9	0	1.00411	0.938883
High	A2AR02	Peptidyl-prolyl cis-trans isomerase G OS=Mus musculus OX=10090 GN=Ppig PE=1 SV=1	0	79.894	16	11	27	11	752	88.3	10.27	59.68	11	0	1.00411	0.956909
High	Q9CQF9	Prenylcysteine oxidase 1 OS=Mus musculus OX=10090 GN=Pcyox1 PE=1 SV=1	0	140.015	43	14	44	14	505	56.5	6.92	124.83	14	0	1.00413	0.971973
High	Q8R332	Nucleoporin p58/p45 OS=Mus musculus OX=10090 GN=Nup58 PE=1 SV=1	0	36.916	12	6	11	6	587	59.4	9.29	29.7	6	0	1.0042	0.92108
High	Q99PP7	E3 ubiquitin-protein ligase TRIM33 OS=Mus musculus OX=10090 GN=Trim33 PE=1 SV=2	0	100.985	14	15	26	14	1142	123.8	6.74	68.87	15	1	1.00425	0.960803
High	Q9CY16	Small ribosomal subunit protein bS1m OS=Mus musculus OX=10090 GN=Mrps28 PE=1 SV=1	0	44.992	38	6	14	6	186	20.5	8.92	39.42	6	0	1.00428	0.928193
High	Q8K2Q0	COMM domain-containing protein 9 OS=Mus musculus OX=10090 GN=Commd9 PE=1 SV=3	0	59.527	49	8	16	8	198	21.8	5.82	45.16	8	0	1.00429	0.961926
High	Q9JKY0	CCR4-NOT transcription complex subunit 9 OS=Mus musculus OX=10090 GN=Cnot9 PE=1 SV=1	0	39.201	30	8	9	8	299	33.6	8.03	20.53	8	0	1.0043	0.98381
High	Q99JX7	Nuclear RNA export factor 1 OS=Mus musculus OX=10090 GN=Nxf1 PE=1 SV=3	0	170.985	40	19	57	19	618	70.3	8.73	161.38	19	0	1.00445	0.93539
High	Q9CYI0	Protein Njmu-R1 OS=Mus musculus OX=10090 PE=1 SV=2	0	31.929	20	7	9	6	393	44.4	5.05	22.91	7	1	1.00445	0.908306
High	Q80ZQ9	Protein Abitram OS=Mus musculus OX=10090 GN=Abitram PE=1 SV=2	0	40.239	48	6	11	6	193	21.6	7.25	34.57	6	0	1.00447	0.92783
High	Q9DBR1	5'-3' exoribonuclease 2 OS=Mus musculus OX=10090 GN=Xrn2 PE=1 SV=1	0	224.079	42	35	91	35	951	108.6	7.59	253.69	35	0	1.00448	0.919608
High	A2AGH6	Mediator of RNA polymerase II transcription subunit 12 OS=Mus musculus OX=10090 GN=Med12 PE=1 SV=1	0	50.912	8	12	12	12	2190	244.4	7.17	28.66	12	0	1.00455	0.908625
High	P97434	Myosin phosphatase Rho-interacting protein OS=Mus musculus OX=10090 GN=Mprip PE=1 SV=2	0	74.131	19	13	18	13	1024	116.3	6.21	56.14	13	0	1.00456	1.01969
High	Q99MR6	Serrate RNA effector molecule homolog OS=Mus musculus OX=10090 GN=Srrt PE=1 SV=1	0	290.629	41	40	129	40	875	100.4	5.97	374.24	40	0	1.00459	0.906294
High	Q9D1N9	Large ribosomal subunit protein bL21m OS=Mus musculus OX=10090 GN=Mrpl21 PE=1 SV=1	0	29.677	40	6	10	6	209	23.4	9.99	27.16	6	0	1.0046	0.958207
High	P56542	Deoxyribonuclease-2-alpha OS=Mus musculus OX=10090 GN=Dnase2 PE=1 SV=1	0	63.945	32	9	26	9	353	38.8	7.46	77.65	9	0	1.00461	1.00969
High	Q3UX61	N-alpha-acetyltransferase 11 OS=Mus musculus OX=10090 GN=Naa11 PE=1 SV=1	0	56.914	55	8	29	3	218	24.7	5.63	72.2	8	0	1.00469	1.08879
High	Q78PG9	Coiled-coil domain-containing protein 25 OS=Mus musculus OX=10090 GN=Ccdc25 PE=1 SV=1	0	50.942	42	10	20	10	208	24.5	6.95	46.54	10	0	1.0047	0.930612
High	Q6P5F6	Zinc transporter ZIP10 OS=Mus musculus OX=10090 GN=Slc39a10 PE=1 SV=1	0	20.879	3	3	7	3	833	94.3	6.71	17.06	3	0	1.00475	0.957015
High	Q8R317	Ubiquilin-1 OS=Mus musculus OX=10090 GN=Ubqln1 PE=1 SV=1	0	91.826	25	10	59	7	582	61.9	4.94	98.39	10	3	1.00477	0.933977
High	Q03147	Cyclin-dependent kinase 7 OS=Mus musculus OX=10090 GN=Cdk7 PE=1 SV=2	0	35.314	25	7	10	6	346	38.9	8.47	26.43	7	1	1.00478	0.974115
High	Q7TND5	Ribosome production factor 1 OS=Mus musculus OX=10090 GN=Rpf1 PE=2 SV=2	0	47.739	32	8	20	8	349	40	9.99	42.68	8	0	1.00478	0.899112
High	Q9CQJ2	PIH1 domain-containing protein 1 OS=Mus musculus OX=10090 GN=Pih1d1 PE=1 SV=1	0	31.897	26	5	9	5	290	32.2	5.21	27.22	5	0	1.00483	0.960647
High	Q6A065	Centrosomal protein of 170 kDa OS=Mus musculus OX=10090 GN=Cep170 PE=1 SV=2	0	224.575	28	33	64	33	1588	174.9	7.17	145.15	33	0	1.00484	0.95701
High	P99028	Cytochrome b-c1 complex subunit 6, mitochondrial OS=Mus musculus OX=10090 GN=Uqcrh PE=1 SV=2	0	56.485	57	5	32	5	89	10.4	4.87	103.6	5	0	1.00494	0.936936
High	Q8BKI2	Trinucleotide repeat-containing gene 6B protein OS=Mus musculus OX=10090 GN=Tnrc6b PE=1 SV=2	0	60.612	12	16	17	16	1810	191.8	6.3	27.46	16	0	1.00496	0.977884
High	Q8BQZ4	Ral GTPase-activating protein subunit beta OS=Mus musculus OX=10090 GN=Ralgapb PE=1 SV=2	0	31.33	7	8	11	8	1484	165.1	6.77	25.27	8	0	1.00496	1.07711
High	Q9D2V8	Major facilitator superfamily domain-containing protein 10 OS=Mus musculus OX=10090 GN=Mfsd10 PE=1 SV=1	0	44.983	13	6	14	6	456	49.3	9.95	34.16	6	0	1.00497	0.996587
High	Q9CZU3	Exosome RNA helicase MTR4 OS=Mus musculus OX=10090 GN=Mtrex PE=1 SV=1	0	253.775	44	38	88	37	1040	117.6	6.4	239.04	38	1	1.00501	0.936032
High	Q8BIZ6	Smad nuclear-interacting protein 1 OS=Mus musculus OX=10090 GN=Snip1 PE=1 SV=1	0	31.981	19	6	7	6	383	44.4	9.89	17.85	6	0	1.00502	0.933184
High	Q8BYH7	TBC1 domain family member 17 OS=Mus musculus OX=10090 GN=Tbc1d17 PE=1 SV=2	0	32.895	11	7	13	6	645	72.8	5.25	32.55	7	0	1.00504	0.962763
High	P51912	Neutral amino acid transporter B(0) OS=Mus musculus OX=10090 GN=Slc1a5 PE=1 SV=2	0	114.693	21	11	60	11	553	58.4	7.84	161.02	11	0	1.00506	1.10473
High	Q8VC31	Coiled-coil domain-containing protein 9 OS=Mus musculus OX=10090 GN=Ccdc9 PE=1 SV=1	0	48.153	17	11	15	11	543	61.4	5	37.48	11	0	1.00509	0.990167
High	Q91Y86	Mitogen-activated protein kinase 8 OS=Mus musculus OX=10090 GN=Mapk8 PE=1 SV=1	0	53.072	25	9	19	4	384	44.2	7.69	51.97	9	0	1.00512	0.962841
High	Q91WM1	Spermatid perinuclear RNA-binding protein OS=Mus musculus OX=10090 GN=Strbp PE=1 SV=1	0	47.499	12	7	21	3	672	73.7	8.72	57.78	7	0	1.00517	0.948772
High	Q8CHY6	Transcriptional repressor p66 alpha OS=Mus musculus OX=10090 GN=Gatad2a PE=1 SV=2	0	116.871	38	19	34	18	629	67.3	9.89	74.65	19	0	1.00522	0.994467
High	Q91XF0	Pyridoxine-5'-phosphate oxidase OS=Mus musculus OX=10090 GN=Pnpo PE=1 SV=1	0	21.201	20	4	9	4	261	30.1	8.22	20.88	4	0	1.00523	1.02903
High	Q78YY6	DnaJ homolog subfamily C member 15 OS=Mus musculus OX=10090 GN=Dnajc15 PE=1 SV=1	0	15.888	27	4	9	3	149	15.9	9.99	17.81	4	1	1.00523	0.881457
High	Q62376	U1 small nuclear ribonucleoprotein 70 kDa OS=Mus musculus OX=10090 GN=Snrnp70 PE=1 SV=2	0	122.773	40	22	53	22	448	52	9.94	145.9	22	0	1.00524	0.955378
High	Q8R2R3	Alpha- and gamma-adaptin-binding protein p34 OS=Mus musculus OX=10090 GN=Aagab PE=1 SV=2	0	48.558	35	7	15	7	316	34.5	4.64	47.48	7	0	1.00535	0.93394
High	P57787	Monocarboxylate transporter 4 OS=Mus musculus OX=10090 GN=Slc16a3 PE=1 SV=1	0	28.613	10	4	18	4	470	50.3	7.96	52.56	4	0	1.00537	0.854432
High	P97452	Ribosome biogenesis protein BOP1 OS=Mus musculus OX=10090 GN=Bop1 PE=1 SV=1	0	154.437	36	19	60	19	732	82.5	6.28	190.9	19	0	1.00544	0.888985
High	Q6P5B0	RRP12-like protein OS=Mus musculus OX=10090 GN=Rrp12 PE=1 SV=1	0	286.407	37	38	85	37	1295	143	8.91	253.68	38	1	1.00545	0.90835
High	Q9DB91	Mediator of RNA polymerase II transcription subunit 29 OS=Mus musculus OX=10090 GN=Med29 PE=1 SV=1	0	29.219	38	5	6	5	199	21	6.29	20.55	5	0	1.00545	0.934531
High	Q9JJX6	P2X purinoceptor 4 OS=Mus musculus OX=10090 GN=P2rx4 PE=1 SV=1	0	13.614	14	5	6	5	388	43.4	7.99	13.73	5	0	1.00547	1.16702
High	Q9D2R8	Small ribosomal subunit protein mS33 OS=Mus musculus OX=10090 GN=Mrps33 PE=1 SV=1	0	27.349	34	4	12	4	106	12.5	10.26	26.08	4	0	1.0055	0.945924
High	Q99LG0	Ubiquitin carboxyl-terminal hydrolase 16 OS=Mus musculus OX=10090 GN=Usp16 PE=1 SV=2	0	77.331	26	16	26	16	825	93.4	6.18	55.2	16	0	1.00551	0.969353
High	Q3UMR5	Calcium uniporter protein, mitochondrial OS=Mus musculus OX=10090 GN=Mcu PE=1 SV=2	0	38.3	19	7	10	7	350	39.7	8.56	31.12	7	0	1.00554	1.04924
High	Q9QZQ8	Core histone macro-H2A.1 OS=Mus musculus OX=10090 GN=Macroh2a1 PE=1 SV=4	0	168.052	46	14	54	14	369	39.3	9.83	181.03	14	0	1.00554	0.936572
High	Q3UVG3	Protein FAM91A1 OS=Mus musculus OX=10090 GN=Fam91a1 PE=1 SV=1	0	86.241	20	13	26	13	837	93.4	6.35	77.58	13	0	1.00555	0.923555
High	P57716	Nicastrin OS=Mus musculus OX=10090 GN=Ncstn PE=1 SV=3	0	95.719	21	12	39	12	708	78.4	6.09	111.29	12	0	1.00556	1.23382
High	Q921F4	Heterogeneous nuclear ribonucleoprotein L-like OS=Mus musculus OX=10090 GN=Hnrnpll PE=1 SV=3	0	174.074	41	20	57	20	591	64.1	5.85	171.76	20	0	1.00556	0.964084
High	Q99JF8	PC4 and SFRS1-interacting protein OS=Mus musculus OX=10090 GN=Psip1 PE=1 SV=1	0	89.669	26	14	40	13	528	59.7	9.13	99.32	14	0	1.00558	0.924447
High	Q76N33	AMSH-like protease OS=Mus musculus OX=10090 GN=Stambpl1 PE=1 SV=1	0	98.824	39	16	26	15	436	49.6	7.53	76.05	16	0	1.00558	0.93296
High	Q9D2R6	Cytochrome c oxidase assembly factor 3 homolog, mitochondrial OS=Mus musculus OX=10090 GN=Coa3 PE=1 SV=1	0	32.877	35	4	13	4	108	12	9.86	37.44	4	0	1.00559	0.986082
High	Q921M3	Splicing factor 3B subunit 3 OS=Mus musculus OX=10090 GN=Sf3b3 PE=1 SV=1	0	415.923	44	44	162	44	1217	135.5	5.26	468.81	44	0	1.0056	0.937843
High	Q3TYD6	Serine/threonine-protein kinase LMTK2 OS=Mus musculus OX=10090 GN=Lmtk2 PE=1 SV=3	0	57.715	10	11	16	10	1471	160.4	4.51	41.16	11	0	1.00561	0.962469
High	Q8CI08	SLAIN motif-containing protein 2 OS=Mus musculus OX=10090 GN=Slain2 PE=1 SV=2	0	92.609	29	12	30	12	581	62.3	9.47	81.97	12	0	1.00561	0.948486
High	Q8K2M0	Large ribosomal subunit protein mL38 OS=Mus musculus OX=10090 GN=Mrpl38 PE=1 SV=2	0	97.034	46	14	34	14	380	45	8.1	97.55	14	0	1.00566	0.965547
High	Q7TMY8	E3 ubiquitin-protein ligase HUWE1 OS=Mus musculus OX=10090 GN=Huwe1 PE=1 SV=5	0	653.294	31	102	206	102	4377	482.3	5.22	539.1	102	0	1.00569	0.955538
High	Q6Y685	Transforming acidic coiled-coil-containing protein 1 OS=Mus musculus OX=10090 GN=Tacc1 PE=1 SV=1	0	32.599	11	8	10	7	774	83.9	5.03	20.09	8	0	1.0057	1.00808
High	B2RX14	Terminal uridylyltransferase 4 OS=Mus musculus OX=10090 GN=Tut4 PE=1 SV=2	0	49.32	7	10	13	9	1644	184.5	8.19	30.33	10	0	1.00572	0.965875
High	P81269	Cyclic AMP-dependent transcription factor ATF-1 OS=Mus musculus OX=10090 GN=Atf1 PE=1 SV=1	0	26.945	18	4	13	2	269	29.2	8.37	23.65	4	0	1.00592	0.849638
High	Q8BNV1	tRNA (uracil-5-)-methyltransferase homolog A OS=Mus musculus OX=10090 GN=Trmt2a PE=1 SV=2	0	178.552	49	25	67	25	613	67.4	7.18	192.98	25	0	1.00597	0.924011
High	Q8K2A7	Integrator complex subunit 10 OS=Mus musculus OX=10090 GN=Ints10 PE=1 SV=3	0	31.464	10	7	9	7	710	82	7.33	22.79	7	0	1.00597	0.986684
High	P32883	GTPase KRas OS=Mus musculus OX=10090 GN=Kras PE=1 SV=1	0	48.423	46	7	19	2	189	21.6	6.77	65.51	7	0	1.00601	0.994024
High	Q6P4T2	U5 small nuclear ribonucleoprotein 200 kDa helicase OS=Mus musculus OX=10090 GN=Snrnp200 PE=1 SV=1	0	655.235	40	86	234	86	2136	244.4	6.06	655.77	86	0	1.00603	0.934676
High	Q3TWL2	Type 1 phosphatidylinositol 4,5-bisphosphate 4-phosphatase OS=Mus musculus OX=10090 GN=Pip4p1 PE=1 SV=1	0	23.351	15	3	8	2	284	30	8.82	19.98	3	0	1.00612	1.07509
High	Q7JJ13	Bromodomain-containing protein 2 OS=Mus musculus OX=10090 GN=Brd2 PE=1 SV=1	0	68.756	20	14	19	12	798	88	9.13	45.36	14	1	1.00617	1.01915
High	Q9DCR2	AP-3 complex subunit sigma-1 OS=Mus musculus OX=10090 GN=Ap3s1 PE=1 SV=2	0	36.835	32	6	12	6	193	21.7	5.39	38.68	6	0	1.00618	1.01215
High	Q9WU84	Copper chaperone for superoxide dismutase OS=Mus musculus OX=10090 GN=Ccs PE=1 SV=1	0	45.087	32	6	20	6	274	28.9	6.1	58.84	6	0	1.00624	0.955454
High	Q8JZL3	Thiamine-triphosphatase OS=Mus musculus OX=10090 GN=Thtpa PE=1 SV=3	0	40.407	33	6	10	6	224	24.2	4.72	29.73	6	0	1.00625	1.05369
High	Q3UJB9	Enhancer of mRNA-decapping protein 4 OS=Mus musculus OX=10090 GN=Edc4 PE=1 SV=2	0	287.728	38	34	87	34	1406	152.4	5.78	230.95	34	0	1.00626	0.967216
High	Q8BXA1	Golgi integral membrane protein 4 OS=Mus musculus OX=10090 GN=Golim4 PE=1 SV=1	0	80.142	21	12	24	12	655	76.7	4.83	77.23	12	0	1.0063	0.996544
High	P22315	Ferrochelatase, mitochondrial OS=Mus musculus OX=10090 GN=Fech PE=1 SV=3	0	105.374	48	16	37	16	422	47.4	8.91	94.46	16	0	1.00631	1.01323
High	P13705	DNA mismatch repair protein Msh3 OS=Mus musculus OX=10090 GN=Msh3 PE=2 SV=3	0	15.647	5	5	5	5	1091	123	7.91	10.46	5	0	1.00638	0.858048
High	P70297	Signal transducing adapter molecule 1 OS=Mus musculus OX=10090 GN=Stam PE=1 SV=3	0	107.902	29	12	36	10	548	59.7	4.84	98.89	12	0	1.00642	0.987619
High	P15864	Histone H1.2 OS=Mus musculus OX=10090 GN=H1-2 PE=1 SV=2	0	112.747	35	12	119	5	212	21.3	11	379.36	12	6	1.00643	0.962163
High	P52480	Pyruvate kinase PKM OS=Mus musculus OX=10090 GN=Pkm PE=1 SV=4	0	844.473	80	48	1199	45	531	57.8	7.47	3839.51	48	3	1.00649	0.937796
High	O70293	G protein-coupled receptor kinase 6 OS=Mus musculus OX=10090 GN=Grk6 PE=1 SV=1	0	17.168	9	4	5	4	576	65.9	8.1	10.07	4	0	1.00654	0.867695
High	Q5BLK4	Terminal uridylyltransferase 7 OS=Mus musculus OX=10090 GN=Tut7 PE=1 SV=3	0	101.003	19	21	26	20	1491	169	6.65	68.28	21	0	1.00657	0.996244
High	Q0P5W1	Vacuolar protein sorting-associated protein 8 homolog OS=Mus musculus OX=10090 GN=Vps8 PE=1 SV=1	0	54.669	11	12	18	12	1427	161	5.58	36.29	12	0	1.00659	1.01712
High	Q9D0T2	Dual specificity protein phosphatase 12 OS=Mus musculus OX=10090 GN=Dusp12 PE=2 SV=1	0	22.368	15	4	8	4	339	37.1	7.99	19.5	4	0	1.00661	0.972011
High	Q9QWY8	Arf-GAP with SH3 domain, ANK repeat and PH domain-containing protein 1 OS=Mus musculus OX=10090 GN=Asap1 PE=1 SV=2	0	49.057	13	11	13	11	1147	127.3	7.64	25.25	11	0	1.00666	0.936285
High	Q924A2	Protein capicua homolog OS=Mus musculus OX=10090 GN=Cic PE=1 SV=2	0	18.536	4	6	6	6	2510	258	8.02	10.27	6	0	1.00667	0.966887
High	Q9EQQ9	Protein O-GlcNAcase OS=Mus musculus OX=10090 GN=Oga PE=1 SV=2	0	169.348	45	27	62	27	916	103.1	4.92	151.08	27	0	1.00674	1.01865
High	P70444	BH3-interacting domain death agonist OS=Mus musculus OX=10090 GN=Bid PE=1 SV=2	0	44.279	24	3	11	3	195	21.9	4.81	42.97	3	0	1.00674	0.927541
High	P61290	Proteasome activator complex subunit 3 OS=Mus musculus OX=10090 GN=Psme3 PE=1 SV=1	0	153.795	63	20	63	20	254	29.5	5.95	189.27	20	0	1.00678	0.998757
High	Q9ER39	Torsin-1A OS=Mus musculus OX=10090 GN=Tor1a PE=1 SV=1	0	42.485	24	8	17	7	333	37.8	7.17	37.99	8	1	1.00683	0.985329
High	Q9CWU2	Palmitoyltransferase ZDHHC13 OS=Mus musculus OX=10090 GN=Zdhhc13 PE=1 SV=2	0	78.193	28	13	23	12	622	70.8	8.19	60.74	13	1	1.00687	1.00769
High	Q3U1T9	DENN domain-containing protein 1B OS=Mus musculus OX=10090 GN=Dennd1b PE=1 SV=3	0	87.445	29	15	22	15	766	85.5	5.92	54.16	15	0	1.00694	0.99963
High	G5E870	E3 ubiquitin-protein ligase TRIP12 OS=Mus musculus OX=10090 GN=Trip12 PE=1 SV=1	0	272.834	27	37	77	36	2025	224	8.35	241.66	37	1	1.00698	0.957827
High	Q8BWW4	La-related protein 4 OS=Mus musculus OX=10090 GN=Larp4 PE=1 SV=2	0	135.743	34	19	53	19	719	79.7	6.39	138.77	19	0	1.00698	0.931543
High	P48410	ATP-binding cassette sub-family D member 1 OS=Mus musculus OX=10090 GN=Abcd1 PE=1 SV=1	0	67.438	24	14	19	14	736	81.8	8.7	42.16	14	0	1.00708	1.05204
High	Q8C569	Protein FAM118B OS=Mus musculus OX=10090 GN=Fam118b PE=1 SV=1	0	33.981	21	6	11	6	351	39.5	6.86	26.15	6	0	1.00712	1.00193
High	O35598	Disintegrin and metalloproteinase domain-containing protein 10 OS=Mus musculus OX=10090 GN=Adam10 PE=1 SV=2	0	84.984	24	16	27	16	749	83.9	7.94	67.05	16	0	1.00712	0.960698
High	Q61151	Serine/threonine-protein phosphatase 2A 56 kDa regulatory subunit epsilon isoform OS=Mus musculus OX=10090 GN=Ppp2r5e PE=1 SV=3	0	59.439	27	13	19	11	467	54.7	6.95	52.35	13	0	1.00717	0.956835
High	Q99KW3	TRIO and F-actin-binding protein OS=Mus musculus OX=10090 GN=Triobp PE=1 SV=3	0	54.824	8	12	16	12	2014	223.2	8.06	27.55	12	0	1.0072	1.03453
High	Q91WE1	Sorting nexin-15 OS=Mus musculus OX=10090 GN=Snx15 PE=1 SV=1	0	46.632	35	11	16	11	337	37.7	5.24	42.85	11	0	1.00721	0.994691
High	P35951	Low-density lipoprotein receptor OS=Mus musculus OX=10090 GN=Ldlr PE=1 SV=2	0	84.601	20	12	28	12	862	94.9	5.02	73.56	12	0	1.00724	0.958767
High	Q3U319	E3 ubiquitin-protein ligase BRE1B OS=Mus musculus OX=10090 GN=Rnf40 PE=1 SV=2	0	126.942	26	19	32	18	1001	113.9	6.48	88.78	19	1	1.00725	0.921006
High	Q6ZPJ3	(E3-independent) E2 ubiquitin-conjugating enzyme UBE2O OS=Mus musculus OX=10090 GN=Ube2o PE=1 SV=3	0	172.96	20	21	48	21	1288	140.7	5.06	133.63	21	0	1.00727	0.947682
High	Q8VDD8	WASH complex subunit 1 OS=Mus musculus OX=10090 GN=Washc1 PE=1 SV=1	0	98.815	32	12	34	12	475	51.6	5.44	89.33	12	0	1.00741	0.993306
High	Q9CZE3	Ras-related protein Rab-32 OS=Mus musculus OX=10090 GN=Rab32 PE=1 SV=3	0	42.857	41	7	13	6	223	25.1	6.68	34.67	7	1	1.00746	1.04252
High	Q9Z1T6	1-phosphatidylinositol 3-phosphate 5-kinase OS=Mus musculus OX=10090 GN=Pikfyve PE=1 SV=3	0	105.572	13	25	30	24	2097	236.7	6.68	59.39	25	1	1.0075	0.956157
High	Q62073	Mitogen-activated protein kinase kinase kinase 7 OS=Mus musculus OX=10090 GN=Map3k7 PE=1 SV=1	0	37.34	11	6	12	6	579	64.2	6.67	27.33	6	0	1.00755	0.945822
High	Q62432	Mothers against decapentaplegic homolog 2 OS=Mus musculus OX=10090 GN=Smad2 PE=1 SV=2	0	56.269	25	11	23	9	467	52.2	6.58	65.23	11	2	1.00759	0.992668
High	Q61102	Iron-sulfur clusters transporter ABCB7, mitochondrial OS=Mus musculus OX=10090 GN=Abcb7 PE=1 SV=3	0	145.685	34	21	49	21	752	82.5	9.32	126.05	21	0	1.00761	0.97403
High	Q8CC12	Codanin-1 OS=Mus musculus OX=10090 GN=Cdan1 PE=1 SV=2	0	18.901	6	5	7	5	1239	135.8	7.25	13.96	5	0	1.00763	0.964995
High	Q7TNB8	Protein strawberry notch homolog 2 OS=Mus musculus OX=10090 GN=Sbno2 PE=1 SV=1	0	43.437	7	9	16	5	1349	149.2	6.65	27.38	9	0	1.00769	1.01018
High	P70188	Kinesin-associated protein 3 OS=Mus musculus OX=10090 GN=Kifap3 PE=1 SV=1	0	26.361	8	6	10	4	793	91.2	5.11	22.95	6	0	1.0077	0.957174
High	Q8K1A0	rRNA N6-adenosine-methyltransferase METTL5 OS=Mus musculus OX=10090 GN=Mettl5 PE=1 SV=2	0	24.264	28	6	7	6	209	23.6	6.4	16.01	6	0	1.00774	0.963134
High	P59326	YTH domain-containing family protein 1 OS=Mus musculus OX=10090 GN=Ythdf1 PE=1 SV=1	0	61.952	23	12	24	6	559	60.8	8.95	74.11	12	1	1.00775	1.02419
High	Q9JLI8	Squamous cell carcinoma antigen recognized by T-cells 3 OS=Mus musculus OX=10090 GN=Sart3 PE=1 SV=1	0	179.143	32	28	60	27	962	109.6	5.24	145.54	28	0	1.00781	0.935854
High	P22682	E3 ubiquitin-protein ligase CBL OS=Mus musculus OX=10090 GN=Cbl PE=1 SV=3	0	143.079	29	21	44	19	913	100.5	6.67	125.22	21	2	1.00782	1.00795
High	A2AJ88	Patatin-like phospholipase domain-containing protein 7 OS=Mus musculus OX=10090 GN=Pnpla7 PE=1 SV=1	0	124.832	20	24	43	23	1352	150.4	6.92	127.09	24	0	1.00786	0.985949
High	Q99PU8	ATP-dependent RNA helicase DHX30 OS=Mus musculus OX=10090 GN=Dhx30 PE=1 SV=1	0	212.559	37	39	63	39	1217	136.6	8.75	152.15	39	0	1.00787	0.957889
High	Q8C3P7	N6-adenosine-methyltransferase subunit METTL3 OS=Mus musculus OX=10090 GN=Mettl3 PE=1 SV=2	0	25.015	8	4	6	4	580	64.6	6.49	19.82	4	0	1.00787	0.972957
High	Q8CHP8	Glycerol-3-phosphate phosphatase OS=Mus musculus OX=10090 GN=Pgp PE=1 SV=1	0	106.904	56	15	44	15	321	34.5	5.35	114.41	15	0	1.00788	0.943722
High	P05202	Aspartate aminotransferase, mitochondrial OS=Mus musculus OX=10090 GN=Got2 PE=1 SV=1	0	289.175	67	28	154	28	430	47.4	9	474.85	28	0	1.00797	0.926668
High	Q8VI33	Transcription initiation factor TFIID subunit 9 OS=Mus musculus OX=10090 GN=Taf9 PE=1 SV=1	0	14.316	16	4	5	4	264	29	7.91	11.61	4	0	1.00799	1.03339
High	P97742	Carnitine O-palmitoyltransferase 1, liver isoform OS=Mus musculus OX=10090 GN=Cpt1a PE=1 SV=4	0	30.75	17	10	12	10	773	88.2	8.62	11.46	10	0	1.00801	1.08577
High	Q91VN6	Probable ATP-dependent RNA helicase DDX41 OS=Mus musculus OX=10090 GN=Ddx41 PE=1 SV=2	0	117.983	34	20	33	20	622	69.8	6.7	99.32	20	0	1.00801	0.965397
High	Q810A3	Tetratricopeptide repeat protein 9C OS=Mus musculus OX=10090 GN=Ttc9c PE=1 SV=1	0	32.943	30	6	9	6	171	20	9.29	21.98	6	0	1.00807	0.987261
High	Q5XFZ0	UPF0711 protein C18orf21 homolog OS=Mus musculus OX=10090 PE=2 SV=2	0	26.103	36	7	9	7	217	24.1	10.52	17.2	7	0	1.00812	0.897536
High	Q91WM3	U3 small nucleolar RNA-interacting protein 2 OS=Mus musculus OX=10090 GN=Rrp9 PE=1 SV=1	0	110.947	37	17	35	17	475	52.1	7.88	117.72	17	0	1.00813	0.929772
High	Q61165	Sodium/hydrogen exchanger 1 OS=Mus musculus OX=10090 GN=Slc9a1 PE=1 SV=1	0	21.645	8	4	6	4	820	91.4	7.12	17.78	4	0	1.00813	0.981173
High	P28667	MARCKS-related protein OS=Mus musculus OX=10090 GN=Marcksl1 PE=1 SV=2	0	63.196	69	6	21	6	200	20.2	4.61	72.75	6	0	1.00814	0.967334
High	P83870	PHD finger-like domain-containing protein 5A OS=Mus musculus OX=10090 GN=Phf5a PE=1 SV=1	0	49.346	70	8	17	8	110	12.4	8.41	47.26	8	0	1.00817	0.945498
High	Q91ZP3	Phosphatidate phosphatase LPIN1 OS=Mus musculus OX=10090 GN=Lpin1 PE=1 SV=1	0	19.762	7	5	6	5	924	101.9	6.74	10.75	5	0	1.00819	1.08507
High	Q9R0Q3	Transmembrane emp24 domain-containing protein 2 OS=Mus musculus OX=10090 GN=Tmed2 PE=1 SV=1	0	67.641	28	5	51	5	201	22.7	5.17	146.27	5	0	1.00822	1.06344
High	Q922H2	[Pyruvate dehydrogenase (acetyl-transferring)] kinase isozyme 3, mitochondrial OS=Mus musculus OX=10090 GN=Pdk3 PE=1 SV=1	0	118.435	47	16	36	16	415	47.9	8.82	104.24	16	0	1.00823	0.957521
High	Q9D1H7	Golgi to ER traffic protein 4 homolog OS=Mus musculus OX=10090 GN=Get4 PE=1 SV=2	0	54.195	18	6	19	6	327	36.5	5.41	52.39	6	0	1.00823	0.931833
High	Q9D0I4	Syntaxin-17 OS=Mus musculus OX=10090 GN=Stx17 PE=1 SV=1	0	40.605	32	7	8	7	301	33.2	6.74	28.85	7	0	1.00823	1.0362
High	P62488	DNA-directed RNA polymerase II subunit RPB7 OS=Mus musculus OX=10090 GN=Polr2g PE=1 SV=1	0	50.83	50	7	17	7	172	19.3	5.54	45.04	7	0	1.00823	1.03348
High	P46062	Signal-induced proliferation-associated protein 1 OS=Mus musculus OX=10090 GN=Sipa1 PE=1 SV=2	0	82.451	22	18	24	18	1037	112	6.35	56.05	18	0	1.00824	0.977404
High	Q3U3Q1	Serine/threonine-protein kinase ULK3 OS=Mus musculus OX=10090 GN=Ulk3 PE=2 SV=1	0	25.136	16	5	6	5	472	53.5	7.03	15.71	5	0	1.00825	0.997903
High	Q8K2C7	Protein OS-9 OS=Mus musculus OX=10090 GN=Os9 PE=1 SV=2	0	116.799	33	17	34	17	672	76.1	4.84	82.48	17	0	1.00828	1.02966
High	Q99MI1	ELKS/Rab6-interacting/CAST family member 1 OS=Mus musculus OX=10090 GN=Erc1 PE=1 SV=1	0	116.656	24	23	31	23	1120	128.3	5.87	77.22	23	0	1.00828	0.995229
High	Q6A098	Selenocysteine insertion sequence-binding protein 2-like OS=Mus musculus OX=10090 GN=Secisbp2l PE=1 SV=2	0	28.462	8	6	8	6	1086	119.6	6.35	16.11	6	0	1.00829	0.902412
High	Q9QUR7	Peptidyl-prolyl cis-trans isomerase NIMA-interacting 1 OS=Mus musculus OX=10090 GN=Pin1 PE=1 SV=1	0	72.072	63	7	25	7	165	18.4	8.79	84.67	7	0	1.00829	0.960014
High	P63168	Dynein light chain 1, cytoplasmic OS=Mus musculus OX=10090 GN=Dynll1 PE=1 SV=1	0	91.861	58	5	53	2	89	10.4	7.4	169.84	5	3	1.00836	0.989499
High	Q8CHP5	Partner of Y14 and mago OS=Mus musculus OX=10090 GN=Pym1 PE=1 SV=2	0	58.025	66	8	21	8	203	22.7	9.5	66.07	8	0	1.00838	0.907808
High	Q920A7	AFG3-like protein 1 OS=Mus musculus OX=10090 GN=Afg3l1 PE=1 SV=2	0	130.517	31	21	48	17	789	87	8.85	134.09	21	0	1.00839	0.94931
High	P10404	MLV-related proviral Env polyprotein OS=Mus musculus OX=10090 PE=1 SV=3	0	78.843	17	11	37	7	641	69.6	7.96	123.54	11	4	1.0084	1.03992
High	P59235	Nucleoporin Nup43 OS=Mus musculus OX=10090 GN=Nup43 PE=1 SV=2	0	39.047	15	5	16	5	380	42	5.39	52.61	5	0	1.00846	0.934887
High	Q8CFI2	Ubiquitin-conjugating enzyme E2 R1 OS=Mus musculus OX=10090 GN=Cdc34 PE=1 SV=1	0	22.947	30	7	10	6	235	26.6	4.56	25.59	7	0	1.00847	0.964498
High	Q99J25	rRNA methyltransferase 1, mitochondrial OS=Mus musculus OX=10090 GN=Mrm1 PE=2 SV=2	0	16.796	13	4	7	4	320	34.8	8.81	17.92	4	0	1.00847	0.978036
High	A2RSJ4	Bridge-like lipid transfer protein family member 3B OS=Mus musculus OX=10090 GN=Bltp3b PE=1 SV=2	0	95.149	15	17	26	17	1457	161.8	6.61	64.05	17	0	1.00856	0.977598
High	Q9CR95	Adaptin ear-binding coat-associated protein 1 OS=Mus musculus OX=10090 GN=Necap1 PE=1 SV=2	0	21.01	27	5	8	4	275	29.6	6.38	17.03	5	1	1.00857	0.952657
High	P62313	U6 snRNA-associated Sm-like protein LSm6 OS=Mus musculus OX=10090 GN=Lsm6 PE=1 SV=1	0	16.769	33	3	5	3	80	9.1	9.58	15.94	3	0	1.00859	0.973868
High	B2RXR6	Serine/threonine-protein phosphatase 6 regulatory ankyrin repeat subunit B OS=Mus musculus OX=10090 GN=Ankrd44 PE=1 SV=1	0	37.023	12	8	10	7	993	107.3	6.42	24.99	8	0	1.00861	0.979723
High	P48725	Pericentrin OS=Mus musculus OX=10090 GN=Pcnt PE=1 SV=2	0	63.772	6	16	25	14	2898	329.3	5.36	45.57	16	0	1.00861	0.996035
High	Q8BHB4	WD repeat-containing protein 3 OS=Mus musculus OX=10090 GN=Wdr3 PE=1 SV=1	0	172.047	43	29	58	29	942	105.7	6.64	145.25	29	0	1.00863	0.935112
High	Q8R1M0	Abasic site processing protein HMCES OS=Mus musculus OX=10090 GN=Hmces PE=1 SV=1	0	24.596	18	5	9	5	353	40.1	8.57	21.05	5	0	1.00865	0.86
High	O55098	Serine/threonine-protein kinase 10 OS=Mus musculus OX=10090 GN=Stk10 PE=1 SV=2	0	120.808	26	24	47	23	966	111.8	7.15	113.02	24	0	1.0087	0.980319
High	Q91V04	Translocating chain-associated membrane protein 1 OS=Mus musculus OX=10090 GN=Tram1 PE=1 SV=3	0	19.834	12	3	8	3	374	43	9.69	22.21	3	0	1.00871	1.03209
High	P39429	TNF receptor-associated factor 2 OS=Mus musculus OX=10090 GN=Traf2 PE=1 SV=1	0	26.318	13	6	10	6	501	56	6.96	22.38	6	0	1.00872	0.925689
High	Q8R2U2	Nucleolus and neural progenitor protein OS=Mus musculus OX=10090 GN=Nepro PE=2 SV=1	0	17.095	9	5	6	5	564	63.4	9.94	10.13	5	0	1.00878	0.983216
High	Q921X6	DNA-directed RNA polymerase III subunit RPC6 OS=Mus musculus OX=10090 GN=Polr3f PE=1 SV=1	0	36.682	16	5	10	5	316	35.6	6.11	30.06	5	0	1.0088	0.927559
High	Q9CZI9	Apoptosis-enhancing nuclease OS=Mus musculus OX=10090 GN=Aen PE=2 SV=1	0	20.506	15	4	8	4	336	37.3	8.75	20.98	4	0	1.00885	0.952447
High	Q05512	Serine/threonine-protein kinase MARK2 OS=Mus musculus OX=10090 GN=Mark2 PE=1 SV=3	0	152.981	40	25	50	17	776	86.3	9.67	131.5	25	5	1.00888	0.973897
High	Q5SSK3	Transcription elongation factor, mitochondrial OS=Mus musculus OX=10090 GN=Tefm PE=1 SV=1	0	43.013	25	8	20	8	364	41.8	9.51	55.24	8	0	1.00888	0.940201
High	Q3UMB9	WASH complex subunit 4 OS=Mus musculus OX=10090 GN=Washc4 PE=1 SV=2	0	155.809	24	27	57	27	1173	136.3	7.37	153.98	27	0	1.00892	1.00774
High	Q9DC33	High mobility group protein 20A OS=Mus musculus OX=10090 GN=Hmg20a PE=1 SV=1	0	27.887	16	4	6	4	346	39.9	6.4	21.33	4	0	1.00892	1.06836
High	Q9JLV5	Cullin-3 OS=Mus musculus OX=10090 GN=Cul3 PE=1 SV=1	0	207.146	40	29	75	28	768	88.9	8.46	181.59	29	0	1.00895	0.939639
High	Q3UY34	Protein CUSTOS OS=Mus musculus OX=10090 GN=Custos PE=2 SV=1	0	35.809	29	5	7	5	256	27.6	8.7	21.25	5	0	1.00907	0.978177
High	Q5XG71	Small subunit processome component 20 homolog OS=Mus musculus OX=10090 GN=Utp20 PE=1 SV=2	0	324.786	24	60	117	60	2788	317.5	8.09	276.51	60	0	1.00913	0.926072
High	Q64373	Bcl-2-like protein 1 OS=Mus musculus OX=10090 GN=Bcl2l1 PE=1 SV=1	0	17.015	12	3	7	3	233	26.1	4.94	17.2	3	0	1.00916	1.0459
High	Q80U87	Ubiquitin carboxyl-terminal hydrolase 8 OS=Mus musculus OX=10090 GN=Usp8 PE=1 SV=2	0	197.586	30	28	54	28	1080	122.5	8.47	157.83	28	0	1.0092	0.942928
High	Q3UCV8	Ubiquitin thioesterase otulin OS=Mus musculus OX=10090 GN=Otulin PE=1 SV=1	0	42.839	28	9	13	9	352	40.3	5.68	32.17	9	0	1.0092	0.961065
High	Q8BWC0	Two pore channel protein 2 OS=Mus musculus OX=10090 GN=Tpcn2 PE=1 SV=1	0	24.57	9	4	6	4	731	83.5	7.01	15.47	4	0	1.00923	1.01765
High	Q9Z2D0	Myotubularin-related protein 9 OS=Mus musculus OX=10090 GN=Mtmr9 PE=1 SV=2	0	25.68	17	8	9	8	545	62.9	6.62	19.48	8	0	1.00924	0.971713
High	Q9CQL7	MORF4 family-associated protein 1 OS=Mus musculus OX=10090 GN=Mrfap1 PE=1 SV=1	0	24.914	28	2	4	2	125	14.2	4.73	20.85	2	0	1.00926	0.962708
High	Q9JMH9	Unconventional myosin-XVIIIa OS=Mus musculus OX=10090 GN=Myo18a PE=1 SV=2	0	526.74	41	77	173	76	2050	232.6	6.28	465.5	77	1	1.00933	0.972089
High	O89086	RNA-binding protein 3 OS=Mus musculus OX=10090 GN=Rbm3 PE=1 SV=1	0	74.242	44	6	47	6	153	16.6	7.5	152.11	6	0	1.00938	0.953008
High	Q6TYB5	Fasciculation and elongation protein zeta-2 OS=Mus musculus OX=10090 GN=Fez2 PE=2 SV=1	0	24.271	13	3	5	3	348	39.1	4.58	16.28	3	0	1.00938	0.975748
High	Q8VD62	UPF0696 protein C11orf68 homolog OS=Mus musculus OX=10090 GN=Bles03 PE=1 SV=2	0	29.215	20	6	15	6	298	31.8	6.1	37.54	6	0	1.00939	0.946058
High	Q6P1E1	Zinc finger MIZ domain-containing protein 1 OS=Mus musculus OX=10090 GN=Zmiz1 PE=1 SV=1	0	40.762	10	9	11	5	1072	115.8	7.44	27.09	9	2	1.00943	0.965544
High	Q99LX5	Multiple myeloma tumor-associated protein 2 homolog OS=Mus musculus OX=10090 GN=Mmtag2 PE=2 SV=1	0	20.832	14	3	5	3	260	29.3	9.86	13.41	3	0	1.00943	1.03523
High	Q9D824	Pre-mRNA 3'-end-processing factor FIP1 OS=Mus musculus OX=10090 GN=Fip1l1 PE=1 SV=1	0	93.532	27	12	32	12	581	64.9	5.77	97.85	12	0	1.00944	0.93029
High	Q62318	Transcription intermediary factor 1-beta OS=Mus musculus OX=10090 GN=Trim28 PE=1 SV=3	0	283.497	54	30	157	30	834	88.8	5.77	432.06	30	0	1.00947	0.936751
High	P50295	Arylamine N-acetyltransferase 2 OS=Mus musculus OX=10090 GN=Nat2 PE=1 SV=1	0	44.084	44	10	21	10	290	33.7	5.88	38.33	10	0	1.00949	0.990703
High	Q8BJU9	Peptide chain release factor 1-like, mitochondrial OS=Mus musculus OX=10090 GN=Mtrf1l PE=2 SV=1	0	15.898	14	4	6	4	373	42.2	8.16	14.4	4	0	1.00958	1.0098
High	Q80YV4	4'-phosphopantetheine phosphatase OS=Mus musculus OX=10090 GN=Pank4 PE=1 SV=2	0	37.933	14	10	14	9	820	91.5	6.71	32.06	10	0	1.0096	0.92646
High	Q91VU6	DDB1- and CUL4-associated factor 11 OS=Mus musculus OX=10090 GN=Dcaf11 PE=1 SV=1	0	19.066	10	5	7	5	549	62	6.44	16.01	5	0	1.0096	1.00199
High	Q9EPE9	Endoplasmic reticulum transmembrane helix translocase OS=Mus musculus OX=10090 GN=Atp13a1 PE=1 SV=2	0	225.473	34	29	73	29	1200	132.3	8.03	223.54	29	0	1.00964	0.955154
High	O70230	Zinc finger protein 143 OS=Mus musculus OX=10090 GN=Znf143 PE=1 SV=2	0	16.197	9	5	7	5	638	69	6.19	11.4	5	0	1.00965	1.04489
High	Q6PGC1	ATP-dependent RNA helicase DHX29 OS=Mus musculus OX=10090 GN=Dhx29 PE=1 SV=1	0	187.465	28	35	53	34	1365	153.9	7.94	139.42	35	1	1.00966	0.953402
High	P49769	Presenilin-1 OS=Mus musculus OX=10090 GN=Psen1 PE=1 SV=1	0	25.262	22	7	10	6	467	52.6	5.38	15.62	7	1	1.00966	1.03268
High	Q8BH69	Selenide, water dikinase 1 OS=Mus musculus OX=10090 GN=Sephs1 PE=1 SV=1	0	89.788	36	9	46	9	392	42.9	5.97	100.04	9	0	1.00967	0.960651
High	P16254	Signal recognition particle 14 kDa protein OS=Mus musculus OX=10090 GN=Srp14 PE=1 SV=1	0	25.1	36	4	8	4	110	12.5	10.17	26.67	4	0	1.00972	1.00074
High	Q9EQS3	c-Myc-binding protein OS=Mus musculus OX=10090 GN=Mycbp PE=1 SV=5	0	53	71	6	17	6	103	12	5.91	49.67	6	0	1.00973	0.93966
High	Q9WTX6	Cullin-1 OS=Mus musculus OX=10090 GN=Cul1 PE=1 SV=1	0	256.964	47	35	92	35	776	89.6	8	204.47	35	0	1.00974	0.947869
High	P33175	Kinesin heavy chain isoform 5A OS=Mus musculus OX=10090 GN=Kif5a PE=1 SV=3	0	117.918	14	13	46	3	1027	116.9	5.94	130.29	13	0	1.00975	1.01931
High	Q8BWG8	Beta-arrestin-1 OS=Mus musculus OX=10090 GN=Arrb1 PE=1 SV=1	0	102.475	45	17	30	17	418	46.9	6.28	84.35	17	0	1.00976	0.98771
High	Q8R127	Saccharopine dehydrogenase-like oxidoreductase OS=Mus musculus OX=10090 GN=Sccpdh PE=1 SV=1	0	29.46	17	6	9	6	429	47.1	8.6	25.35	6	0	1.00983	0.99721
High	Q91YK2	Ribosomal RNA processing protein 1 homolog B OS=Mus musculus OX=10090 GN=Rrp1b PE=1 SV=2	0	87.231	32	19	31	18	724	80.5	9.72	76.96	19	0	1.00985	0.937584
High	O88974	Histone-lysine N-methyltransferase SETDB1 OS=Mus musculus OX=10090 GN=Setdb1 PE=1 SV=1	0	39.084	8	10	14	10	1307	144.5	5.99	30.07	10	0	1.0099	0.925013
High	Q8BKF1	DNA-directed RNA polymerase, mitochondrial OS=Mus musculus OX=10090 GN=Polrmt PE=1 SV=1	0	51.624	11	9	10	9	1207	136.6	9.09	26.6	9	0	1.00996	0.990136
High	Q8CD15	Ribosomal oxygenase 2 OS=Mus musculus OX=10090 GN=Riox2 PE=1 SV=2	0	43.813	20	8	13	8	465	53.5	6.38	31.56	8	0	1.00999	0.921432
High	Q6X893	Choline transporter-like protein 1 OS=Mus musculus OX=10090 GN=Slc44a1 PE=1 SV=3	0	19.461	8	4	6	4	653	73	8.75	11.35	4	0	1.01002	1.06591
High	Q91Z92	Beta-1,3-galactosyltransferase 6 OS=Mus musculus OX=10090 GN=B3galt6 PE=2 SV=1	0	55.189	35	10	11	10	325	37	8.82	37.83	10	0	1.01007	1.0727
High	O89110	Caspase-8 OS=Mus musculus OX=10090 GN=Casp8 PE=1 SV=1	0	213.295	56	22	93	22	480	55.3	5.25	250.59	22	0	1.01007	0.977958
High	Q9D338	Large ribosomal subunit protein bL19m OS=Mus musculus OX=10090 GN=Mrpl19 PE=1 SV=1	0	69.166	39	9	25	9	292	33.6	9.44	74.69	9	0	1.01008	0.932024
High	Q56A08	G-patch domain and KOW motifs-containing protein OS=Mus musculus OX=10090 GN=Gpkow PE=1 SV=2	0	67.431	33	12	22	12	488	53.8	8.07	52.78	12	0	1.0101	0.974176
High	Q9D753	Exosome complex component RRP43 OS=Mus musculus OX=10090 GN=Exosc8 PE=1 SV=1	0	78.509	38	9	25	9	276	29.9	5.2	81.9	9	0	1.01011	0.947102
High	Q8K2T8	RNA polymerase II-associated factor 1 homolog OS=Mus musculus OX=10090 GN=Paf1 PE=1 SV=1	0	75.8	21	9	23	9	535	60.5	4.65	72.62	9	0	1.01019	0.961359
High	Q9WUB0	RanBP-type and C3HC4-type zinc finger-containing protein 1 OS=Mus musculus OX=10090 GN=Rbck1 PE=1 SV=2	0	74.801	39	16	20	16	508	57.5	6.19	44.75	16	0	1.01021	1.03485
High	Q9D7A8	Armadillo repeat-containing protein 1 OS=Mus musculus OX=10090 GN=Armc1 PE=1 SV=1	0	37.788	25	6	10	6	282	31.2	5.57	32.35	6	0	1.01023	0.941353
High	Q99K74	Mediator of RNA polymerase II transcription subunit 24 OS=Mus musculus OX=10090 GN=Med24 PE=1 SV=1	0	57.947	17	12	15	12	987	109.9	6.83	36.28	12	0	1.01023	0.958127
High	O88643	Serine/threonine-protein kinase PAK 1 OS=Mus musculus OX=10090 GN=Pak1 PE=1 SV=1	0	240.262	50	22	89	17	545	60.7	5.74	261.77	22	0	1.01029	0.939448
High	Q9D0L7	Armadillo repeat-containing protein 10 OS=Mus musculus OX=10090 GN=Armc10 PE=1 SV=1	0	31.352	21	5	8	5	306	33.3	7.99	28.92	5	0	1.01031	1.02832
[truncated: 3,372 more rows]
